# Supplementary material for: Single-Cell RNA-Seq Reveals Cellular Hierarchies and Impaired Developmental Trajectories in Pediatric Ependymoma
Source: Cancer Cell. 2020 Jul 13;38(1):44–59.e9. doi: 10.1016/j.ccell.2020.06.004 (PMC7479515; doi:10.1016/j.ccell.2020.06.004)
Supplement: Table S1. Clinical Annotation, Related to Figure 1 [file mmc2.xlsx]

## Sheet: clinical annotation
Table S1, Related to Figure 1. Clinical Annotation
Name of Sample	Location	Molecular group	Age at Diagnosis [Years]	Sex	Primary/ Recurrence	therapy	PFS [Years]	OS [years]	outcome	Tissue Material	Sequencing Protocol
MUV006	parietal left	ST-YAP1	0.3	F	diagnostic		3	3	alive	fresh	scSmart-seq2
MUV006	parietal left	ST-YAP1	0.3	F	diagnostic		3	3	alive	fresh frozen	10X Genomics
MUV013	Posterior Fossa	PFA-2a	2.2	F	diagnostic		2.4	2.4	alive	fresh, fresh frozen	scSmart-seq2, 10X Genomics
MUV014	Medulla oblongata (Recurrence)	PFA-1a	1.9	M	3rd recurrence	4 cycles CPM/VCR and Carbo/VP16, 1 cycle ICE, local RTX, Gamma Knife, MEMMAT		3.9	death of disease	fresh	scSmart-seq2
MUV014	Medulla oblongata (Recurrence)	PFA-1a	1.9	M	1st recurrence	4 cycles CPM/VCR and Carbo/VP16, 1 cycle ICE		3.9	death of disease	fresh frozen	10X Genomics
MUV018	Posterior Fossa	PFA-1a	1.3	F	diagnostic		2.2	2.2	alive	fresh	scSmart-seq2
MUV021	local recurrence posterior fossa	PFA-1a	1.4	M	2nd recurrence	CTX (PLGM-Protocol), focal RTX		5.1	death of disease	fresh	scSmart-seq2
MUV038	spinal metastasis	PFA-1a, spinal metastasis	1.4	M	3rd recurrence of MUV21	CTX (PLGM-Protocol), focal RTX, MEMMAT			death of disease	fresh	scSmart-seq2
MUV043/R1	postcentral-central	ST-RELA	21.6	M	1st recurrence	local RTX	6.8	6.8	alive	fresh frozen	snSmart-seq2
MUV043/R2	postcentral-central	ST-RELA	21.6	M	2nd recurrence	local RTX	6.8	6.8	alive	fresh frozen	snSmart-seq2
MUV043/R4	postcentral-central	ST-RELA	21.6	M	4th recurrence	local RTX	6.8	6.8	alive	fresh, fresh frozen	scSmart-seq2, snSmart-seq2, 10X Genomics
VBT211 spheroid		ST-RELA	21.6	M	3rd recurrence	local RTX				cell line of MUV43	scSmartSeq2
VBT211 adherent		ST-RELA	21.6	M	3rd recurrence	local RTX				cell line of MUV43	scSmart-seq2
MUV051	Medulla oblongata (Recurrence)	PFA-2b	2.8	M	5th recurrence	CTX, 2x local RTX, MEMMAT	8.3	8.3	alive	fresh, fresh frozen	scSmart-seq2, 10X Genomics
VBT96		PFA-2b	0.1	M	recurrence	CTX, 2x local RTX, MEMMAT				cell line of MUV51	scSmart-seq2
MUV052	Posterior Fossa	PFB-3	47.9	M	recurrence / progression	resection	3.2	3.2	alive	fresh, fresh frozen	scSmart-seq2
MUV053	Cerebellar (recurrence)	PFA-1c	5.1	F	2nd recurrence	CTX, RTX (CSI), MEMMAT	3.7	3.7	alive	fresh, fresh frozen	scSmart-seq2, 10X Genomics
MUV056	temporal right	ST-RELA	8.6	M	5th recurrence	2x local RTX, CTX	5.6	5.6	alive	fresh, fresh frozen	scSmart-seq2, 10X Genomics
VBT242	temporal right	ST-RELA	8.6	M	5th recurrence	2x local RTX, CTX	5.6	5.6	alive	cell line of MUV56	scSmart-seq2
MUV063	Posterior Fossa	PF-SE	53.7	F	diagnostic		0.7	0.7	alive	fresh, fresh frozen	scSmart-seq2
MUV068	spinal L1	SP-MPE	13.2	F	diagnostic		0.6	0.6	alive	fresh	scSmart-seq2
MUV071	Posterior Fossa	PFA-1c	8.1	F	recurrence	local RTX, CTX	3.3	3.3	alive	fresh	scSmart-seq2
Peds4/BT775	frontoparietal	ST-RELA	4.6	M	diagnostic		4.5	4.5	alive	fresh	scSmart-seq2
BT1030	temporal/midline	PFA-1c	16.1	M	1st recurrence (local)	CTX	1.9	3	alive	fresh	scSmart-seq2
CPDM0785	temporal/midline	PFA-1c	18	M	recurrence of BT1030, local	RTX	1.9	3	alive	fresh	scSmart-seq2
BT1313	Posterior Fossa	PFA-1e	1.9	M	diagnostic		2.8	2.8	alive	fresh	scSmart-seq2
BT1334	Posterior Fossa	PFA-1e	2.2	F	diagnostic		0.9	0.9	alive	fresh	scSmart-seq2
BT1678	L3	SP-MPE	16.3	M	diagnostic		0.6	0.6	alive	fresh	scSmart-seq2
BT1480	Posterior Fossa	PFB-2	8.9	F	diagnostic		1.4	1.4	alive	fresh frozen	snSmart-seq2
BT1412	Posterior Fossa	PFB-1	13.3	M	diagnostic		1.7	1.7	alive	fresh frozen	snSmart-seq2
BT214	Posterior Fossa	PFA-1	1.1	M	diagnostic					cell line/PDX	scSmart-seq2, snSmart-seq2
BT165	Supratentorial	ST-RELA	13.5	F	diagnostic					cell line/PDX	scSmart-seq2, snSmart-seq2
EP1NS	Supratentorial	ST-RELA	21.3	F	recurrence					cell line	scSmart-seq2
EPD210FH	Posterior Fossa	PFA-1	10	M	recurrence					cell line	scSmart-seq2
WEPN1Dia	Posterior Fossa	PFA-1c	4.3	M	diagnostic		2	8.4	death of disease	fresh frozen	10X Genomics
WEPN1Rec	Posterior Fossa	PFA-1c	4.3	M	recurrence	HIT-2000 CTX, local RTX		8.4	death of disease	fresh frozen	10X Genomics
WEPN20Dia	Posterior Fossa	PFA-2a	2.2	F	diagnostic		0.8	2.1	death of disease	fresh frozen	10X Genomics
WEPN20Rec	Posterior Fossa	PFA-2a	2.2	F	recurrence	HIT-2000 CTX		2.1	death of disease	fresh frozen	10X Genomics
