# Supplementary material for: Single-Cell RNA-Seq Reveals Cellular Hierarchies and Impaired Developmental Trajectories in Pediatric Ependymoma
Source: Cancer Cell. 2020 Jul 13;38(1):44–59.e9. doi: 10.1016/j.ccell.2020.06.004 (PMC7479515; doi:10.1016/j.ccell.2020.06.004)
Supplement: Table S2. Metaprogram Genes and Assignments, Related to Figures 2 and 4 [file mmc3.xlsx]

## Sheet: PF-EPN
Table S2, Related to Figures 2, 4. Metaprogram genes
PF-NSC-like	PF-Glial-Progenitor-like	PF-Neuronal-Precursor-like	PF-S-Phase	PF-G2M-Phase	PF-Ependymal-like	PF-Astroependymal-like	PF-Metabolic	PF-Immune-Reactive
ATF3	FABP5	STMN2	TYMS	CDC20	CAPS	SPARCL1	BNIP3	IFITM3
ZFP36	CRABP1	TUBB3	KIAA0101	CCNB1	C11orf88	AQP1	LDHA	CA3
FOS	NNAT	CRABP1	PCNA	PTTG1	FAM183A	CST3	FAM162A	C4B
CYR61	PCP4	MLLT11	ZWINT	TOP2A	ROPN1L	AQP4	PGK1	C4B_2
JUNB	PGAM2	IGFBPL1	RRM2	NUSAP1	CAPSL	IGSF1	PFKP	IFI6
GADD45B	IGF2	ELAVL4	UBE2T	CCNB2	SLC47A2	PTGDS	ENO2	ISG15
MAFF	BCAN	SOX11	CDK1	UBE2C	RSPH1	S100B	P4HA1	HLA-B
SERTAD1	ID1	INA	ASF1B	CDKN3	ZMYND10	BCAN	ADM	C4A
KLF10	C1orf61	HN1	RNASEH2A	PBK	DYNLRB2	ALDOC	MIF	HLA-C
IER2	MIR4461	MEG3	MCM4	TPX2	TEKT1	CNTN1	HK2	SERPINA3
FOSB	GAS5	GNG3	MCM7	NMU	ANKRD66	CRYAB	SLC2A1	IFI27
EGR1	NCAN	SOX4	MCM3	KPNA2	ODF3B	TSPAN7	PDK1	IFITM1
BTG2	AQP1	PCBP4	MCM2	CKS2	C9orf116	GPRC5B	FTL	LGALS3
ID2	FXYD6	DCX	TK1	BIRC5	C9orf117	CSRP1	PTGDS	CFI
DUSP1	AGT	TAGLN3	H2AFZ	NUF2	LRRC46	TTYH1	PGAM1	TNFRSF11B
LAMP5	SPON1	GAP43	FANCI	PLK1	PPP1R32	CTSH	DDIT3	IFITM2
JUN	RGS3	NREP	MCM5	PRC1	CCDC78	ASAH1	TPI1	GFAP
SOCS3	FAM32A	MIAT	GINS2	HMGB2	CCDC42B	CLU	ACTA2	CD74
MFAP2	TAGLN3	STMN4	HMGB2	CENPF	DNAAF1	ATP1A2	SLC2A3	HLA-DRA
LGALS3	HES6	STMN1	FEN1	CKAP2	CD36	CPE	PLOD2	B2M
EGR2	HEPN1	TMSB4X	RRM1	NEK2	LRRC48	PRODH	S100A10	CP
PPP1R15A	SPHK1	BEX1	C19orf48	KNSTRN	WDR16	FEZ1	PCP4	STAT1
DDIT3	DBI	RND3	DNAJC9	TACC3	C9orf24	PON2	CA9	FBLN5
KLF6	RPL21	RTN1	MLF1IP	BUB1	ANXA1	GRAMD3	DHRS3	CXCR7
MDK	GRIK1	SNAP25	DTL	CCNA2	CCDC65	HEPN1	VKORC1	MX1
LGR5	RPL13AP5	NEFL	UHRF1	FAM64A	IQCG	S100A16	IFITM3	CD44
ARRDC3	ZFAS1	CRMP1	PKMYT1	KIF2C	MORN5	GFAP	HAX1	CAPS
CTGF	SNHG6	SCG3	NUSAP1	KIF20A	SPAG8	APLNR	C1orf51	LGALS3BP
NFKBIZ	H3F3A	CD24	GMNN	TROAP	SPA17	PLSCR4	TMSB4X	S100A11
COL9A2	MOXD1	TMSB15A	CKS1B	MAD2L1	TTC29	SEMA3B	PIM1	HLA-A

## Sheet: ST-EPN
Table S2, Related to Figures 2, 4. Metaprogram genes
ST-YAP1	ST-Ependymal-like	ST-Midline	ST-Neuronal-Precursor-like	ST-Interferon-Response	ST-Radial-Glia-like	ST-Metabolic	ST-RELA-Variable	ST-S-Phase	ST-G2M-Phase
HOPX	CAPS	ALDH1A1	IGFBPL1	ISG15	AGT	BNIP3	DLK1	KIAA0101	UBE2C
FABP7	C11orf88	S100B	TUBB3	IFI6	FABP5	LDHA	PCP4	MCM2	TOP2A
CXCL12	CAPSL	MEIS1	STMN2	IFI27	PMP2	ENO2	ACPT	PCNA	NUSAP1
IFITM1	ANXA1	FMO1	ELAVL4	IFITM3	ALDOC	TRIB3	GPX3	RNASEH2A	PBK
RTN1	ANKUB1	SFRP2	MEG3	IFI44L	TSPAN7	DDIT3	ALDH3B1	ZWINT	PTTG1
FBLN5	RSPH1	IFITM3	MLLT11	IFIT3	C1orf61	PGK1	COL21A1	TYMS	CDC20
CRYAB	FAM183A	ATP1B1	NHLH1	IFIT1	BCAN	P4HA1	SERPING1	DTL	CDK1
ANXA1	AGT	IFITM2	NREP	PGF	PTPRZ1	SLC2A1	GPT	UBE2T	BIRC5
SULF1	NNAT	DHRS3	RND3	FBP2	DIO2	SCD	SRPK3	GINS2	CCNB2
XIST	MORN5	CRYAB	DCX	HLA-E	SLC1A2	XPOT	IFI30	MCM3	UBE2T
BST2	ENPP5	ID1	TAGLN3	IRF9	TNC	SARS	TM7SF2	MCM5	CCNB1
AQP4	HEPN1	ANXA1	ST18	STAT1	HEPN1	CA9	KRT75	DNAJC9	TPX2
S100B	IL13RA2	COL9A1	SEZ6L	MGST1	MT3	DDIT4	ATF3	MCM7	PRC1
WLS	SLC47A2	CFI	STMN4	C9orf24	TRIM9	FAM162A	GRHL3	EXO1	CKS2
GJA1	DYNLRB2	TPBG	NEUROD1	IFI30	AQP4	PLIN2	NUDT22	RRM1	FAM64A
GATM	SPAG6	S100A11	SCG3	MT2A	TTYH1	CRABP2	TRPT1	MCM4	HMGB2
ARL4D	LRRC48	ID3	ROBO2	CA2	FAM171B	IFI30	CD72	GMNN	NUF2
GFAP	DNAAF1	IGFBP7	CALB2	MT3	MEG3	HILPDA	OGN	DSN1	MAD2L1
FN1	C9orf117	NNMT	GNG3	TPPP3	PTN	P4HA2	ZFP36	FANCI	KPNA2
SPARCL1	SPAG8	TNFRSF11B	HN1	CCDC19	MSTN	PGAM1	MXRA8	RRM2	CENPF
PI16	ANKRD66	PPP1R1B	RTN1	FRZB	FBP2	MTHFD2	SCG5	MLF1IP	RACGAP1
IFI6	CSRP2	GFAP	PCP4L1	HERC6	DDAH1	ATF3	CLGN	CCNE2	KIF23
IFITM3	WDR16	PAX3	TCEAL7	FAM216B	PCP4L1	GARS	ECEL1	FEN1	KIF22
RAMP3	C11orf92	TIMP1	KLHDC8A	IFITM1	PRSS35	GAS5	MAMDC4	LIG1	CDKN3
LEPREL1	HSPB8	GDPD2	TNFRSF25	MT1X	HRSP12	SESN2	GPSM1	MCM6	CDCA3
LIMCH1	LOC100505875	PLA2G16	LMF1	APOE	IGF2	FTL	METRNL	CENPM	TACC3
A2M	ALDH1A1	CTSH	SEPT3	GPX3	LMO3	PFKFB4	GNG3	CDK1	MXD3
FNDC1	IQCG	LGI1	UBE2E3	HEPN1	TRIL	DDX39A	BAD	UHRF1	ZWINT
ABLIM1	DMKN	C1R	CHD5	TSPAN7	SLC1A3	ADM	DCN	CDC45	CKAP2
CRISPLD1	S100A10	CCL2	TUBB2B	TEKT1	RAP1GAP	HK2	PTP4A3	TMSB15A	PLK1

## Sheet: SP-MPE
Table S2, Related to Figures 2, 4. Metaprogram genes
SP-Progenitor-like	SP-Variable	SP-Ependymal-like	SP-Immune-Reactive
CCL2	IGF2	NPY	HLA-DRA
SOCS3	PTGDS	IGF2	CA3
ATF3	CLDN3	AGR3	CTGF
FOS	TPD52L1	PPP1R32	CYTL1
JUNB	ZDHHC12	GDPD2	CD74
IER2	DHCR7	CCDC19	HLA-DPA1
BTG2	SUSD4	STOML3	HLA-DRB1
PPP1R15A	ALG3	TEKT1	RPS4Y1
ZFP36	EBP	SLC47A2	HLA-DRB5
PTGDS	FUCA1	SRPX2	PSMB9
NFKBIZ	HYAL1	RIBC1	MT2A
NFKBIA	WNT2B	WDR38	GADD45G
GADD45B	TUBB6	CLEC3A	EFCAB1
CXCL1	ZMYM6NB	HSPA2	HLA-DMA
GPX3	SELM	RSPH1	CD14
DKK1	MDK	FBLN5	B2M
MAFF	PDGFRA	WDR16	MT1E
FOSB	ALDH1A1	ANKRD66	IFITM1
BHLHE40	GPX7	POSTN	MT1X
CHI3L1	SDF2L1	ZMYND10	TMOD1
LOC284454	PRADC1	ODF3B	FAM183A
NNMT	SSR2	CAPS	RARRES3
DUSP1	FKBP11	ARL4D	SNCA
TTR	YIPF2	TCTEX1D4	CD36
C1S	HYAL2	WDR54	C1orf87
RAMP1	TM7SF2	CFC1B	HLA-E
KLF10	H3F3A	C1orf192	GBP1
EGR1	TMED1	C11orf88	HLA-F
JUN	SEC11C	CDS1	HLA-B
CDKN1A	TNFRSF12A	SPAG8	STAT1

## Sheet: PF-EPN-annotation
Table S2, Related to Figures 2, 4. Metaprograms assignments
Cell.id	Annotation
MUV013.P1.A01	PF-Neuronal-Precursor-like
MUV013.P1.A02	PF-S-Phase
MUV013.P1.A03	PF-S-Phase
MUV013.P1.A04	PF-Neuronal-Precursor-like
MUV013.P1.A05	PF-Neuronal-Precursor-like
MUV013.P1.A06	PF-G2M-Phase
MUV013.P1.A07	PF-S-Phase
MUV013.P1.A08	PF-S-Phase
MUV013.P1.A09	PF-S-Phase
MUV013.P1.A11	PF-Neuronal-Precursor-like
MUV013.P1.B01	PF-G2M-Phase
MUV013.P1.B02	PF-Neuronal-Precursor-like
MUV013.P1.B03	PF-G2M-Phase
MUV013.P1.B06	PF-S-Phase
MUV013.P1.B07	PF-Neuronal-Precursor-like
MUV013.P1.B08	PF-Neuronal-Precursor-like
MUV013.P1.B09	PF-S-Phase
MUV013.P1.B10	PF-S-Phase
MUV013.P1.B11	PF-S-Phase
MUV013.P1.C01	PF-Neuronal-Precursor-like
MUV013.P1.C02	PF-Neuronal-Precursor-like
MUV013.P1.C03	PF-S-Phase
MUV013.P1.C04	PF-S-Phase
MUV013.P1.C05	PF-Neuronal-Precursor-like
MUV013.P1.C06	PF-Neuronal-Precursor-like
MUV013.P1.C07	PF-Neuronal-Precursor-like
MUV013.P1.C08	PF-Neuronal-Precursor-like
MUV013.P1.C09	PF-S-Phase
MUV013.P1.C10	PF-Neuronal-Precursor-like
MUV013.P1.C11	PF-Neuronal-Precursor-like
MUV013.P1.C12	PF-G2M-Phase
MUV013.P1.D01	PF-G2M-Phase
MUV013.P1.D02	PF-G2M-Phase
MUV013.P1.D03	PF-Neuronal-Precursor-like
MUV013.P1.D04	PF-Neuronal-Precursor-like
MUV013.P1.D05	PF-Neuronal-Precursor-like
MUV013.P1.D06	PF-S-Phase
MUV013.P1.D07	PF-Neuronal-Precursor-like
MUV013.P1.D08	PF-G2M-Phase
MUV013.P1.D09	PF-Neuronal-Precursor-like
MUV013.P1.D10	PF-Neuronal-Precursor-like
MUV013.P1.D11	PF-Neuronal-Precursor-like
MUV013.P1.D12	PF-S-Phase
MUV013.P1.E05	PF-Neuronal-Precursor-like
MUV013.P1.E06	PF-Neuronal-Precursor-like
MUV013.P1.E08	PF-G2M-Phase
MUV013.P1.E09	PF-Neuronal-Precursor-like
MUV013.P1.E11	PF-Neuronal-Precursor-like
MUV013.P1.E12	PF-G2M-Phase
MUV013.P1.F04	PF-G2M-Phase
MUV013.P1.F05	PF-G2M-Phase
MUV013.P1.F06	PF-G2M-Phase
MUV013.P1.F07	PF-S-Phase
MUV013.P1.F08	PF-S-Phase
MUV013.P1.F09	PF-Neuronal-Precursor-like
MUV013.P1.F10	PF-Neuronal-Precursor-like
MUV013.P1.F11	PF-G2M-Phase
MUV013.P1.F12	PF-Neuronal-Precursor-like
MUV013.P1.G01	PF-G2M-Phase
MUV013.P1.G02	PF-S-Phase
MUV013.P1.G03	PF-Neuronal-Precursor-like
MUV013.P1.G04	PF-S-Phase
MUV013.P1.G05	PF-G2M-Phase
MUV013.P1.G06	PF-Neuronal-Precursor-like
MUV013.P1.G07	PF-G2M-Phase
MUV013.P1.G08	PF-S-Phase
MUV013.P1.G09	PF-G2M-Phase
MUV013.P1.G10	PF-Neuronal-Precursor-like
MUV013.P1.G11	PF-S-Phase
MUV013.P1.G12	PF-G2M-Phase
MUV013.P1.H01	PF-G2M-Phase
MUV013.P1.H02	PF-Neuronal-Precursor-like
MUV013.P1.H03	PF-Neuronal-Precursor-like
MUV013.P1.H04	PF-Neuronal-Precursor-like
MUV013.P1.H07	PF-G2M-Phase
MUV013.P1.H08	PF-Neuronal-Precursor-like
MUV013.P1.H09	PF-Neuronal-Precursor-like
MUV013.P1.H10	PF-G2M-Phase
MUV013.P1.H11	PF-Neuronal-Precursor-like
MUV013.P2.A01	PF-NSC-like
MUV013.P2.A02	PF-Astroependymal-like
MUV013.P2.A03	PF-Ependymal-like
MUV013.P2.A04	PF-G2M-Phase
MUV013.P2.A05	PF-Astroependymal-like
MUV013.P2.A06	PF-G2M-Phase
MUV013.P2.A07	PF-Astroependymal-like
MUV013.P2.A08	PF-Astroependymal-like
MUV013.P2.A09	PF-Neuronal-Precursor-like
MUV013.P2.A10	PF-Astroependymal-like
MUV013.P2.A11	PF-Astroependymal-like
MUV013.P2.A12	PF-Ependymal-like
MUV013.P2.B01	PF-Astroependymal-like
MUV013.P2.B02	PF-Ependymal-like
MUV013.P2.B03	PF-Astroependymal-like
MUV013.P2.B04	PF-Astroependymal-like
MUV013.P2.B05	PF-Astroependymal-like
MUV013.P2.B06	PF-Astroependymal-like
MUV013.P2.B07	PF-Ependymal-like
MUV013.P2.B08	PF-Astroependymal-like
MUV013.P2.B09	PF-Astroependymal-like
MUV013.P2.B10	PF-Astroependymal-like
MUV013.P2.C01	PF-Astroependymal-like
MUV013.P2.C02	PF-Astroependymal-like
MUV013.P2.C03	PF-Astroependymal-like
MUV013.P2.C04	PF-Astroependymal-like
MUV013.P2.C05	PF-Astroependymal-like
MUV013.P2.C06	PF-Astroependymal-like
MUV013.P2.C07	PF-Astroependymal-like
MUV013.P2.C08	PF-G2M-Phase
MUV013.P2.C09	PF-Astroependymal-like
MUV013.P2.C10	PF-Ependymal-like
MUV013.P2.C11	PF-Ependymal-like
MUV013.P2.C12	PF-Astroependymal-like
MUV013.P2.D01	PF-Astroependymal-like
MUV013.P2.D02	PF-Astroependymal-like
MUV013.P2.D03	PF-Astroependymal-like
MUV013.P2.D04	PF-Ependymal-like
MUV013.P2.D05	PF-G2M-Phase
MUV013.P2.D07	PF-Ependymal-like
MUV013.P2.D08	PF-Ependymal-like
MUV013.P2.D10	PF-Astroependymal-like
MUV013.P2.D11	PF-NSC-like
MUV013.P2.D12	PF-Astroependymal-like
MUV013.P2.E01	PF-Astroependymal-like
MUV013.P2.E03	PF-Astroependymal-like
MUV013.P2.E04	PF-Astroependymal-like
MUV013.P2.E05	PF-Astroependymal-like
MUV013.P2.E06	PF-Astroependymal-like
MUV013.P2.E07	PF-Astroependymal-like
MUV013.P2.E08	PF-Astroependymal-like
MUV013.P2.E09	PF-Astroependymal-like
MUV013.P2.E10	PF-Astroependymal-like
MUV013.P2.E11	PF-NSC-like
MUV013.P2.F01	PF-Ependymal-like
MUV013.P2.F03	PF-NSC-like
MUV013.P2.F04	PF-Metabolic
MUV013.P2.F05	PF-G2M-Phase
MUV013.P2.F06	PF-Ependymal-like
MUV013.P2.F07	PF-Ependymal-like
MUV013.P2.F08	PF-S-Phase
MUV013.P2.F09	PF-Astroependymal-like
MUV013.P2.F10	PF-Astroependymal-like
MUV013.P2.F11	PF-Astroependymal-like
MUV013.P2.G01	PF-NSC-like
MUV013.P2.G02	PF-Astroependymal-like
MUV013.P2.G05	PF-Ependymal-like
MUV013.P2.G07	PF-Astroependymal-like
MUV013.P2.G08	PF-Astroependymal-like
MUV013.P2.G09	PF-Astroependymal-like
MUV013.P2.G10	PF-NSC-like
MUV013.P2.G11	PF-Astroependymal-like
MUV013.P2.G12	PF-Astroependymal-like
MUV013.P2.H01	PF-Astroependymal-like
MUV013.P2.H02	PF-Immune-Reactive
MUV013.P2.H03	PF-Astroependymal-like
MUV013.P2.H04	PF-NSC-like
MUV013.P2.H05	PF-Astroependymal-like
MUV013.P2.H06	PF-Astroependymal-like
MUV013.P2.H07	PF-S-Phase
MUV013.P2.H08	PF-NSC-like
MUV013.P2.H09	PF-Astroependymal-like
MUV013.P2.H10	PF-Ependymal-like
MUV013.P3.A01	PF-G2M-Phase
MUV013.P3.A02	PF-Astroependymal-like
MUV013.P3.A03	PF-Ependymal-like
MUV013.P3.A04	PF-Astroependymal-like
MUV013.P3.A05	PF-NSC-like
MUV013.P3.A06	PF-Astroependymal-like
MUV013.P3.A07	PF-NSC-like
MUV013.P3.A08	PF-G2M-Phase
MUV013.P3.A09	PF-Ependymal-like
MUV013.P3.A10	PF-Astroependymal-like
MUV013.P3.A11	PF-Immune-Reactive
MUV013.P3.A12	PF-S-Phase
MUV013.P3.B01	PF-Astroependymal-like
MUV013.P3.B02	PF-Astroependymal-like
MUV013.P3.B03	PF-Astroependymal-like
MUV013.P3.B05	PF-Ependymal-like
MUV013.P3.B06	PF-Astroependymal-like
MUV013.P3.B07	PF-Astroependymal-like
MUV013.P3.B08	PF-Astroependymal-like
MUV013.P3.B10	PF-Ependymal-like
MUV013.P3.B11	PF-Astroependymal-like
MUV013.P3.B12	PF-S-Phase
MUV013.P3.C02	PF-G2M-Phase
MUV013.P3.C03	PF-Astroependymal-like
MUV013.P3.C04	PF-Astroependymal-like
MUV013.P3.C06	PF-NSC-like
MUV013.P3.C07	PF-Astroependymal-like
MUV013.P3.C08	PF-Astroependymal-like
MUV013.P3.C09	PF-Astroependymal-like
MUV013.P3.C10	PF-Immune-Reactive
MUV013.P3.C11	PF-NSC-like
MUV013.P3.C12	PF-Ependymal-like
MUV013.P3.D01	PF-Ependymal-like
MUV013.P3.D02	PF-Astroependymal-like
MUV013.P3.D04	PF-NSC-like
MUV013.P3.D05	PF-Astroependymal-like
MUV013.P3.D06	PF-G2M-Phase
MUV013.P3.D07	PF-Astroependymal-like
MUV013.P3.D08	PF-NSC-like
MUV013.P3.D09	PF-Astroependymal-like
MUV013.P3.D10	PF-Astroependymal-like
MUV013.P3.D11	PF-NSC-like
MUV013.P3.E01	PF-Astroependymal-like
MUV013.P3.E02	PF-Astroependymal-like
MUV013.P3.E03	PF-Astroependymal-like
MUV013.P3.E04	PF-Ependymal-like
MUV013.P3.E05	PF-Neuronal-Precursor-like
MUV013.P3.E06	PF-Astroependymal-like
MUV013.P3.E07	PF-Astroependymal-like
MUV013.P3.E08	PF-Astroependymal-like
MUV013.P3.E10	PF-Astroependymal-like
MUV013.P3.E11	PF-Astroependymal-like
MUV013.P3.E12	PF-Astroependymal-like
MUV013.P3.F03	PF-Astroependymal-like
MUV013.P3.F04	PF-Ependymal-like
MUV013.P3.F05	PF-Astroependymal-like
MUV013.P3.F06	PF-Ependymal-like
MUV013.P3.F07	PF-Astroependymal-like
MUV013.P3.F08	PF-Astroependymal-like
MUV013.P3.F09	PF-Ependymal-like
MUV013.P3.F10	PF-Astroependymal-like
MUV013.P3.F11	PF-Astroependymal-like
MUV013.P3.F12	PF-Neuronal-Precursor-like
MUV013.P3.G01	PF-G2M-Phase
MUV013.P3.G02	PF-Astroependymal-like
MUV013.P3.G03	PF-Ependymal-like
MUV013.P3.G04	PF-G2M-Phase
MUV013.P3.G05	PF-Astroependymal-like
MUV013.P3.G06	PF-G2M-Phase
MUV013.P3.G07	PF-Astroependymal-like
MUV013.P3.G08	PF-S-Phase
MUV013.P3.G09	PF-S-Phase
MUV013.P3.G11	PF-Astroependymal-like
MUV013.P3.G12	PF-Astroependymal-like
MUV013.P3.H01	PF-Ependymal-like
MUV013.P3.H02	PF-Ependymal-like
MUV013.P3.H03	PF-Astroependymal-like
MUV013.P3.H04	PF-Astroependymal-like
MUV013.P3.H05	PF-Astroependymal-like
MUV013.P3.H06	PF-Ependymal-like
MUV013.P3.H07	PF-Ependymal-like
MUV013.P3.H08	PF-G2M-Phase
MUV013.P3.H09	PF-Astroependymal-like
MUV013.P3.H10	PF-Astroependymal-like
MUV013.P3.H11	PF-Ependymal-like
MUV013.P3.H12	PF-NSC-like
MUV013.P4.A01	PF-G2M-Phase
MUV013.P4.A03	PF-NSC-like
MUV013.P4.A04	PF-G2M-Phase
MUV013.P4.A05	PF-Astroependymal-like
MUV013.P4.A06	PF-NSC-like
MUV013.P4.A07	PF-Astroependymal-like
MUV013.P4.A08	PF-Astroependymal-like
MUV013.P4.A09	PF-Astroependymal-like
MUV013.P4.A10	PF-NSC-like
MUV013.P4.A11	PF-Astroependymal-like
MUV013.P4.A12	PF-Astroependymal-like
MUV013.P4.B01	PF-Metabolic
MUV013.P4.B02	PF-Astroependymal-like
MUV013.P4.B03	PF-Astroependymal-like
MUV013.P4.B04	PF-Astroependymal-like
MUV013.P4.B05	PF-NSC-like
MUV013.P4.B06	PF-Astroependymal-like
MUV013.P4.B07	PF-Astroependymal-like
MUV013.P4.B08	PF-Astroependymal-like
MUV013.P4.B09	PF-Astroependymal-like
MUV013.P4.B10	PF-Astroependymal-like
MUV013.P4.B11	PF-NSC-like
MUV013.P4.B12	PF-Astroependymal-like
MUV013.P4.C04	PF-Astroependymal-like
MUV013.P4.C05	PF-Astroependymal-like
MUV013.P4.C06	PF-Astroependymal-like
MUV013.P4.C07	PF-Astroependymal-like
MUV013.P4.C10	PF-Neuronal-Precursor-like
MUV013.P4.C12	PF-NSC-like
MUV013.P4.D01	PF-Astroependymal-like
MUV013.P4.D04	PF-G2M-Phase
MUV013.P4.D05	PF-Astroependymal-like
MUV013.P4.D06	PF-Astroependymal-like
MUV013.P4.D07	PF-Astroependymal-like
MUV013.P4.D08	PF-Astroependymal-like
MUV013.P4.D09	PF-Astroependymal-like
MUV013.P4.D10	PF-Astroependymal-like
MUV013.P4.D11	PF-Ependymal-like
MUV013.P4.E04	PF-Ependymal-like
MUV013.P4.E05	PF-Ependymal-like
MUV013.P4.E06	PF-NSC-like
MUV013.P4.E07	PF-NSC-like
MUV013.P4.E08	PF-Ependymal-like
MUV013.P4.E09	PF-Astroependymal-like
MUV013.P4.E10	PF-Astroependymal-like
MUV013.P4.E11	PF-Astroependymal-like
MUV013.P4.E12	PF-Astroependymal-like
MUV013.P4.F07	PF-Ependymal-like
MUV013.P4.F08	PF-Ependymal-like
MUV013.P4.F10	PF-Astroependymal-like
MUV013.P4.F11	PF-Astroependymal-like
MUV013.P4.F12	PF-Astroependymal-like
MUV013.P4.G01	PF-Ependymal-like
MUV013.P4.G02	PF-Astroependymal-like
MUV013.P4.G03	PF-NSC-like
MUV013.P4.G04	PF-Astroependymal-like
MUV013.P4.G05	PF-Ependymal-like
MUV013.P4.G06	PF-Astroependymal-like
MUV013.P4.G07	PF-Astroependymal-like
MUV013.P4.G08	PF-Astroependymal-like
MUV013.P4.G09	PF-Ependymal-like
MUV013.P4.G10	PF-Ependymal-like
MUV013.P4.G11	PF-Astroependymal-like
MUV013.P4.G12	PF-Astroependymal-like
MUV013.P4.H01	PF-Astroependymal-like
MUV013.P4.H05	PF-Astroependymal-like
MUV013.P4.H07	PF-Astroependymal-like
MUV013.P4.H08	PF-Ependymal-like
MUV013.P4.H09	PF-Ependymal-like
MUV013.P4.H10	PF-Astroependymal-like
MUV013.P4.H11	PF-Astroependymal-like
MUV013.P4.H12	PF-Ependymal-like
MUV014.P1.A03	PF-Astroependymal-like
MUV014.P1.A08	PF-NSC-like
MUV014.P1.A10	PF-NSC-like
MUV014.P1.A11	PF-G2M-Phase
MUV014.P1.B02	PF-NSC-like
MUV014.P1.B03	PF-NSC-like
MUV014.P1.B08	PF-NSC-like
MUV014.P1.B09	PF-S-Phase
MUV014.P1.B11	PF-NSC-like
MUV014.P1.B12	PF-NSC-like
MUV014.P1.C06	PF-NSC-like
MUV014.P1.C07	PF-Neuronal-Precursor-like
MUV014.P1.C08	PF-NSC-like
MUV014.P1.C09	PF-NSC-like
MUV014.P1.C10	PF-NSC-like
MUV014.P1.D01	PF-NSC-like
MUV014.P1.D03	PF-NSC-like
MUV014.P1.D05	PF-NSC-like
MUV014.P1.D08	PF-NSC-like
MUV014.P1.D12	PF-G2M-Phase
MUV014.P1.E05	PF-NSC-like
MUV014.P1.E06	PF-S-Phase
MUV014.P1.E09	PF-G2M-Phase
MUV014.P1.E12	PF-NSC-like
MUV014.P1.F01	PF-Immune-Reactive
MUV014.P1.F02	PF-NSC-like
MUV014.P1.F04	PF-NSC-like
MUV014.P1.F06	PF-NSC-like
MUV014.P1.F07	PF-S-Phase
MUV014.P1.F08	PF-NSC-like
MUV014.P1.F11	PF-S-Phase
MUV014.P1.G04	PF-NSC-like
MUV014.P1.G05	PF-G2M-Phase
MUV014.P1.G09	PF-NSC-like
MUV014.P1.G10	PF-NSC-like
MUV014.P1.G11	PF-NSC-like
MUV014.P1.G12	PF-Glial-Progenitor-like
MUV014.P1.H01	PF-Glial-Progenitor-like
MUV014.P1.H02	PF-NSC-like
MUV014.P1.H06	PF-NSC-like
MUV014.P1.H07	PF-NSC-like
MUV014.P1.H09	PF-NSC-like
MUV014.P1.H10	PF-NSC-like
MUV014.P1.H11	PF-NSC-like
MUV014.P2.A01	PF-NSC-like
MUV014.P2.A02	PF-S-Phase
MUV014.P2.A04	PF-NSC-like
MUV014.P2.A05	PF-NSC-like
MUV014.P2.A06	PF-NSC-like
MUV014.P2.A07	PF-NSC-like
MUV014.P2.A08	PF-S-Phase
MUV014.P2.A09	PF-NSC-like
MUV014.P2.A11	PF-Ependymal-like
MUV014.P2.A12	PF-G2M-Phase
MUV014.P2.B01	PF-S-Phase
MUV014.P2.B03	PF-G2M-Phase
MUV014.P2.B05	PF-G2M-Phase
MUV014.P2.B07	PF-NSC-like
MUV014.P2.B08	PF-Astroependymal-like
MUV014.P2.B09	PF-NSC-like
MUV014.P2.B12	PF-NSC-like
MUV014.P2.C01	PF-NSC-like
MUV014.P2.C02	PF-Astroependymal-like
MUV014.P2.C04	PF-NSC-like
MUV014.P2.C06	PF-NSC-like
MUV014.P2.C08	PF-NSC-like
MUV014.P2.C10	PF-Metabolic
MUV014.P2.C11	PF-NSC-like
MUV014.P2.D01	PF-NSC-like
MUV014.P2.D02	PF-G2M-Phase
MUV014.P2.D03	PF-S-Phase
MUV014.P2.D04	PF-Ependymal-like
MUV014.P2.D05	PF-S-Phase
MUV014.P2.D06	PF-NSC-like
MUV014.P2.D08	PF-NSC-like
MUV014.P2.D09	PF-G2M-Phase
MUV014.P2.D12	PF-NSC-like
MUV014.P2.E02	PF-NSC-like
MUV014.P2.E03	PF-NSC-like
MUV014.P2.E04	PF-NSC-like
MUV014.P2.E06	PF-NSC-like
MUV014.P2.E07	PF-Glial-Progenitor-like
MUV014.P2.E10	PF-S-Phase
MUV014.P2.E11	PF-NSC-like
MUV014.P2.E12	PF-NSC-like
MUV014.P2.F02	PF-NSC-like
MUV014.P2.F04	PF-NSC-like
MUV014.P2.F05	PF-NSC-like
MUV014.P2.F06	PF-Metabolic
MUV014.P2.F07	PF-NSC-like
MUV014.P2.F09	PF-NSC-like
MUV014.P2.F10	PF-G2M-Phase
MUV014.P2.F11	PF-G2M-Phase
MUV014.P2.F12	PF-NSC-like
MUV014.P2.G02	PF-NSC-like
MUV014.P2.G04	PF-NSC-like
MUV014.P2.G05	PF-NSC-like
MUV014.P2.G06	PF-NSC-like
MUV014.P2.G08	PF-S-Phase
MUV014.P2.G10	PF-NSC-like
MUV014.P2.G11	PF-NSC-like
MUV014.P2.H04	PF-NSC-like
MUV014.P2.H06	PF-NSC-like
MUV014.P2.H08	PF-NSC-like
MUV014.P2.H10	PF-S-Phase
MUV014.P2.H11	PF-NSC-like
MUV014.P3.A02	PF-NSC-like
MUV014.P3.A03	PF-NSC-like
MUV014.P3.A04	PF-NSC-like
MUV014.P3.A06	PF-NSC-like
MUV014.P3.A07	PF-NSC-like
MUV014.P3.A08	PF-G2M-Phase
MUV014.P3.A09	PF-NSC-like
MUV014.P3.A10	PF-Immune-Reactive
MUV014.P3.A11	PF-Astroependymal-like
MUV014.P3.B02	PF-NSC-like
MUV014.P3.B06	PF-Astroependymal-like
MUV014.P3.B07	PF-NSC-like
MUV014.P3.B08	PF-NSC-like
MUV014.P3.B09	PF-NSC-like
MUV014.P3.B10	PF-Glial-Progenitor-like
MUV014.P3.B11	PF-NSC-like
MUV014.P3.B12	PF-Glial-Progenitor-like
MUV014.P3.C02	PF-NSC-like
MUV014.P3.C04	PF-NSC-like
MUV014.P3.C06	PF-NSC-like
MUV014.P3.C07	PF-NSC-like
MUV014.P3.C08	PF-NSC-like
MUV014.P3.C11	PF-Immune-Reactive
MUV014.P3.C12	PF-S-Phase
MUV014.P3.D02	PF-NSC-like
MUV014.P3.D03	PF-NSC-like
MUV014.P3.D04	PF-NSC-like
MUV014.P3.D05	PF-NSC-like
MUV014.P3.D06	PF-G2M-Phase
MUV014.P3.D07	PF-Glial-Progenitor-like
MUV014.P3.D08	PF-NSC-like
MUV014.P3.D09	PF-NSC-like
MUV014.P3.D10	PF-G2M-Phase
MUV014.P3.D11	PF-S-Phase
MUV014.P3.E04	PF-NSC-like
MUV014.P3.E05	PF-Immune-Reactive
MUV014.P3.E06	PF-Metabolic
MUV014.P3.E10	PF-Neuronal-Precursor-like
MUV014.P3.E11	PF-NSC-like
MUV014.P3.E12	PF-NSC-like
MUV014.P3.F01	PF-S-Phase
MUV014.P3.F02	PF-S-Phase
MUV014.P3.F05	PF-Glial-Progenitor-like
MUV014.P3.F07	PF-NSC-like
MUV014.P3.F08	PF-NSC-like
MUV014.P3.F09	PF-Astroependymal-like
MUV014.P3.F10	PF-S-Phase
MUV014.P3.F11	PF-Glial-Progenitor-like
MUV014.P3.F12	PF-NSC-like
MUV014.P3.G05	PF-Glial-Progenitor-like
MUV014.P3.G07	PF-NSC-like
MUV014.P3.G10	PF-NSC-like
MUV014.P3.G11	PF-NSC-like
MUV014.P3.H01	PF-Glial-Progenitor-like
MUV014.P3.H03	PF-S-Phase
MUV014.P3.H08	PF-NSC-like
MUV014.P3.H09	PF-Immune-Reactive
MUV014.P3.H10	PF-Glial-Progenitor-like
MUV014.P4.A01	PF-NSC-like
MUV014.P4.A03	PF-Immune-Reactive
MUV014.P4.A04	PF-NSC-like
MUV014.P4.A08	PF-Metabolic
MUV014.P4.A09	PF-NSC-like
MUV014.P4.B01	PF-NSC-like
MUV014.P4.B02	PF-S-Phase
MUV014.P4.B03	PF-S-Phase
MUV014.P4.B04	PF-Glial-Progenitor-like
MUV014.P4.B05	PF-NSC-like
MUV014.P4.B06	PF-Neuronal-Precursor-like
MUV014.P4.B10	PF-S-Phase
MUV014.P4.B11	PF-NSC-like
MUV014.P4.B12	PF-G2M-Phase
MUV014.P4.C01	PF-NSC-like
MUV014.P4.C02	PF-NSC-like
MUV014.P4.C03	PF-NSC-like
MUV014.P4.C04	PF-S-Phase
MUV014.P4.C05	PF-S-Phase
MUV014.P4.C09	PF-NSC-like
MUV014.P4.C10	PF-G2M-Phase
MUV014.P4.C11	PF-S-Phase
MUV014.P4.C12	PF-NSC-like
MUV014.P4.D01	PF-NSC-like
MUV014.P4.D02	PF-NSC-like
MUV014.P4.D04	PF-Glial-Progenitor-like
MUV014.P4.D05	PF-NSC-like
MUV014.P4.D06	PF-Neuronal-Precursor-like
MUV014.P4.D07	PF-NSC-like
MUV014.P4.D08	PF-Metabolic
MUV014.P4.D09	PF-Ependymal-like
MUV014.P4.D12	PF-Immune-Reactive
MUV014.P4.E03	PF-NSC-like
MUV014.P4.E07	PF-NSC-like
MUV014.P4.E09	PF-NSC-like
MUV014.P4.E10	PF-Immune-Reactive
MUV014.P4.E12	PF-NSC-like
MUV014.P4.F01	PF-NSC-like
MUV014.P4.F02	PF-G2M-Phase
MUV014.P4.F03	PF-S-Phase
MUV014.P4.F04	PF-NSC-like
MUV014.P4.F05	PF-NSC-like
MUV014.P4.F09	PF-S-Phase
MUV014.P4.F10	PF-NSC-like
MUV014.P4.F11	PF-Immune-Reactive
MUV014.P4.G06	PF-NSC-like
MUV014.P4.G07	PF-NSC-like
MUV014.P4.G08	PF-NSC-like
MUV014.P4.G09	PF-Immune-Reactive
MUV014.P4.G10	PF-NSC-like
MUV014.P4.G11	PF-S-Phase
MUV014.P4.H04	PF-S-Phase
MUV014.P4.H06	PF-NSC-like
MUV014.P4.H09	PF-Astroependymal-like
MUV014.P4.H10	PF-Glial-Progenitor-like
MUV018.P2.A01	PF-NSC-like
MUV018.P2.A02	PF-NSC-like
MUV018.P2.A03	PF-NSC-like
MUV018.P2.A04	PF-NSC-like
MUV018.P2.A05	PF-S-Phase
MUV018.P2.A06	PF-NSC-like
MUV018.P2.A09	PF-NSC-like
MUV018.P2.A10	PF-NSC-like
MUV018.P2.A11	PF-Neuronal-Precursor-like
MUV018.P2.A12	PF-NSC-like
MUV018.P2.B01	PF-NSC-like
MUV018.P2.B02	PF-Metabolic
MUV018.P2.B03	PF-S-Phase
MUV018.P2.B04	PF-NSC-like
MUV018.P2.B05	PF-Neuronal-Precursor-like
MUV018.P2.B06	PF-NSC-like
MUV018.P2.B07	PF-Neuronal-Precursor-like
MUV018.P2.B08	PF-NSC-like
MUV018.P2.B09	PF-NSC-like
MUV018.P2.C01	PF-S-Phase
MUV018.P2.C02	PF-Immune-Reactive
MUV018.P2.C04	PF-NSC-like
MUV018.P2.C06	PF-NSC-like
MUV018.P2.C07	PF-S-Phase
MUV018.P2.C08	PF-NSC-like
MUV018.P2.C09	PF-Neuronal-Precursor-like
MUV018.P2.C10	PF-NSC-like
MUV018.P2.C11	PF-G2M-Phase
MUV018.P2.C12	PF-NSC-like
MUV018.P2.D01	PF-NSC-like
MUV018.P2.D03	PF-NSC-like
MUV018.P2.D04	PF-NSC-like
MUV018.P2.D05	PF-Immune-Reactive
MUV018.P2.D07	PF-S-Phase
MUV018.P2.D08	PF-G2M-Phase
MUV018.P2.D09	PF-G2M-Phase
MUV018.P2.D10	PF-Astroependymal-like
MUV018.P2.D12	PF-Immune-Reactive
MUV018.P2.E04	PF-NSC-like
MUV018.P2.E05	PF-S-Phase
MUV018.P2.E06	PF-NSC-like
MUV018.P2.E07	PF-NSC-like
MUV018.P2.E08	PF-NSC-like
MUV018.P2.E09	PF-Neuronal-Precursor-like
MUV018.P2.E10	PF-G2M-Phase
MUV018.P2.E12	PF-NSC-like
MUV018.P2.F01	PF-NSC-like
MUV018.P2.F02	PF-NSC-like
MUV018.P2.F03	PF-Neuronal-Precursor-like
MUV018.P2.F04	PF-NSC-like
MUV018.P2.F05	PF-Astroependymal-like
MUV018.P2.F06	PF-NSC-like
MUV018.P2.F07	PF-NSC-like
MUV018.P2.F08	PF-Neuronal-Precursor-like
MUV018.P2.F09	PF-NSC-like
MUV018.P2.F10	PF-S-Phase
MUV018.P2.F11	PF-S-Phase
MUV018.P2.G01	PF-S-Phase
MUV018.P2.G02	PF-NSC-like
MUV018.P2.G04	PF-S-Phase
MUV018.P2.G05	PF-NSC-like
MUV018.P2.G06	PF-NSC-like
MUV018.P2.G07	PF-NSC-like
MUV018.P2.G08	PF-NSC-like
MUV018.P2.G09	PF-S-Phase
MUV018.P2.G10	PF-Neuronal-Precursor-like
MUV018.P2.G11	PF-NSC-like
MUV018.P2.G12	PF-NSC-like
MUV018.P2.H01	PF-NSC-like
MUV018.P2.H03	PF-NSC-like
MUV018.P2.H04	PF-NSC-like
MUV018.P2.H05	PF-NSC-like
MUV018.P2.H06	PF-NSC-like
MUV018.P2.H07	PF-NSC-like
MUV018.P2.H08	PF-NSC-like
MUV018.P2.H09	PF-Glial-Progenitor-like
MUV018.P2.H10	PF-NSC-like
MUV018.P2.H11	PF-S-Phase
MUV018.P2.H12	PF-Immune-Reactive
MUV018.P3.A01	PF-NSC-like
MUV018.P3.A03	PF-NSC-like
MUV018.P3.A04	PF-NSC-like
MUV018.P3.A05	PF-NSC-like
MUV018.P3.A06	PF-S-Phase
MUV018.P3.A07	PF-NSC-like
MUV018.P3.A08	PF-NSC-like
MUV018.P3.A09	PF-NSC-like
MUV018.P3.A10	PF-NSC-like
MUV018.P3.A11	PF-NSC-like
MUV018.P3.A12	PF-NSC-like
MUV018.P3.B01	PF-Astroependymal-like
MUV018.P3.B02	PF-NSC-like
MUV018.P3.B03	PF-NSC-like
MUV018.P3.B04	PF-NSC-like
MUV018.P3.B05	PF-NSC-like
MUV018.P3.B06	PF-NSC-like
MUV018.P3.B07	PF-Glial-Progenitor-like
MUV018.P3.B08	PF-NSC-like
MUV018.P3.B09	PF-S-Phase
MUV018.P3.B10	PF-S-Phase
MUV018.P3.B11	PF-Astroependymal-like
MUV018.P3.B12	PF-NSC-like
MUV018.P3.C01	PF-NSC-like
MUV018.P3.C02	PF-G2M-Phase
MUV018.P3.C04	PF-Astroependymal-like
MUV018.P3.C05	PF-Astroependymal-like
MUV018.P3.C06	PF-Astroependymal-like
MUV018.P3.C07	PF-NSC-like
MUV018.P3.C08	PF-NSC-like
MUV018.P3.C09	PF-Astroependymal-like
MUV018.P3.C11	PF-NSC-like
MUV018.P3.C12	PF-G2M-Phase
MUV018.P3.D01	PF-NSC-like
MUV018.P3.D02	PF-S-Phase
MUV018.P3.D03	PF-G2M-Phase
MUV018.P3.D04	PF-Immune-Reactive
MUV018.P3.D05	PF-NSC-like
MUV018.P3.D06	PF-S-Phase
MUV018.P3.D07	PF-NSC-like
MUV018.P3.D08	PF-Astroependymal-like
MUV018.P3.D09	PF-NSC-like
MUV018.P3.D10	PF-Astroependymal-like
MUV018.P3.D11	PF-NSC-like
MUV018.P3.D12	PF-NSC-like
MUV018.P3.E01	PF-NSC-like
MUV018.P3.E02	PF-Immune-Reactive
MUV018.P3.E04	PF-NSC-like
MUV018.P3.E06	PF-NSC-like
MUV018.P3.E08	PF-Astroependymal-like
MUV018.P3.E09	PF-NSC-like
MUV018.P3.E10	PF-NSC-like
MUV018.P3.E11	PF-Immune-Reactive
MUV018.P3.E12	PF-NSC-like
MUV018.P3.F01	PF-S-Phase
MUV018.P3.F03	PF-NSC-like
MUV018.P3.F04	PF-NSC-like
MUV018.P3.F05	PF-NSC-like
MUV018.P3.F06	PF-S-Phase
MUV018.P3.F07	PF-NSC-like
MUV018.P3.F08	PF-NSC-like
MUV018.P3.F09	PF-NSC-like
MUV018.P3.F10	PF-NSC-like
MUV018.P3.F11	PF-S-Phase
MUV018.P3.F12	PF-NSC-like
MUV018.P3.G01	PF-NSC-like
MUV018.P3.G03	PF-NSC-like
MUV018.P3.G04	PF-NSC-like
MUV018.P3.G06	PF-NSC-like
MUV018.P3.G07	PF-NSC-like
MUV018.P3.G08	PF-NSC-like
MUV018.P3.G09	PF-NSC-like
MUV018.P3.G10	PF-Astroependymal-like
MUV018.P3.G11	PF-NSC-like
MUV018.P3.G12	PF-Immune-Reactive
MUV018.P3.H01	PF-S-Phase
MUV018.P3.H02	PF-Immune-Reactive
MUV018.P3.H05	PF-NSC-like
MUV018.P3.H06	PF-G2M-Phase
MUV018.P3.H07	PF-G2M-Phase
MUV018.P3.H09	PF-G2M-Phase
MUV018.P3.H10	PF-NSC-like
MUV018.P3.H11	PF-G2M-Phase
MUV018.P3.H12	PF-S-Phase
MUV018.P5.A04	PF-NSC-like
MUV018.P5.A05	PF-Glial-Progenitor-like
MUV018.P5.A06	PF-Neuronal-Precursor-like
MUV018.P5.A07	PF-Neuronal-Precursor-like
MUV018.P5.A08	PF-NSC-like
MUV018.P5.A09	PF-NSC-like
MUV018.P5.A10	PF-NSC-like
MUV018.P5.A11	PF-NSC-like
MUV018.P5.A12	PF-NSC-like
MUV018.P5.B01	PF-NSC-like
MUV018.P5.B02	PF-Astroependymal-like
MUV018.P5.B03	PF-NSC-like
MUV018.P5.B04	PF-NSC-like
MUV018.P5.B05	PF-NSC-like
MUV018.P5.B06	PF-NSC-like
MUV018.P5.B07	PF-S-Phase
MUV018.P5.B08	PF-Astroependymal-like
MUV018.P5.B09	PF-NSC-like
MUV018.P5.B10	PF-Astroependymal-like
MUV018.P5.B11	PF-NSC-like
MUV018.P5.B12	PF-NSC-like
MUV018.P5.C01	PF-Astroependymal-like
MUV018.P5.C03	PF-NSC-like
MUV018.P5.C04	PF-NSC-like
MUV018.P5.C05	PF-NSC-like
MUV018.P5.C06	PF-G2M-Phase
MUV018.P5.C09	PF-Astroependymal-like
MUV018.P5.C10	PF-NSC-like
MUV018.P5.C11	PF-S-Phase
MUV018.P5.C12	PF-NSC-like
MUV018.P5.D01	PF-NSC-like
MUV018.P5.D03	PF-G2M-Phase
MUV018.P5.D04	PF-NSC-like
MUV018.P5.D05	PF-Metabolic
MUV018.P5.D06	PF-NSC-like
MUV018.P5.D07	PF-Metabolic
MUV018.P5.D08	PF-NSC-like
MUV018.P5.D09	PF-Metabolic
MUV018.P5.D10	PF-NSC-like
MUV018.P5.D11	PF-Neuronal-Precursor-like
MUV018.P5.D12	PF-NSC-like
MUV018.P5.E01	PF-NSC-like
MUV018.P5.E02	PF-S-Phase
MUV018.P5.E03	PF-NSC-like
MUV018.P5.E04	PF-NSC-like
MUV018.P5.E05	PF-NSC-like
MUV018.P5.E06	PF-NSC-like
MUV018.P5.E08	PF-NSC-like
MUV018.P5.E09	PF-NSC-like
MUV018.P5.E10	PF-S-Phase
MUV018.P5.E11	PF-Neuronal-Precursor-like
MUV018.P5.E12	PF-Immune-Reactive
MUV018.P5.F01	PF-S-Phase
MUV018.P5.F02	PF-NSC-like
MUV018.P5.F03	PF-Astroependymal-like
MUV018.P5.F04	PF-Immune-Reactive
MUV018.P5.F05	PF-Astroependymal-like
MUV018.P5.F06	PF-NSC-like
MUV018.P5.F07	PF-NSC-like
MUV018.P5.F08	PF-Astroependymal-like
MUV018.P5.F09	PF-NSC-like
MUV018.P5.F10	PF-NSC-like
MUV018.P5.F11	PF-Neuronal-Precursor-like
MUV018.P5.F12	PF-S-Phase
MUV018.P5.G01	PF-Astroependymal-like
MUV018.P5.G03	PF-NSC-like
MUV018.P5.G05	PF-NSC-like
MUV018.P5.G06	PF-NSC-like
MUV018.P5.G07	PF-Astroependymal-like
MUV018.P5.G08	PF-NSC-like
MUV018.P5.G09	PF-G2M-Phase
MUV018.P5.G10	PF-Immune-Reactive
MUV018.P5.G11	PF-NSC-like
MUV018.P5.H01	PF-NSC-like
MUV018.P5.H02	PF-NSC-like
MUV018.P5.H03	PF-S-Phase
MUV018.P5.H04	PF-NSC-like
MUV018.P5.H05	PF-NSC-like
MUV018.P5.H06	PF-NSC-like
MUV018.P5.H07	PF-NSC-like
MUV018.P5.H08	PF-S-Phase
MUV018.P5.H09	PF-NSC-like
MUV018.P5.H10	PF-NSC-like
MUV018.P5.H12	PF-Neuronal-Precursor-like
MUV018.P9.A01	PF-NSC-like
MUV018.P9.A02	PF-NSC-like
MUV018.P9.A03	PF-NSC-like
MUV018.P9.A05	PF-Astroependymal-like
MUV018.P9.A07	PF-NSC-like
MUV018.P9.A08	PF-S-Phase
MUV018.P9.A09	PF-S-Phase
MUV018.P9.A10	PF-NSC-like
MUV018.P9.A11	PF-Astroependymal-like
MUV018.P9.B01	PF-NSC-like
MUV018.P9.B02	PF-NSC-like
MUV018.P9.B03	PF-G2M-Phase
MUV018.P9.B04	PF-Astroependymal-like
MUV018.P9.B05	PF-S-Phase
MUV018.P9.B06	PF-NSC-like
MUV018.P9.B07	PF-G2M-Phase
MUV018.P9.B08	PF-NSC-like
MUV018.P9.B09	PF-S-Phase
MUV018.P9.B10	PF-NSC-like
MUV018.P9.B11	PF-S-Phase
MUV018.P9.B12	PF-Astroependymal-like
MUV018.P9.C01	PF-Glial-Progenitor-like
MUV018.P9.C05	PF-NSC-like
MUV018.P9.C06	PF-NSC-like
MUV018.P9.C07	PF-NSC-like
MUV018.P9.C08	PF-S-Phase
MUV018.P9.C09	PF-NSC-like
MUV018.P9.C11	PF-NSC-like
MUV018.P9.C12	PF-Astroependymal-like
MUV018.P9.D01	PF-G2M-Phase
MUV018.P9.D02	PF-NSC-like
MUV018.P9.D03	PF-Neuronal-Precursor-like
MUV018.P9.D04	PF-G2M-Phase
MUV018.P9.D05	PF-NSC-like
MUV018.P9.D06	PF-NSC-like
MUV018.P9.D07	PF-NSC-like
MUV018.P9.D08	PF-NSC-like
MUV018.P9.D09	PF-NSC-like
MUV018.P9.D10	PF-NSC-like
MUV018.P9.D11	PF-NSC-like
MUV018.P9.D12	PF-NSC-like
MUV018.P9.E01	PF-Neuronal-Precursor-like
MUV018.P9.E02	PF-NSC-like
MUV018.P9.E03	PF-NSC-like
MUV018.P9.E04	PF-NSC-like
MUV018.P9.E05	PF-NSC-like
MUV018.P9.E06	PF-Immune-Reactive
MUV018.P9.E07	PF-NSC-like
MUV018.P9.E08	PF-NSC-like
MUV018.P9.E10	PF-NSC-like
MUV018.P9.E11	PF-Astroependymal-like
MUV018.P9.E12	PF-Astroependymal-like
MUV018.P9.F01	PF-Neuronal-Precursor-like
MUV018.P9.F02	PF-NSC-like
MUV018.P9.F03	PF-NSC-like
MUV018.P9.F04	PF-NSC-like
MUV018.P9.F05	PF-NSC-like
MUV018.P9.F06	PF-Astroependymal-like
MUV018.P9.F07	PF-NSC-like
MUV018.P9.F08	PF-S-Phase
MUV018.P9.F09	PF-NSC-like
MUV018.P9.F10	PF-NSC-like
MUV018.P9.F11	PF-NSC-like
MUV018.P9.F12	PF-NSC-like
MUV018.P9.G01	PF-NSC-like
MUV018.P9.G02	PF-S-Phase
MUV018.P9.G03	PF-Metabolic
MUV018.P9.G04	PF-NSC-like
MUV018.P9.G05	PF-NSC-like
MUV018.P9.G06	PF-NSC-like
MUV018.P9.G07	PF-Neuronal-Precursor-like
MUV018.P9.G08	PF-NSC-like
MUV018.P9.G09	PF-NSC-like
MUV018.P9.G10	PF-NSC-like
MUV018.P9.G11	PF-NSC-like
MUV018.P9.G12	PF-NSC-like
MUV018.P9.H01	PF-G2M-Phase
MUV018.P9.H02	PF-S-Phase
MUV018.P9.H04	PF-Immune-Reactive
MUV018.P9.H06	PF-NSC-like
MUV018.P9.H07	PF-NSC-like
MUV018.P9.H08	PF-Astroependymal-like
MUV018.P9.H09	PF-NSC-like
MUV018.P9.H11	PF-G2M-Phase
MUV018.P9.H12	PF-Neuronal-Precursor-like
MUV021.P1.A01	PF-Immune-Reactive
MUV021.P1.A02	PF-Ependymal-like
MUV021.P1.A03	PF-Ependymal-like
MUV021.P1.A04	PF-Ependymal-like
MUV021.P1.A05	PF-Ependymal-like
MUV021.P1.A06	PF-Ependymal-like
MUV021.P1.A07	PF-Ependymal-like
MUV021.P1.A08	PF-Ependymal-like
MUV021.P1.A09	PF-Ependymal-like
MUV021.P1.A10	PF-Ependymal-like
MUV021.P1.A11	PF-Immune-Reactive
MUV021.P1.A12	PF-Ependymal-like
MUV021.P1.B01	PF-Ependymal-like
MUV021.P1.B02	PF-Ependymal-like
MUV021.P1.B04	PF-Ependymal-like
MUV021.P1.B06	PF-Ependymal-like
MUV021.P1.B07	PF-Ependymal-like
MUV021.P1.B08	PF-Ependymal-like
MUV021.P1.B09	PF-Immune-Reactive
MUV021.P1.B10	PF-Ependymal-like
MUV021.P1.B11	PF-Ependymal-like
MUV021.P1.B12	PF-Ependymal-like
MUV021.P1.C01	PF-Ependymal-like
MUV021.P1.C02	PF-Ependymal-like
MUV021.P1.C03	PF-Ependymal-like
MUV021.P1.C04	PF-Immune-Reactive
MUV021.P1.C05	PF-Ependymal-like
MUV021.P1.C06	PF-Immune-Reactive
MUV021.P1.C08	PF-Ependymal-like
MUV021.P1.C09	PF-Ependymal-like
MUV021.P1.C10	PF-Astroependymal-like
MUV021.P1.C11	PF-Ependymal-like
MUV021.P1.C12	PF-Ependymal-like
MUV021.P1.D02	PF-Ependymal-like
MUV021.P1.D03	PF-Ependymal-like
MUV021.P1.D04	PF-Ependymal-like
MUV021.P1.D07	PF-Ependymal-like
MUV021.P1.D08	PF-Ependymal-like
MUV021.P1.D09	PF-Immune-Reactive
MUV021.P1.D10	PF-Ependymal-like
MUV021.P1.D11	PF-Ependymal-like
MUV021.P1.D12	PF-Ependymal-like
MUV021.P1.E01	PF-Ependymal-like
MUV021.P1.E02	PF-Immune-Reactive
MUV021.P1.E04	PF-Ependymal-like
MUV021.P1.E05	PF-Ependymal-like
MUV021.P1.E06	PF-Ependymal-like
MUV021.P1.E07	PF-Ependymal-like
MUV021.P1.E10	PF-Ependymal-like
MUV021.P1.F01	PF-Ependymal-like
MUV021.P1.F02	PF-Ependymal-like
MUV021.P1.F03	PF-Ependymal-like
MUV021.P1.F04	PF-Immune-Reactive
MUV021.P1.F05	PF-Ependymal-like
MUV021.P1.F06	PF-Ependymal-like
MUV021.P1.F08	PF-Ependymal-like
MUV021.P1.F09	PF-Ependymal-like
MUV021.P1.F10	PF-Ependymal-like
MUV021.P1.F12	PF-Ependymal-like
MUV021.P1.G01	PF-Immune-Reactive
MUV021.P1.G02	PF-Ependymal-like
MUV021.P1.G07	PF-Ependymal-like
MUV021.P1.G08	PF-Ependymal-like
MUV021.P1.G09	PF-Ependymal-like
MUV021.P1.G12	PF-Ependymal-like
MUV021.P1.H01	PF-Ependymal-like
MUV021.P1.H02	PF-Ependymal-like
MUV021.P1.H03	PF-Ependymal-like
MUV021.P1.H04	PF-Immune-Reactive
MUV021.P1.H06	PF-Immune-Reactive
MUV021.P1.H07	PF-Ependymal-like
MUV021.P1.H08	PF-Astroependymal-like
MUV021.P1.H10	PF-Ependymal-like
MUV021.P1.H11	PF-Ependymal-like
MUV021.P5.A02	PF-Immune-Reactive
MUV021.P5.A04	PF-Ependymal-like
MUV021.P5.A05	PF-Ependymal-like
MUV021.P5.A06	PF-Ependymal-like
MUV021.P5.A07	PF-Ependymal-like
MUV021.P5.A08	PF-Ependymal-like
MUV021.P5.A10	PF-Ependymal-like
MUV021.P5.A11	PF-Ependymal-like
MUV021.P5.B02	PF-Ependymal-like
MUV021.P5.B03	PF-Ependymal-like
MUV021.P5.B04	PF-Immune-Reactive
MUV021.P5.B05	PF-Ependymal-like
MUV021.P5.B06	PF-Immune-Reactive
MUV021.P5.B07	PF-Ependymal-like
MUV021.P5.B08	PF-Ependymal-like
MUV021.P5.B09	PF-Ependymal-like
MUV021.P5.B10	PF-Ependymal-like
MUV021.P5.B11	PF-Ependymal-like
MUV021.P5.C01	PF-Ependymal-like
MUV021.P5.C03	PF-Ependymal-like
MUV021.P5.C04	PF-Ependymal-like
MUV021.P5.C05	PF-Immune-Reactive
MUV021.P5.C06	PF-Immune-Reactive
MUV021.P5.C07	PF-Ependymal-like
MUV021.P5.C08	PF-Immune-Reactive
MUV021.P5.C09	PF-Ependymal-like
MUV021.P5.C10	PF-Metabolic
MUV021.P5.D01	PF-Immune-Reactive
MUV021.P5.D02	PF-Ependymal-like
MUV021.P5.D05	PF-Ependymal-like
MUV021.P5.D06	PF-Ependymal-like
MUV021.P5.D07	PF-Ependymal-like
MUV021.P5.D08	PF-Ependymal-like
MUV021.P5.D10	PF-Ependymal-like
MUV021.P5.D11	PF-Immune-Reactive
MUV021.P5.D12	PF-Ependymal-like
MUV021.P5.E01	PF-Ependymal-like
MUV021.P5.E02	PF-Ependymal-like
MUV021.P5.E03	PF-Ependymal-like
MUV021.P5.E04	PF-Ependymal-like
MUV021.P5.E05	PF-Ependymal-like
MUV021.P5.E06	PF-Ependymal-like
MUV021.P5.E07	PF-Immune-Reactive
MUV021.P5.E08	PF-Ependymal-like
MUV021.P5.E09	PF-Ependymal-like
MUV021.P5.E10	PF-Ependymal-like
MUV021.P5.F01	PF-Ependymal-like
MUV021.P5.F03	PF-Ependymal-like
MUV021.P5.F04	PF-Ependymal-like
MUV021.P5.F05	PF-Ependymal-like
MUV021.P5.F07	PF-Ependymal-like
MUV021.P5.F08	PF-Ependymal-like
MUV021.P5.F09	PF-Ependymal-like
MUV021.P5.F10	PF-Ependymal-like
MUV021.P5.F11	PF-Ependymal-like
MUV021.P5.F12	PF-Ependymal-like
MUV021.P5.G01	PF-Immune-Reactive
MUV021.P5.G03	PF-Ependymal-like
MUV021.P5.G05	PF-Ependymal-like
MUV021.P5.G08	PF-Immune-Reactive
MUV021.P5.G09	PF-Ependymal-like
MUV021.P5.G11	PF-Ependymal-like
MUV021.P5.G12	PF-Ependymal-like
MUV021.P5.H01	PF-Immune-Reactive
MUV021.P5.H03	PF-Ependymal-like
MUV021.P5.H09	PF-Ependymal-like
MUV021.P5.H10	PF-Ependymal-like
MUV021.P5.H11	PF-Ependymal-like
MUV021.P5.H12	PF-Ependymal-like
MUV021.P6.A01	PF-Immune-Reactive
MUV021.P6.A03	PF-Ependymal-like
MUV021.P6.A04	PF-Ependymal-like
MUV021.P6.A06	PF-Ependymal-like
MUV021.P6.A08	PF-Ependymal-like
MUV021.P6.A11	PF-Immune-Reactive
MUV021.P6.B01	PF-Ependymal-like
MUV021.P6.B03	PF-Ependymal-like
MUV021.P6.B04	PF-Ependymal-like
MUV021.P6.B05	PF-Ependymal-like
MUV021.P6.B06	PF-Ependymal-like
MUV021.P6.B07	PF-Immune-Reactive
MUV021.P6.B08	PF-Ependymal-like
MUV021.P6.B09	PF-Immune-Reactive
MUV021.P6.B10	PF-Ependymal-like
MUV021.P6.B11	PF-Ependymal-like
MUV021.P6.C01	PF-Ependymal-like
MUV021.P6.C03	PF-Ependymal-like
MUV021.P6.C04	PF-Ependymal-like
MUV021.P6.C06	PF-Ependymal-like
MUV021.P6.C07	PF-Ependymal-like
MUV021.P6.C08	PF-Ependymal-like
MUV021.P6.C09	PF-Ependymal-like
MUV021.P6.C10	PF-Ependymal-like
MUV021.P6.D01	PF-Ependymal-like
MUV021.P6.D02	PF-Ependymal-like
MUV021.P6.D04	PF-Ependymal-like
MUV021.P6.D05	PF-Ependymal-like
MUV021.P6.D06	PF-Ependymal-like
MUV021.P6.D07	PF-Ependymal-like
MUV021.P6.D10	PF-Ependymal-like
MUV021.P6.D11	PF-Ependymal-like
MUV021.P6.E03	PF-Ependymal-like
MUV021.P6.E04	PF-Ependymal-like
MUV021.P6.E05	PF-Ependymal-like
MUV021.P6.E06	PF-Ependymal-like
MUV021.P6.E07	PF-Ependymal-like
MUV021.P6.E08	PF-Ependymal-like
MUV021.P6.E09	PF-Immune-Reactive
MUV021.P6.F01	PF-Ependymal-like
MUV021.P6.F03	PF-Ependymal-like
MUV021.P6.F06	PF-Ependymal-like
MUV021.P6.F07	PF-Ependymal-like
MUV021.P6.F09	PF-Ependymal-like
MUV021.P6.F10	PF-Ependymal-like
MUV021.P6.F11	PF-Ependymal-like
MUV021.P6.F12	PF-Ependymal-like
MUV021.P6.G03	PF-Immune-Reactive
MUV021.P6.G04	PF-Ependymal-like
MUV021.P6.G05	PF-Ependymal-like
MUV021.P6.G07	PF-Immune-Reactive
MUV021.P6.G08	PF-Ependymal-like
MUV021.P6.G09	PF-Ependymal-like
MUV021.P6.G10	PF-Ependymal-like
MUV021.P6.G11	PF-Ependymal-like
MUV021.P6.H01	PF-Ependymal-like
MUV021.P6.H05	PF-Ependymal-like
MUV021.P6.H06	PF-Immune-Reactive
MUV021.P6.H07	PF-Ependymal-like
MUV021.P6.H09	PF-Ependymal-like
MUV021.P6.H10	PF-Ependymal-like
MUV021.P7.A01	PF-Ependymal-like
MUV021.P7.A02	PF-Ependymal-like
MUV021.P7.A03	PF-Ependymal-like
MUV021.P7.A05	PF-Ependymal-like
MUV021.P7.A07	PF-Ependymal-like
MUV021.P7.A10	PF-Ependymal-like
MUV021.P7.A11	PF-Immune-Reactive
MUV021.P7.A12	PF-Ependymal-like
MUV021.P7.B01	PF-Immune-Reactive
MUV021.P7.B02	PF-Ependymal-like
MUV021.P7.B03	PF-Immune-Reactive
MUV021.P7.B05	PF-Ependymal-like
MUV021.P7.B06	PF-Ependymal-like
MUV021.P7.B07	PF-Ependymal-like
MUV021.P7.B08	PF-Ependymal-like
MUV021.P7.B09	PF-Ependymal-like
MUV021.P7.B10	PF-Ependymal-like
MUV021.P7.B11	PF-Ependymal-like
MUV021.P7.B12	PF-Ependymal-like
MUV021.P7.C02	PF-Astroependymal-like
MUV021.P7.C03	PF-Ependymal-like
MUV021.P7.C04	PF-Ependymal-like
MUV021.P7.C05	PF-Ependymal-like
MUV021.P7.C06	PF-Ependymal-like
MUV021.P7.C07	PF-Ependymal-like
MUV021.P7.C08	PF-Ependymal-like
MUV021.P7.C09	PF-Ependymal-like
MUV021.P7.C10	PF-Ependymal-like
MUV021.P7.C12	PF-Ependymal-like
MUV021.P7.D01	PF-Ependymal-like
MUV021.P7.D03	PF-Ependymal-like
MUV021.P7.D06	PF-Ependymal-like
MUV021.P7.D07	PF-Ependymal-like
MUV021.P7.D09	PF-Ependymal-like
MUV021.P7.D10	PF-Ependymal-like
MUV021.P7.D11	PF-Ependymal-like
MUV021.P7.E01	PF-Ependymal-like
MUV021.P7.E02	PF-Ependymal-like
MUV021.P7.E03	PF-Ependymal-like
MUV021.P7.E05	PF-Immune-Reactive
MUV021.P7.E07	PF-Ependymal-like
MUV021.P7.E09	PF-Ependymal-like
MUV021.P7.E11	PF-Ependymal-like
MUV021.P7.F01	PF-Ependymal-like
MUV021.P7.F02	PF-Ependymal-like
MUV021.P7.F03	PF-Ependymal-like
MUV021.P7.F04	PF-Ependymal-like
MUV021.P7.F06	PF-Ependymal-like
MUV021.P7.F07	PF-Ependymal-like
MUV021.P7.F08	PF-Ependymal-like
MUV021.P7.F10	PF-Ependymal-like
MUV021.P7.F11	PF-Ependymal-like
MUV021.P7.F12	PF-Ependymal-like
MUV021.P7.G01	PF-Ependymal-like
MUV021.P7.G02	PF-Ependymal-like
MUV021.P7.G03	PF-Ependymal-like
MUV021.P7.G05	PF-Ependymal-like
MUV021.P7.G06	PF-Immune-Reactive
MUV021.P7.G07	PF-Ependymal-like
MUV021.P7.G08	PF-Ependymal-like
MUV021.P7.G09	PF-Ependymal-like
MUV021.P7.H02	PF-Ependymal-like
MUV021.P7.H03	PF-Ependymal-like
MUV021.P7.H04	PF-Astroependymal-like
MUV021.P7.H05	PF-Ependymal-like
MUV021.P7.H09	PF-Ependymal-like
MUV021.P7.H10	PF-Ependymal-like
MUV021.P7.H11	PF-Ependymal-like
MUV038.P3.A01	PF-S-Phase
MUV038.P3.A02	PF-NSC-like
MUV038.P3.A03	PF-NSC-like
MUV038.P3.A04	PF-NSC-like
MUV038.P3.A05	PF-NSC-like
MUV038.P3.A06	PF-NSC-like
MUV038.P3.A07	PF-NSC-like
MUV038.P3.A08	PF-NSC-like
MUV038.P3.A09	PF-Astroependymal-like
MUV038.P3.A10	PF-NSC-like
MUV038.P3.A11	PF-NSC-like
MUV038.P3.A12	PF-NSC-like
MUV038.P3.B01	PF-NSC-like
MUV038.P3.B02	PF-NSC-like
MUV038.P3.B03	PF-NSC-like
MUV038.P3.B04	PF-NSC-like
MUV038.P3.B05	PF-NSC-like
MUV038.P3.B06	PF-NSC-like
MUV038.P3.B07	PF-NSC-like
MUV038.P3.B09	PF-NSC-like
MUV038.P3.B10	PF-NSC-like
MUV038.P3.B11	PF-NSC-like
MUV038.P3.B12	PF-NSC-like
MUV038.P3.C01	PF-NSC-like
MUV038.P3.C02	PF-S-Phase
MUV038.P3.C03	PF-NSC-like
MUV038.P3.C04	PF-NSC-like
MUV038.P3.C05	PF-NSC-like
MUV038.P3.C06	PF-NSC-like
MUV038.P3.C07	PF-NSC-like
MUV038.P3.C08	PF-NSC-like
MUV038.P3.C09	PF-NSC-like
MUV038.P3.C10	PF-NSC-like
MUV038.P3.C12	PF-NSC-like
MUV038.P3.D01	PF-NSC-like
MUV038.P3.D02	PF-NSC-like
MUV038.P3.D03	PF-NSC-like
MUV038.P3.D04	PF-NSC-like
MUV038.P3.D05	PF-NSC-like
MUV038.P3.D06	PF-NSC-like
MUV038.P3.D07	PF-NSC-like
MUV038.P3.D08	PF-NSC-like
MUV038.P3.D09	PF-NSC-like
MUV038.P3.D10	PF-NSC-like
MUV038.P3.D11	PF-Ependymal-like
MUV038.P3.D12	PF-NSC-like
MUV038.P3.E01	PF-NSC-like
MUV038.P3.E02	PF-NSC-like
MUV038.P3.E03	PF-Ependymal-like
MUV038.P3.E04	PF-NSC-like
MUV038.P3.E05	PF-Ependymal-like
MUV038.P3.E06	PF-NSC-like
MUV038.P3.E07	PF-NSC-like
MUV038.P3.E08	PF-NSC-like
MUV038.P3.E09	PF-Astroependymal-like
MUV038.P3.E10	PF-S-Phase
MUV038.P3.E11	PF-NSC-like
MUV038.P3.E12	PF-NSC-like
MUV038.P3.F02	PF-NSC-like
MUV038.P3.F03	PF-NSC-like
MUV038.P3.F04	PF-NSC-like
MUV038.P3.F05	PF-Neuronal-Precursor-like
MUV038.P3.F06	PF-NSC-like
MUV038.P3.F07	PF-NSC-like
MUV038.P3.F08	PF-NSC-like
MUV038.P3.F09	PF-NSC-like
MUV038.P3.F10	PF-NSC-like
MUV038.P3.F11	PF-NSC-like
MUV038.P3.F12	PF-NSC-like
MUV038.P3.G01	PF-NSC-like
MUV038.P3.G02	PF-NSC-like
MUV038.P3.G03	PF-NSC-like
MUV038.P3.G04	PF-NSC-like
MUV038.P3.G05	PF-Astroependymal-like
MUV038.P3.G06	PF-NSC-like
MUV038.P3.G07	PF-NSC-like
MUV038.P3.G08	PF-NSC-like
MUV038.P3.G09	PF-NSC-like
MUV038.P3.G10	PF-NSC-like
MUV038.P3.G11	PF-Astroependymal-like
MUV038.P3.G12	PF-NSC-like
MUV038.P3.H01	PF-NSC-like
MUV038.P3.H02	PF-NSC-like
MUV038.P3.H03	PF-NSC-like
MUV038.P3.H04	PF-NSC-like
MUV038.P3.H05	PF-NSC-like
MUV038.P3.H06	PF-NSC-like
MUV038.P3.H07	PF-NSC-like
MUV038.P3.H08	PF-NSC-like
MUV038.P3.H09	PF-NSC-like
MUV038.P3.H10	PF-NSC-like
MUV038.P3.H11	PF-NSC-like
MUV038.P3.H12	PF-NSC-like
MUV038.P5.A01	PF-Metabolic
MUV038.P5.A02	PF-NSC-like
MUV038.P5.A03	PF-NSC-like
MUV038.P5.A04	PF-NSC-like
MUV038.P5.A05	PF-NSC-like
MUV038.P5.A06	PF-NSC-like
MUV038.P5.A07	PF-NSC-like
MUV038.P5.A08	PF-NSC-like
MUV038.P5.A09	PF-NSC-like
MUV038.P5.A10	PF-NSC-like
MUV038.P5.A11	PF-NSC-like
MUV038.P5.A12	PF-S-Phase
MUV038.P5.B01	PF-NSC-like
MUV038.P5.B02	PF-NSC-like
MUV038.P5.B03	PF-NSC-like
MUV038.P5.B04	PF-NSC-like
MUV038.P5.B05	PF-NSC-like
MUV038.P5.B06	PF-NSC-like
MUV038.P5.B07	PF-NSC-like
MUV038.P5.B08	PF-NSC-like
MUV038.P5.B09	PF-NSC-like
MUV038.P5.B10	PF-NSC-like
MUV038.P5.B11	PF-NSC-like
MUV038.P5.B12	PF-Glial-Progenitor-like
MUV038.P5.C01	PF-NSC-like
MUV038.P5.C02	PF-NSC-like
MUV038.P5.C03	PF-NSC-like
MUV038.P5.C04	PF-NSC-like
MUV038.P5.C05	PF-NSC-like
MUV038.P5.C06	PF-NSC-like
MUV038.P5.C07	PF-NSC-like
MUV038.P5.C08	PF-NSC-like
MUV038.P5.C09	PF-Glial-Progenitor-like
MUV038.P5.C10	PF-NSC-like
MUV038.P5.C11	PF-NSC-like
MUV038.P5.C12	PF-NSC-like
MUV038.P5.D01	PF-NSC-like
MUV038.P5.D02	PF-NSC-like
MUV038.P5.D03	PF-NSC-like
MUV038.P5.D04	PF-NSC-like
MUV038.P5.D05	PF-G2M-Phase
MUV038.P5.D06	PF-NSC-like
MUV038.P5.D07	PF-NSC-like
MUV038.P5.D08	PF-NSC-like
MUV038.P5.D09	PF-NSC-like
MUV038.P5.D10	PF-NSC-like
MUV038.P5.D12	PF-Astroependymal-like
MUV038.P5.E01	PF-NSC-like
MUV038.P5.E02	PF-Neuronal-Precursor-like
MUV038.P5.E03	PF-NSC-like
MUV038.P5.E04	PF-NSC-like
MUV038.P5.E05	PF-Neuronal-Precursor-like
MUV038.P5.E06	PF-NSC-like
MUV038.P5.E07	PF-NSC-like
MUV038.P5.E08	PF-NSC-like
MUV038.P5.E09	PF-S-Phase
MUV038.P5.E10	PF-NSC-like
MUV038.P5.E12	PF-NSC-like
MUV038.P5.F01	PF-NSC-like
MUV038.P5.F02	PF-Astroependymal-like
MUV038.P5.F03	PF-Ependymal-like
MUV038.P5.F04	PF-NSC-like
MUV038.P5.F05	PF-NSC-like
MUV038.P5.F06	PF-Ependymal-like
MUV038.P5.F07	PF-NSC-like
MUV038.P5.F08	PF-NSC-like
MUV038.P5.F09	PF-NSC-like
MUV038.P5.F10	PF-NSC-like
MUV038.P5.F11	PF-Astroependymal-like
MUV038.P5.F12	PF-NSC-like
MUV038.P5.G01	PF-NSC-like
MUV038.P5.G02	PF-NSC-like
MUV038.P5.G03	PF-Astroependymal-like
MUV038.P5.G04	PF-NSC-like
MUV038.P5.G05	PF-NSC-like
MUV038.P5.G06	PF-Immune-Reactive
MUV038.P5.G07	PF-NSC-like
MUV038.P5.G08	PF-NSC-like
MUV038.P5.G09	PF-Astroependymal-like
MUV038.P5.G10	PF-NSC-like
MUV038.P5.G11	PF-NSC-like
MUV038.P5.G12	PF-NSC-like
MUV038.P5.H02	PF-NSC-like
MUV038.P5.H03	PF-NSC-like
MUV038.P5.H04	PF-NSC-like
MUV038.P5.H05	PF-NSC-like
MUV038.P5.H06	PF-NSC-like
MUV038.P5.H07	PF-NSC-like
MUV038.P5.H08	PF-NSC-like
MUV038.P5.H09	PF-NSC-like
MUV038.P5.H10	PF-NSC-like
MUV038.P5.H11	PF-Ependymal-like
MUV038.P5.H12	PF-NSC-like
MUV038.P7.A01	PF-NSC-like
MUV038.P7.A03	PF-NSC-like
MUV038.P7.A04	PF-NSC-like
MUV038.P7.A05	PF-G2M-Phase
MUV038.P7.A06	PF-NSC-like
MUV038.P7.A07	PF-NSC-like
MUV038.P7.A08	PF-NSC-like
MUV038.P7.A09	PF-NSC-like
MUV038.P7.A10	PF-NSC-like
MUV038.P7.A11	PF-NSC-like
MUV038.P7.A12	PF-NSC-like
MUV038.P7.B01	PF-NSC-like
MUV038.P7.B02	PF-NSC-like
MUV038.P7.B04	PF-Astroependymal-like
MUV038.P7.B05	PF-NSC-like
MUV038.P7.B06	PF-NSC-like
MUV038.P7.B07	PF-NSC-like
MUV038.P7.B08	PF-NSC-like
MUV038.P7.B09	PF-NSC-like
MUV038.P7.B10	PF-NSC-like
MUV038.P7.B11	PF-NSC-like
MUV038.P7.B12	PF-S-Phase
MUV038.P7.C01	PF-S-Phase
MUV038.P7.C02	PF-NSC-like
MUV038.P7.C03	PF-Ependymal-like
MUV038.P7.C04	PF-NSC-like
MUV038.P7.C05	PF-Astroependymal-like
MUV038.P7.C06	PF-NSC-like
MUV038.P7.C07	PF-NSC-like
MUV038.P7.C08	PF-NSC-like
MUV038.P7.C09	PF-NSC-like
MUV038.P7.C10	PF-NSC-like
MUV038.P7.C11	PF-NSC-like
MUV038.P7.C12	PF-NSC-like
MUV038.P7.D01	PF-NSC-like
MUV038.P7.D02	PF-NSC-like
MUV038.P7.D03	PF-NSC-like
MUV038.P7.D04	PF-NSC-like
MUV038.P7.D05	PF-NSC-like
MUV038.P7.D06	PF-NSC-like
MUV038.P7.D07	PF-NSC-like
MUV038.P7.D08	PF-NSC-like
MUV038.P7.D09	PF-NSC-like
MUV038.P7.D10	PF-NSC-like
MUV038.P7.D11	PF-NSC-like
MUV038.P7.D12	PF-NSC-like
MUV038.P7.E01	PF-NSC-like
MUV038.P7.E03	PF-Ependymal-like
MUV038.P7.E04	PF-NSC-like
MUV038.P7.E05	PF-NSC-like
MUV038.P7.E06	PF-NSC-like
MUV038.P7.E07	PF-NSC-like
MUV038.P7.E08	PF-NSC-like
MUV038.P7.E09	PF-NSC-like
MUV038.P7.E10	PF-NSC-like
MUV038.P7.E12	PF-NSC-like
MUV038.P7.F01	PF-NSC-like
MUV038.P7.F03	PF-NSC-like
MUV038.P7.F04	PF-Ependymal-like
MUV038.P7.F05	PF-NSC-like
MUV038.P7.F06	PF-NSC-like
MUV038.P7.F07	PF-NSC-like
MUV038.P7.F08	PF-NSC-like
MUV038.P7.F09	PF-NSC-like
MUV038.P7.F10	PF-NSC-like
MUV038.P7.F11	PF-NSC-like
MUV038.P7.F12	PF-NSC-like
MUV038.P7.G01	PF-NSC-like
MUV038.P7.G02	PF-NSC-like
MUV038.P7.G03	PF-NSC-like
MUV038.P7.G04	PF-S-Phase
MUV038.P7.G05	PF-NSC-like
MUV038.P7.G06	PF-NSC-like
MUV038.P7.G07	PF-NSC-like
MUV038.P7.G08	PF-NSC-like
MUV038.P7.G10	PF-NSC-like
MUV038.P7.G11	PF-NSC-like
MUV038.P7.H01	PF-NSC-like
MUV038.P7.H02	PF-NSC-like
MUV038.P7.H03	PF-NSC-like
MUV038.P7.H04	PF-NSC-like
MUV038.P7.H05	PF-NSC-like
MUV038.P7.H06	PF-NSC-like
MUV038.P7.H07	PF-NSC-like
MUV038.P7.H08	PF-Ependymal-like
MUV038.P7.H09	PF-NSC-like
MUV038.P7.H11	PF-Astroependymal-like
MUV038.P7.H12	PF-NSC-like
MUV038.P8.A01	PF-NSC-like
MUV038.P8.A02	PF-NSC-like
MUV038.P8.A03	PF-NSC-like
MUV038.P8.A05	PF-NSC-like
MUV038.P8.A06	PF-NSC-like
MUV038.P8.A07	PF-S-Phase
MUV038.P8.A08	PF-NSC-like
MUV038.P8.A09	PF-NSC-like
MUV038.P8.A10	PF-NSC-like
MUV038.P8.A11	PF-NSC-like
MUV038.P8.A12	PF-Astroependymal-like
MUV038.P8.B01	PF-NSC-like
MUV038.P8.B02	PF-NSC-like
MUV038.P8.B03	PF-NSC-like
MUV038.P8.B04	PF-NSC-like
MUV038.P8.B05	PF-NSC-like
MUV038.P8.B06	PF-S-Phase
MUV038.P8.B07	PF-NSC-like
MUV038.P8.B08	PF-NSC-like
MUV038.P8.B09	PF-NSC-like
MUV038.P8.B10	PF-NSC-like
MUV038.P8.B11	PF-NSC-like
MUV038.P8.B12	PF-NSC-like
MUV038.P8.C01	PF-Astroependymal-like
MUV038.P8.C02	PF-Astroependymal-like
MUV038.P8.C03	PF-NSC-like
MUV038.P8.C04	PF-NSC-like
MUV038.P8.C05	PF-NSC-like
MUV038.P8.C06	PF-NSC-like
MUV038.P8.C07	PF-NSC-like
MUV038.P8.C08	PF-NSC-like
MUV038.P8.C09	PF-NSC-like
MUV038.P8.C10	PF-NSC-like
MUV038.P8.C11	PF-NSC-like
MUV038.P8.C12	PF-NSC-like
MUV038.P8.D01	PF-NSC-like
MUV038.P8.D02	PF-NSC-like
MUV038.P8.D03	PF-NSC-like
MUV038.P8.D05	PF-S-Phase
MUV038.P8.D06	PF-NSC-like
MUV038.P8.D07	PF-NSC-like
MUV038.P8.D08	PF-NSC-like
MUV038.P8.D09	PF-Astroependymal-like
MUV038.P8.D10	PF-NSC-like
MUV038.P8.D11	PF-NSC-like
MUV038.P8.D12	PF-Astroependymal-like
MUV038.P8.E01	PF-NSC-like
MUV038.P8.E02	PF-S-Phase
MUV038.P8.E03	PF-NSC-like
MUV038.P8.E04	PF-NSC-like
MUV038.P8.E05	PF-NSC-like
MUV038.P8.E06	PF-Astroependymal-like
MUV038.P8.E09	PF-NSC-like
MUV038.P8.E10	PF-NSC-like
MUV038.P8.E11	PF-NSC-like
MUV038.P8.E12	PF-NSC-like
MUV038.P8.F01	PF-NSC-like
MUV038.P8.F02	PF-NSC-like
MUV038.P8.F03	PF-S-Phase
MUV038.P8.F05	PF-NSC-like
MUV038.P8.F06	PF-NSC-like
MUV038.P8.F07	PF-NSC-like
MUV038.P8.F08	PF-NSC-like
MUV038.P8.F09	PF-NSC-like
MUV038.P8.F10	PF-NSC-like
MUV038.P8.F11	PF-NSC-like
MUV038.P8.F12	PF-NSC-like
MUV038.P8.G01	PF-NSC-like
MUV038.P8.G02	PF-NSC-like
MUV038.P8.G03	PF-NSC-like
MUV038.P8.G04	PF-NSC-like
MUV038.P8.G05	PF-NSC-like
MUV038.P8.G06	PF-NSC-like
MUV038.P8.G07	PF-NSC-like
MUV038.P8.G08	PF-NSC-like
MUV038.P8.G09	PF-NSC-like
MUV038.P8.G10	PF-NSC-like
MUV038.P8.H01	PF-NSC-like
MUV038.P8.H02	PF-Neuronal-Precursor-like
MUV038.P8.H03	PF-NSC-like
MUV038.P8.H04	PF-Ependymal-like
MUV038.P8.H05	PF-NSC-like
MUV038.P8.H06	PF-S-Phase
MUV038.P8.H07	PF-NSC-like
MUV038.P8.H08	PF-Metabolic
MUV038.P8.H09	PF-NSC-like
MUV038.P8.H10	PF-NSC-like
MUV038.P8.H11	PF-S-Phase
MUV051.P10.A02	PF-Immune-Reactive
MUV051.P10.A03	PF-Immune-Reactive
MUV051.P10.A05	PF-Immune-Reactive
MUV051.P10.A06	PF-Immune-Reactive
MUV051.P10.A07	PF-Immune-Reactive
MUV051.P10.A09	PF-Immune-Reactive
MUV051.P10.A10	PF-Immune-Reactive
MUV051.P10.A11	PF-Immune-Reactive
MUV051.P10.A12	PF-Immune-Reactive
MUV051.P10.B02	PF-NSC-like
MUV051.P10.B05	PF-G2M-Phase
MUV051.P10.B07	PF-Immune-Reactive
MUV051.P10.C01	PF-NSC-like
MUV051.P10.C02	PF-Immune-Reactive
MUV051.P10.C05	PF-Immune-Reactive
MUV051.P10.C07	PF-Immune-Reactive
MUV051.P10.C08	PF-Immune-Reactive
MUV051.P10.C10	PF-Immune-Reactive
MUV051.P10.D01	PF-Immune-Reactive
MUV051.P10.D02	PF-Immune-Reactive
MUV051.P10.D04	PF-G2M-Phase
MUV051.P10.D05	PF-Immune-Reactive
MUV051.P10.D08	PF-G2M-Phase
MUV051.P10.D09	PF-Immune-Reactive
MUV051.P10.D10	PF-NSC-like
MUV051.P10.D12	PF-Immune-Reactive
MUV051.P10.E01	PF-Immune-Reactive
MUV051.P10.E02	PF-NSC-like
MUV051.P10.E03	PF-Immune-Reactive
MUV051.P10.E04	PF-Ependymal-like
MUV051.P10.E05	PF-Immune-Reactive
MUV051.P10.E06	PF-G2M-Phase
MUV051.P10.E09	PF-Immune-Reactive
MUV051.P10.E10	PF-Immune-Reactive
MUV051.P10.E12	PF-Immune-Reactive
MUV051.P10.F03	PF-Immune-Reactive
MUV051.P10.F04	PF-NSC-like
MUV051.P10.F05	PF-Astroependymal-like
MUV051.P10.F07	PF-Immune-Reactive
MUV051.P10.F11	PF-Immune-Reactive
MUV051.P10.F12	PF-G2M-Phase
MUV051.P10.G01	PF-G2M-Phase
MUV051.P10.G02	PF-Immune-Reactive
MUV051.P10.G05	PF-Immune-Reactive
MUV051.P10.G07	PF-G2M-Phase
MUV051.P10.G08	PF-Immune-Reactive
MUV051.P10.G09	PF-Immune-Reactive
MUV051.P10.H01	PF-Immune-Reactive
MUV051.P10.H05	PF-Immune-Reactive
MUV051.P10.H08	PF-Immune-Reactive
MUV051.P10.H09	PF-Glial-Progenitor-like
MUV051.P10.H10	PF-Immune-Reactive
MUV051.P2.A01	PF-Immune-Reactive
MUV051.P2.A04	PF-NSC-like
MUV051.P2.A09	PF-Immune-Reactive
MUV051.P2.A12	PF-Immune-Reactive
MUV051.P2.B01	PF-Ependymal-like
MUV051.P2.B06	PF-Immune-Reactive
MUV051.P2.B07	PF-Immune-Reactive
MUV051.P2.B08	PF-Immune-Reactive
MUV051.P2.B09	PF-Immune-Reactive
MUV051.P2.B10	PF-Immune-Reactive
MUV051.P2.C01	PF-Immune-Reactive
MUV051.P2.C05	PF-Immune-Reactive
MUV051.P2.C09	PF-Immune-Reactive
MUV051.P2.C10	PF-Immune-Reactive
MUV051.P2.D02	PF-Immune-Reactive
MUV051.P2.D03	PF-Immune-Reactive
MUV051.P2.D04	PF-Immune-Reactive
MUV051.P2.D05	PF-Immune-Reactive
MUV051.P2.D06	PF-Immune-Reactive
MUV051.P2.D09	PF-Immune-Reactive
MUV051.P2.D10	PF-Immune-Reactive
MUV051.P2.D11	PF-NSC-like
MUV051.P2.D12	PF-Immune-Reactive
MUV051.P2.E05	PF-Immune-Reactive
MUV051.P2.E06	PF-Immune-Reactive
MUV051.P2.E09	PF-NSC-like
MUV051.P2.E12	PF-Immune-Reactive
MUV051.P2.F07	PF-NSC-like
MUV051.P2.F09	PF-Immune-Reactive
MUV051.P2.G03	PF-Immune-Reactive
MUV051.P2.G06	PF-Immune-Reactive
MUV051.P2.G07	PF-S-Phase
MUV051.P2.G08	PF-Immune-Reactive
MUV051.P2.G09	PF-Immune-Reactive
MUV051.P2.G11	PF-G2M-Phase
MUV051.P2.H02	PF-Immune-Reactive
MUV051.P2.H03	PF-NSC-like
MUV051.P2.H04	PF-Ependymal-like
MUV051.P2.H05	PF-Immune-Reactive
MUV051.P2.H09	PF-S-Phase
MUV051.P3.A02	PF-Immune-Reactive
MUV051.P3.A05	PF-G2M-Phase
MUV051.P3.A06	PF-Immune-Reactive
MUV051.P3.A07	PF-Immune-Reactive
MUV051.P3.A09	PF-Immune-Reactive
MUV051.P3.A10	PF-Immune-Reactive
MUV051.P3.A12	PF-Immune-Reactive
MUV051.P3.B01	PF-Immune-Reactive
MUV051.P3.B02	PF-Immune-Reactive
MUV051.P3.B03	PF-Immune-Reactive
MUV051.P3.B08	PF-Immune-Reactive
MUV051.P3.B10	PF-Immune-Reactive
MUV051.P3.B11	PF-Immune-Reactive
MUV051.P3.B12	PF-Immune-Reactive
MUV051.P3.C05	PF-Immune-Reactive
MUV051.P3.C09	PF-NSC-like
MUV051.P3.C11	PF-Immune-Reactive
MUV051.P3.D02	PF-Immune-Reactive
MUV051.P3.D05	PF-Immune-Reactive
MUV051.P3.D07	PF-Immune-Reactive
MUV051.P3.D08	PF-Immune-Reactive
MUV051.P3.D10	PF-Immune-Reactive
MUV051.P3.D11	PF-Immune-Reactive
MUV051.P3.D12	PF-Immune-Reactive
MUV051.P3.E02	PF-Immune-Reactive
MUV051.P3.E05	PF-Immune-Reactive
MUV051.P3.E06	PF-Glial-Progenitor-like
MUV051.P3.E08	PF-Immune-Reactive
MUV051.P3.F02	PF-Immune-Reactive
MUV051.P3.F03	PF-Immune-Reactive
MUV051.P3.F05	PF-Immune-Reactive
MUV051.P3.F07	PF-Immune-Reactive
MUV051.P3.F08	PF-Immune-Reactive
MUV051.P3.F11	PF-Immune-Reactive
MUV051.P3.G02	PF-Immune-Reactive
MUV051.P3.G04	PF-NSC-like
MUV051.P3.G06	PF-Ependymal-like
MUV051.P3.G08	PF-G2M-Phase
MUV051.P3.G09	PF-Astroependymal-like
MUV051.P3.G10	PF-Immune-Reactive
MUV051.P3.H01	PF-Immune-Reactive
MUV051.P3.H04	PF-Immune-Reactive
MUV051.P3.H06	PF-NSC-like
MUV051.P3.H09	PF-Immune-Reactive
MUV051.P7.A03	PF-Immune-Reactive
MUV051.P7.A04	PF-Immune-Reactive
MUV051.P7.A05	PF-Immune-Reactive
MUV051.P7.A11	PF-Immune-Reactive
MUV051.P7.A12	PF-Immune-Reactive
MUV051.P7.B01	PF-Immune-Reactive
MUV051.P7.B02	PF-Immune-Reactive
MUV051.P7.B03	PF-Immune-Reactive
MUV051.P7.B04	PF-G2M-Phase
MUV051.P7.B05	PF-Immune-Reactive
MUV051.P7.B09	PF-Immune-Reactive
MUV051.P7.B11	PF-Immune-Reactive
MUV051.P7.C02	PF-Immune-Reactive
MUV051.P7.C03	PF-G2M-Phase
MUV051.P7.C04	PF-NSC-like
MUV051.P7.C06	PF-G2M-Phase
MUV051.P7.C08	PF-G2M-Phase
MUV051.P7.C12	PF-Immune-Reactive
MUV051.P7.D01	PF-Immune-Reactive
MUV051.P7.D02	PF-Immune-Reactive
MUV051.P7.D03	PF-Immune-Reactive
MUV051.P7.D05	PF-Immune-Reactive
MUV051.P7.D07	PF-Immune-Reactive
MUV051.P7.D08	PF-Immune-Reactive
MUV051.P7.D10	PF-Immune-Reactive
MUV051.P7.D11	PF-Immune-Reactive
MUV051.P7.E01	PF-Immune-Reactive
MUV051.P7.E02	PF-Immune-Reactive
MUV051.P7.E03	PF-Astroependymal-like
MUV051.P7.E05	PF-G2M-Phase
MUV051.P7.E06	PF-Immune-Reactive
MUV051.P7.E07	PF-Immune-Reactive
MUV051.P7.E08	PF-Immune-Reactive
MUV051.P7.E09	PF-Glial-Progenitor-like
MUV051.P7.F03	PF-G2M-Phase
MUV051.P7.F04	PF-Immune-Reactive
MUV051.P7.F05	PF-Immune-Reactive
MUV051.P7.F06	PF-Immune-Reactive
MUV051.P7.F09	PF-Immune-Reactive
MUV051.P7.F10	PF-Immune-Reactive
MUV051.P7.G05	PF-Immune-Reactive
MUV051.P7.G07	PF-Glial-Progenitor-like
MUV051.P7.G09	PF-Immune-Reactive
MUV051.P7.G10	PF-G2M-Phase
MUV051.P7.G12	PF-Immune-Reactive
MUV051.P7.H04	PF-NSC-like
MUV051.P7.H05	PF-Immune-Reactive
MUV051.P7.H08	PF-Immune-Reactive
MUV051.P7.H09	PF-G2M-Phase
MUV051.P7.H11	PF-Immune-Reactive
MUV051.P7.H12	PF-G2M-Phase
MUV052.P1.A02	PF-Ependymal-like
MUV052.P1.A03	PF-Ependymal-like
MUV052.P1.A04	PF-Ependymal-like
MUV052.P1.A06	PF-Ependymal-like
MUV052.P1.A08	PF-Ependymal-like
MUV052.P1.A09	PF-Ependymal-like
MUV052.P1.A10	PF-Ependymal-like
MUV052.P1.B01	PF-Ependymal-like
MUV052.P1.B02	PF-Ependymal-like
MUV052.P1.B03	PF-Ependymal-like
MUV052.P1.B07	PF-Ependymal-like
MUV052.P1.B08	PF-Ependymal-like
MUV052.P1.B09	PF-Ependymal-like
MUV052.P1.B10	PF-Ependymal-like
MUV052.P1.B11	PF-Ependymal-like
MUV052.P1.C01	PF-Ependymal-like
MUV052.P1.C03	PF-Ependymal-like
MUV052.P1.C04	PF-Ependymal-like
MUV052.P1.C07	PF-Ependymal-like
MUV052.P1.C08	PF-Ependymal-like
MUV052.P1.C11	PF-Ependymal-like
MUV052.P1.C12	PF-Ependymal-like
MUV052.P1.D01	PF-Ependymal-like
MUV052.P1.D02	PF-Ependymal-like
MUV052.P1.D03	PF-Ependymal-like
MUV052.P1.D04	PF-Ependymal-like
MUV052.P1.D07	PF-Ependymal-like
MUV052.P1.D08	PF-Ependymal-like
MUV052.P1.D09	PF-Ependymal-like
MUV052.P1.D11	PF-Ependymal-like
MUV052.P1.E01	PF-Ependymal-like
MUV052.P1.E05	PF-Ependymal-like
MUV052.P1.E06	PF-Ependymal-like
MUV052.P1.E07	PF-Ependymal-like
MUV052.P1.E08	PF-Ependymal-like
MUV052.P1.E09	PF-Ependymal-like
MUV052.P1.E10	PF-Ependymal-like
MUV052.P1.E11	PF-Ependymal-like
MUV052.P1.E12	PF-Ependymal-like
MUV052.P1.F01	PF-Ependymal-like
MUV052.P1.F02	PF-Ependymal-like
MUV052.P1.F03	PF-Ependymal-like
MUV052.P1.F04	PF-Ependymal-like
MUV052.P1.F05	PF-Immune-Reactive
MUV052.P1.F07	PF-Ependymal-like
MUV052.P1.F08	PF-Ependymal-like
MUV052.P1.F09	PF-Ependymal-like
MUV052.P1.F10	PF-Ependymal-like
MUV052.P1.F11	PF-Glial-Progenitor-like
MUV052.P1.G01	PF-Ependymal-like
MUV052.P1.G02	PF-Ependymal-like
MUV052.P1.G03	PF-Ependymal-like
MUV052.P1.G06	PF-Ependymal-like
MUV052.P1.G08	PF-Ependymal-like
MUV052.P1.G11	PF-Ependymal-like
MUV052.P1.H01	PF-Ependymal-like
MUV052.P1.H02	PF-Ependymal-like
MUV052.P1.H03	PF-Ependymal-like
MUV052.P1.H04	PF-Ependymal-like
MUV052.P1.H06	PF-Glial-Progenitor-like
MUV052.P1.H07	PF-Ependymal-like
MUV052.P1.H08	PF-Ependymal-like
MUV052.P1.H09	PF-Ependymal-like
MUV052.P1.H11	PF-Ependymal-like
MUV052.P2.A01	PF-Ependymal-like
MUV052.P2.A02	PF-Ependymal-like
MUV052.P2.A05	PF-Ependymal-like
MUV052.P2.A06	PF-Ependymal-like
MUV052.P2.A07	PF-Ependymal-like
MUV052.P2.A11	PF-Ependymal-like
MUV052.P2.A12	PF-Ependymal-like
MUV052.P2.B01	PF-Ependymal-like
MUV052.P2.B03	PF-Ependymal-like
MUV052.P2.B05	PF-Ependymal-like
MUV052.P2.B07	PF-Ependymal-like
MUV052.P2.B08	PF-Ependymal-like
MUV052.P2.B10	PF-Ependymal-like
MUV052.P2.B11	PF-Ependymal-like
MUV052.P2.B12	PF-Ependymal-like
MUV052.P2.C01	PF-Ependymal-like
MUV052.P2.C02	PF-G2M-Phase
MUV052.P2.C03	PF-Ependymal-like
MUV052.P2.C04	PF-Ependymal-like
MUV052.P2.C08	PF-Ependymal-like
MUV052.P2.C09	PF-Ependymal-like
MUV052.P2.C11	PF-Ependymal-like
MUV052.P2.C12	PF-Ependymal-like
MUV052.P2.D01	PF-Ependymal-like
MUV052.P2.D03	PF-Ependymal-like
MUV052.P2.D05	PF-Ependymal-like
MUV052.P2.D07	PF-Ependymal-like
MUV052.P2.D08	PF-Ependymal-like
MUV052.P2.D09	PF-Ependymal-like
MUV052.P2.D10	PF-Ependymal-like
MUV052.P2.E01	PF-Ependymal-like
MUV052.P2.E04	PF-Ependymal-like
MUV052.P2.E05	PF-Ependymal-like
MUV052.P2.E07	PF-Ependymal-like
MUV052.P2.E08	PF-Ependymal-like
MUV052.P2.E09	PF-Ependymal-like
MUV052.P2.E12	PF-Ependymal-like
MUV052.P2.F01	PF-Ependymal-like
MUV052.P2.F03	PF-Ependymal-like
MUV052.P2.F04	PF-Ependymal-like
MUV052.P2.F06	PF-Ependymal-like
MUV052.P2.F07	PF-Ependymal-like
MUV052.P2.F08	PF-Ependymal-like
MUV052.P2.F09	PF-Ependymal-like
MUV052.P2.F11	PF-Ependymal-like
MUV052.P2.G01	PF-Ependymal-like
MUV052.P2.G03	PF-Ependymal-like
MUV052.P2.G05	PF-Ependymal-like
MUV052.P2.G06	PF-Ependymal-like
MUV052.P2.G07	PF-Ependymal-like
MUV052.P2.G09	PF-Ependymal-like
MUV052.P2.G11	PF-Astroependymal-like
MUV052.P2.G12	PF-Ependymal-like
MUV052.P2.H01	PF-Ependymal-like
MUV052.P2.H03	PF-Ependymal-like
MUV052.P2.H04	PF-Ependymal-like
MUV052.P2.H05	PF-Ependymal-like
MUV052.P2.H07	PF-Ependymal-like
MUV052.P2.H08	PF-Ependymal-like
MUV052.P2.H09	PF-Ependymal-like
MUV052.P2.H10	PF-Ependymal-like
MUV052.P2.H11	PF-Ependymal-like
MUV052.P2.H12	PF-Ependymal-like
MUV052.P3.A01	PF-Ependymal-like
MUV052.P3.A03	PF-Ependymal-like
MUV052.P3.A04	PF-Ependymal-like
MUV052.P3.A06	PF-Ependymal-like
MUV052.P3.A07	PF-Ependymal-like
MUV052.P3.A10	PF-Ependymal-like
MUV052.P3.B01	PF-Ependymal-like
MUV052.P3.B02	PF-Ependymal-like
MUV052.P3.B03	PF-Ependymal-like
MUV052.P3.B04	PF-Ependymal-like
MUV052.P3.B08	PF-Ependymal-like
MUV052.P3.B09	PF-Ependymal-like
MUV052.P3.C01	PF-Ependymal-like
MUV052.P3.C02	PF-Ependymal-like
MUV052.P3.C03	PF-Ependymal-like
MUV052.P3.C05	PF-Ependymal-like
MUV052.P3.C06	PF-Ependymal-like
MUV052.P3.C08	PF-Ependymal-like
MUV052.P3.C10	PF-Ependymal-like
MUV052.P3.C11	PF-Ependymal-like
MUV052.P3.D01	PF-Ependymal-like
MUV052.P3.D02	PF-Ependymal-like
MUV052.P3.D03	PF-G2M-Phase
MUV052.P3.D05	PF-Ependymal-like
MUV052.P3.D07	PF-Ependymal-like
MUV052.P3.D09	PF-Ependymal-like
MUV052.P3.D10	PF-Ependymal-like
MUV052.P3.E01	PF-Ependymal-like
MUV052.P3.E02	PF-Ependymal-like
MUV052.P3.E03	PF-Ependymal-like
MUV052.P3.E04	PF-Ependymal-like
MUV052.P3.E05	PF-Ependymal-like
MUV052.P3.E07	PF-Ependymal-like
MUV052.P3.E09	PF-Ependymal-like
MUV052.P3.E11	PF-Ependymal-like
MUV052.P3.E12	PF-Ependymal-like
MUV052.P3.F01	PF-Ependymal-like
MUV052.P3.F03	PF-Ependymal-like
MUV052.P3.F04	PF-Ependymal-like
MUV052.P3.F05	PF-Ependymal-like
MUV052.P3.F07	PF-Ependymal-like
MUV052.P3.F10	PF-Ependymal-like
MUV052.P3.F12	PF-Ependymal-like
MUV052.P3.G01	PF-Ependymal-like
MUV052.P3.G03	PF-Ependymal-like
MUV052.P3.G04	PF-Ependymal-like
MUV052.P3.G05	PF-Ependymal-like
MUV052.P3.G06	PF-Ependymal-like
MUV052.P3.G07	PF-Ependymal-like
MUV052.P3.G08	PF-Ependymal-like
MUV052.P3.G09	PF-Ependymal-like
MUV052.P3.G11	PF-Ependymal-like
MUV052.P3.H01	PF-Ependymal-like
MUV052.P3.H02	PF-Ependymal-like
MUV052.P3.H04	PF-Ependymal-like
MUV052.P3.H05	PF-Ependymal-like
MUV052.P3.H06	PF-Ependymal-like
MUV052.P3.H08	PF-Ependymal-like
MUV052.P4.A01	PF-Ependymal-like
MUV052.P4.A03	PF-Ependymal-like
MUV052.P4.A04	PF-Ependymal-like
MUV052.P4.A05	PF-Ependymal-like
MUV052.P4.A06	PF-Ependymal-like
MUV052.P4.A07	PF-S-Phase
MUV052.P4.A08	PF-Ependymal-like
MUV052.P4.A09	PF-Ependymal-like
MUV052.P4.A10	PF-Ependymal-like
MUV052.P4.B01	PF-Ependymal-like
MUV052.P4.B02	PF-Ependymal-like
MUV052.P4.B04	PF-Ependymal-like
MUV052.P4.B05	PF-Ependymal-like
MUV052.P4.B06	PF-Astroependymal-like
MUV052.P4.B08	PF-Ependymal-like
MUV052.P4.B11	PF-Ependymal-like
MUV052.P4.C01	PF-Astroependymal-like
MUV052.P4.C03	PF-Ependymal-like
MUV052.P4.C04	PF-Ependymal-like
MUV052.P4.C07	PF-Ependymal-like
MUV052.P4.C08	PF-Ependymal-like
MUV052.P4.C09	PF-Ependymal-like
MUV052.P4.C11	PF-Ependymal-like
MUV052.P4.C12	PF-Ependymal-like
MUV052.P4.D01	PF-Ependymal-like
MUV052.P4.D03	PF-Ependymal-like
MUV052.P4.D04	PF-Ependymal-like
MUV052.P4.D05	PF-Ependymal-like
MUV052.P4.D06	PF-Ependymal-like
MUV052.P4.D07	PF-Ependymal-like
MUV052.P4.D10	PF-Ependymal-like
MUV052.P4.D12	PF-Ependymal-like
MUV052.P4.E01	PF-Ependymal-like
MUV052.P4.E02	PF-Ependymal-like
MUV052.P4.E03	PF-Ependymal-like
MUV052.P4.E04	PF-Ependymal-like
MUV052.P4.E06	PF-Ependymal-like
MUV052.P4.E07	PF-Ependymal-like
MUV052.P4.E08	PF-Ependymal-like
MUV052.P4.E09	PF-Ependymal-like
MUV052.P4.E10	PF-Ependymal-like
MUV052.P4.E12	PF-Ependymal-like
MUV052.P4.F02	PF-Ependymal-like
MUV052.P4.F03	PF-Ependymal-like
MUV052.P4.F04	PF-Ependymal-like
MUV052.P4.F05	PF-Ependymal-like
MUV052.P4.F06	PF-Ependymal-like
MUV052.P4.F07	PF-Ependymal-like
MUV052.P4.F08	PF-Ependymal-like
MUV052.P4.F11	PF-Ependymal-like
MUV052.P4.G02	PF-Ependymal-like
MUV052.P4.G03	PF-Ependymal-like
MUV052.P4.G04	PF-Ependymal-like
MUV052.P4.G05	PF-Ependymal-like
MUV052.P4.G09	PF-Ependymal-like
MUV052.P4.G11	PF-Ependymal-like
MUV052.P4.G12	PF-Ependymal-like
MUV052.P4.H01	PF-Ependymal-like
MUV052.P4.H03	PF-Ependymal-like
MUV052.P4.H05	PF-Ependymal-like
MUV052.P4.H06	PF-Ependymal-like
MUV052.P4.H07	PF-Ependymal-like
MUV052.P4.H09	PF-Metabolic
MUV052.P4.H10	PF-Ependymal-like
MUV052.P4.H11	PF-Ependymal-like
MUV052.P4.H12	PF-NSC-like
MUV053.P11.A02	PF-Glial-Progenitor-like
MUV053.P11.A04	PF-Glial-Progenitor-like
MUV053.P11.A05	PF-Glial-Progenitor-like
MUV053.P11.A06	PF-G2M-Phase
MUV053.P11.A07	PF-S-Phase
MUV053.P11.A08	PF-Glial-Progenitor-like
MUV053.P11.A09	PF-Glial-Progenitor-like
MUV053.P11.A10	PF-Glial-Progenitor-like
MUV053.P11.A11	PF-Glial-Progenitor-like
MUV053.P11.A12	PF-Glial-Progenitor-like
MUV053.P11.B01	PF-Glial-Progenitor-like
MUV053.P11.B02	PF-Glial-Progenitor-like
MUV053.P11.B03	PF-Glial-Progenitor-like
MUV053.P11.B04	PF-Glial-Progenitor-like
MUV053.P11.B05	PF-Glial-Progenitor-like
MUV053.P11.B06	PF-Glial-Progenitor-like
MUV053.P11.B07	PF-Glial-Progenitor-like
MUV053.P11.B08	PF-Glial-Progenitor-like
MUV053.P11.B09	PF-Glial-Progenitor-like
MUV053.P11.B10	PF-Glial-Progenitor-like
MUV053.P11.B11	PF-Glial-Progenitor-like
MUV053.P11.B12	PF-Glial-Progenitor-like
MUV053.P11.C01	PF-S-Phase
MUV053.P11.C02	PF-G2M-Phase
MUV053.P11.C03	PF-Glial-Progenitor-like
MUV053.P11.C04	PF-Glial-Progenitor-like
MUV053.P11.C05	PF-Glial-Progenitor-like
MUV053.P11.C06	PF-Glial-Progenitor-like
MUV053.P11.C07	PF-Glial-Progenitor-like
MUV053.P11.C08	PF-G2M-Phase
MUV053.P11.C10	PF-Glial-Progenitor-like
MUV053.P11.C11	PF-G2M-Phase
MUV053.P11.C12	PF-Glial-Progenitor-like
MUV053.P11.D01	PF-Glial-Progenitor-like
MUV053.P11.D02	PF-Glial-Progenitor-like
MUV053.P11.D03	PF-S-Phase
MUV053.P11.D04	PF-Glial-Progenitor-like
MUV053.P11.D05	PF-G2M-Phase
MUV053.P11.D06	PF-Glial-Progenitor-like
MUV053.P11.D07	PF-Glial-Progenitor-like
MUV053.P11.D08	PF-Glial-Progenitor-like
MUV053.P11.D12	PF-Glial-Progenitor-like
MUV053.P11.E01	PF-Glial-Progenitor-like
MUV053.P11.E02	PF-S-Phase
MUV053.P11.E04	PF-Glial-Progenitor-like
MUV053.P11.E05	PF-Glial-Progenitor-like
MUV053.P11.E06	PF-Glial-Progenitor-like
MUV053.P11.E08	PF-Glial-Progenitor-like
MUV053.P11.E10	PF-Glial-Progenitor-like
MUV053.P11.E12	PF-Glial-Progenitor-like
MUV053.P11.F01	PF-Glial-Progenitor-like
MUV053.P11.F02	PF-S-Phase
MUV053.P11.F03	PF-G2M-Phase
MUV053.P11.F04	PF-Glial-Progenitor-like
MUV053.P11.F05	PF-Glial-Progenitor-like
[truncated: 1,345 more rows]

## Sheet: ST-EPN-annotation
Table S2, Related to Figures 2, 4. Metaprograms assignments
Cell.id	Annotation
BT1030.P1.A01	ST-Midline
BT1030.P1.A03	ST-Midline
BT1030.P1.A04	ST-Ependymal-like
BT1030.P1.A06	ST-Ependymal-like
BT1030.P1.A08	ST-Midline
BT1030.P1.A09	ST-Ependymal-like
BT1030.P1.A10	ST-Ependymal-like
BT1030.P1.A11	ST-Midline
BT1030.P1.A12	ST-Midline
BT1030.P1.B02	ST-Ependymal-like
BT1030.P1.B03	ST-Midline
BT1030.P1.B04	ST-Midline
BT1030.P1.B06	ST-Midline
BT1030.P1.B07	ST-Midline
BT1030.P1.B09	ST-Midline
BT1030.P1.B10	ST-Midline
BT1030.P1.B11	ST-Ependymal-like
BT1030.P1.B12	ST-Ependymal-like
BT1030.P1.C01	ST-Ependymal-like
BT1030.P1.C02	ST-Midline
BT1030.P1.C04	ST-Midline
BT1030.P1.C09	ST-Midline
BT1030.P1.C10	ST-Ependymal-like
BT1030.P1.C11	ST-Midline
BT1030.P1.C12	ST-Midline
BT1030.P1.D01	ST-Ependymal-like
BT1030.P1.D03	ST-Ependymal-like
BT1030.P1.D06	ST-Midline
BT1030.P1.D07	ST-Ependymal-like
BT1030.P1.D08	ST-Midline
BT1030.P1.D09	ST-Ependymal-like
BT1030.P1.D11	ST-Midline
BT1030.P1.D12	ST-Midline
BT1030.P1.E02	ST-Midline
BT1030.P1.E03	ST-Midline
BT1030.P1.E04	ST-Midline
BT1030.P1.E06	ST-Midline
BT1030.P1.E09	ST-Midline
BT1030.P1.E10	ST-Ependymal-like
BT1030.P1.E12	ST-Midline
BT1030.P1.F04	ST-Midline
BT1030.P1.F05	ST-Midline
BT1030.P1.F09	ST-Midline
BT1030.P1.F10	ST-Ependymal-like
BT1030.P1.G04	ST-Midline
BT1030.P1.G05	ST-Midline
BT1030.P1.G06	ST-Midline
BT1030.P1.G07	ST-Midline
BT1030.P1.G09	ST-Ependymal-like
BT1030.P1.G10	ST-Ependymal-like
BT1030.P1.G11	ST-Midline
BT1030.P1.G12	ST-Ependymal-like
BT1030.P1.H01	ST-Ependymal-like
BT1030.P1.H03	ST-Ependymal-like
BT1030.P1.H04	ST-Ependymal-like
BT1030.P1.H06	ST-Ependymal-like
BT1030.P1.H08	ST-Midline
BT1030.P1.H09	ST-Midline
BT1030.P1.H11	ST-Midline
BT1030.P2.A01	ST-Ependymal-like
BT1030.P2.A02	ST-Ependymal-like
BT1030.P2.A03	ST-Midline
BT1030.P2.A04	ST-Ependymal-like
BT1030.P2.A05	ST-Midline
BT1030.P2.A06	ST-Midline
BT1030.P2.A08	ST-Ependymal-like
BT1030.P2.A09	ST-Midline
BT1030.P2.A10	ST-Midline
BT1030.P2.A12	ST-Midline
BT1030.P2.B02	ST-Midline
BT1030.P2.B03	ST-Midline
BT1030.P2.B04	ST-Ependymal-like
BT1030.P2.B05	ST-Midline
BT1030.P2.B06	ST-Midline
BT1030.P2.B07	ST-Ependymal-like
BT1030.P2.B09	ST-Ependymal-like
BT1030.P2.B10	ST-Midline
BT1030.P2.B11	ST-Ependymal-like
BT1030.P2.B12	ST-Ependymal-like
BT1030.P2.C01	ST-Ependymal-like
BT1030.P2.C03	ST-Midline
BT1030.P2.C04	ST-Ependymal-like
BT1030.P2.C06	ST-Ependymal-like
BT1030.P2.C07	ST-Midline
BT1030.P2.C08	ST-Midline
BT1030.P2.C09	ST-Ependymal-like
BT1030.P2.C10	ST-Ependymal-like
BT1030.P2.C11	ST-Ependymal-like
BT1030.P2.D04	ST-Midline
BT1030.P2.D05	ST-Midline
BT1030.P2.D06	ST-Ependymal-like
BT1030.P2.D07	ST-Ependymal-like
BT1030.P2.D08	ST-Midline
BT1030.P2.D10	ST-Midline
BT1030.P2.D12	ST-Midline
BT1030.P2.E02	ST-Ependymal-like
BT1030.P2.E03	ST-Ependymal-like
BT1030.P2.E04	ST-Midline
BT1030.P2.E06	ST-Ependymal-like
BT1030.P2.E07	ST-Ependymal-like
BT1030.P2.E08	ST-Metabolic
BT1030.P2.E09	ST-Midline
BT1030.P2.E10	ST-Midline
BT1030.P2.E11	ST-Ependymal-like
BT1030.P2.E12	ST-Metabolic
BT1030.P2.F01	ST-Midline
BT1030.P2.F02	ST-Ependymal-like
BT1030.P2.F05	ST-Midline
BT1030.P2.F07	ST-Midline
BT1030.P2.F09	ST-Midline
BT1030.P2.F10	ST-Midline
BT1030.P2.F12	ST-Ependymal-like
BT1030.P2.G01	ST-Midline
BT1030.P2.G02	ST-Ependymal-like
BT1030.P2.G09	ST-Midline
BT1030.P2.G12	ST-Midline
BT1030.P2.H02	ST-Ependymal-like
BT1030.P2.H04	ST-Ependymal-like
BT1030.P2.H05	ST-Midline
BT1030.P2.H07	ST-Midline
BT1030.P3.A01	ST-Ependymal-like
BT1030.P3.A02	ST-Midline
BT1030.P3.A03	ST-Midline
BT1030.P3.A06	ST-Midline
BT1030.P3.A09	ST-Ependymal-like
BT1030.P3.A11	ST-Ependymal-like
BT1030.P3.A12	ST-Midline
BT1030.P3.B02	ST-Ependymal-like
BT1030.P3.B04	ST-Midline
BT1030.P3.B07	ST-Midline
BT1030.P3.B08	ST-Ependymal-like
BT1030.P3.B09	ST-Midline
BT1030.P3.B10	ST-Midline
BT1030.P3.C04	ST-Ependymal-like
BT1030.P3.C06	ST-Ependymal-like
BT1030.P3.C07	ST-Midline
BT1030.P3.C08	ST-Ependymal-like
BT1030.P3.C10	ST-Ependymal-like
BT1030.P3.C11	ST-Midline
BT1030.P3.C12	ST-Midline
BT1030.P3.D03	ST-Midline
BT1030.P3.D07	ST-Ependymal-like
BT1030.P3.D09	ST-Ependymal-like
BT1030.P3.E02	ST-Midline
BT1030.P3.E03	ST-Ependymal-like
BT1030.P3.E11	ST-Midline
BT1030.P3.F04	ST-Ependymal-like
BT1030.P3.F09	ST-Ependymal-like
BT1030.P3.F10	ST-Ependymal-like
BT1030.P3.G06	ST-Ependymal-like
BT1030.P3.G07	ST-Ependymal-like
BT1030.P3.G08	ST-Ependymal-like
BT1030.P3.G11	ST-Midline
BT1030.P4.A01	ST-Midline
BT1030.P4.A02	ST-Ependymal-like
BT1030.P4.A03	ST-Ependymal-like
BT1030.P4.A04	ST-Midline
BT1030.P4.A05	ST-Ependymal-like
BT1030.P4.A06	ST-Ependymal-like
BT1030.P4.A09	ST-Midline
BT1030.P4.A10	ST-Ependymal-like
BT1030.P4.A11	ST-Ependymal-like
BT1030.P4.B01	ST-Midline
BT1030.P4.B02	ST-Ependymal-like
BT1030.P4.B03	ST-Midline
BT1030.P4.B04	ST-Midline
BT1030.P4.B05	ST-Midline
BT1030.P4.B06	ST-Midline
BT1030.P4.B08	ST-Ependymal-like
BT1030.P4.B11	ST-Midline
BT1030.P4.B12	ST-Midline
BT1030.P4.C01	ST-Midline
BT1030.P4.C02	ST-Midline
BT1030.P4.C05	ST-Ependymal-like
BT1030.P4.C06	ST-Ependymal-like
BT1030.P4.C07	ST-Midline
BT1030.P4.C08	ST-Midline
BT1030.P4.C09	ST-Ependymal-like
BT1030.P4.C10	ST-Midline
BT1030.P4.C11	ST-Ependymal-like
BT1030.P4.C12	ST-Ependymal-like
BT1030.P4.D01	ST-Ependymal-like
BT1030.P4.D02	ST-Midline
BT1030.P4.D04	ST-Midline
BT1030.P4.D05	ST-Midline
BT1030.P4.D06	ST-Ependymal-like
BT1030.P4.D07	ST-Ependymal-like
BT1030.P4.D09	ST-Midline
BT1030.P4.D10	ST-Ependymal-like
BT1030.P4.E02	ST-Midline
BT1030.P4.E05	ST-Ependymal-like
BT1030.P4.E06	ST-Ependymal-like
BT1030.P4.E07	ST-Midline
BT1030.P4.E10	ST-Midline
BT1030.P4.E11	ST-Midline
BT1030.P4.F01	ST-Ependymal-like
BT1030.P4.F02	ST-Midline
BT1030.P4.F03	ST-Midline
BT1030.P4.F07	ST-Neuronal-Precursor-like
BT1030.P4.F08	ST-Midline
BT1030.P4.F09	ST-Midline
BT1030.P4.F10	ST-Midline
BT1030.P4.G02	ST-Ependymal-like
BT1030.P4.G03	ST-Midline
BT1030.P4.G05	ST-Midline
BT1030.P4.G07	ST-Midline
BT1030.P4.G09	ST-Ependymal-like
BT1030.P4.G10	ST-Midline
BT1030.P4.G11	ST-Ependymal-like
BT1030.P4.H01	ST-Ependymal-like
BT1030.P4.H03	ST-Ependymal-like
BT1030.P4.H04	ST-Ependymal-like
BT1030.P4.H06	ST-Ependymal-like
BT1030.P4.H07	ST-Ependymal-like
BT1030.P4.H11	ST-Ependymal-like
BT1030.P4.H12	ST-Midline
CPDM0785.P1.A01	ST-Midline
CPDM0785.P1.A03	ST-Midline
CPDM0785.P1.A04	ST-Midline
CPDM0785.P1.A05	ST-Midline
CPDM0785.P1.A06	ST-Midline
CPDM0785.P1.A07	ST-Midline
CPDM0785.P1.A08	ST-Midline
CPDM0785.P1.A09	ST-Midline
CPDM0785.P1.A10	ST-Midline
CPDM0785.P1.A12	ST-Midline
CPDM0785.P1.B01	ST-Midline
CPDM0785.P1.B02	ST-Midline
CPDM0785.P1.B03	ST-Midline
CPDM0785.P1.B04	ST-Midline
CPDM0785.P1.B05	ST-Midline
CPDM0785.P1.B06	ST-Metabolic
CPDM0785.P1.B07	ST-Midline
CPDM0785.P1.B08	ST-Midline
CPDM0785.P1.B09	ST-Midline
CPDM0785.P1.B10	ST-Midline
CPDM0785.P1.B11	ST-Midline
CPDM0785.P1.B12	ST-Midline
CPDM0785.P1.C02	ST-Midline
CPDM0785.P1.C03	ST-Midline
CPDM0785.P1.C04	ST-Metabolic
CPDM0785.P1.C06	ST-Midline
CPDM0785.P1.C07	ST-Midline
CPDM0785.P1.C08	ST-Midline
CPDM0785.P1.C09	ST-Ependymal-like
CPDM0785.P1.C10	ST-Midline
CPDM0785.P1.C11	ST-Midline
CPDM0785.P1.C12	ST-Metabolic
CPDM0785.P1.D01	ST-Midline
CPDM0785.P1.D03	ST-Midline
CPDM0785.P1.D04	ST-Midline
CPDM0785.P1.D05	ST-Midline
CPDM0785.P1.D06	ST-Midline
CPDM0785.P1.D08	ST-Midline
CPDM0785.P1.D09	ST-Midline
CPDM0785.P1.D10	ST-Midline
CPDM0785.P1.D11	ST-Midline
CPDM0785.P1.D12	ST-Midline
CPDM0785.P1.E01	ST-Midline
CPDM0785.P1.E02	ST-Midline
CPDM0785.P1.E03	ST-Midline
CPDM0785.P1.E04	ST-Midline
CPDM0785.P1.E05	ST-Metabolic
CPDM0785.P1.E06	ST-Midline
CPDM0785.P1.E07	ST-Midline
CPDM0785.P1.E08	ST-Midline
CPDM0785.P1.E09	ST-Midline
CPDM0785.P1.E10	ST-Midline
CPDM0785.P1.E12	ST-Midline
CPDM0785.P1.F01	ST-Midline
CPDM0785.P1.F02	ST-Metabolic
CPDM0785.P1.F03	ST-Midline
CPDM0785.P1.F05	ST-Midline
CPDM0785.P1.F06	ST-Midline
CPDM0785.P1.F07	ST-Midline
CPDM0785.P1.F08	ST-Midline
CPDM0785.P1.F09	ST-Midline
CPDM0785.P1.F10	ST-Midline
CPDM0785.P1.F12	ST-Midline
CPDM0785.P1.G01	ST-Midline
CPDM0785.P1.G02	ST-Midline
CPDM0785.P1.G03	ST-Midline
CPDM0785.P1.G04	ST-Midline
CPDM0785.P1.G05	ST-Midline
CPDM0785.P1.G06	ST-Midline
CPDM0785.P1.G07	ST-Midline
CPDM0785.P1.G08	ST-Midline
CPDM0785.P1.G09	ST-Midline
CPDM0785.P1.G10	ST-Midline
CPDM0785.P1.G11	ST-Metabolic
CPDM0785.P1.G12	ST-Midline
CPDM0785.P1.H01	ST-Midline
CPDM0785.P1.H02	ST-Midline
CPDM0785.P1.H03	ST-Midline
CPDM0785.P1.H04	ST-Midline
CPDM0785.P1.H05	ST-Midline
CPDM0785.P1.H06	ST-Metabolic
CPDM0785.P1.H07	ST-Midline
CPDM0785.P1.H08	ST-Metabolic
CPDM0785.P1.H09	ST-Midline
CPDM0785.P1.H10	ST-Midline
CPDM0785.P1.H11	ST-Midline
CPDM0785.P5.A01	ST-Midline
CPDM0785.P5.A03	ST-Midline
CPDM0785.P5.A04	ST-Midline
CPDM0785.P5.A05	ST-Midline
CPDM0785.P5.A06	ST-Midline
CPDM0785.P5.A07	ST-Midline
CPDM0785.P5.A08	ST-Midline
CPDM0785.P5.A09	ST-Midline
CPDM0785.P5.A10	ST-Midline
CPDM0785.P5.A11	ST-Midline
CPDM0785.P5.A12	ST-Midline
CPDM0785.P5.B01	ST-Midline
CPDM0785.P5.B03	ST-Midline
CPDM0785.P5.B04	ST-Midline
CPDM0785.P5.B05	ST-Midline
CPDM0785.P5.B06	ST-Midline
CPDM0785.P5.B07	ST-Midline
CPDM0785.P5.B08	ST-Midline
CPDM0785.P5.B09	ST-Metabolic
CPDM0785.P5.B10	ST-Metabolic
CPDM0785.P5.B12	ST-Midline
CPDM0785.P5.C01	ST-Midline
CPDM0785.P5.C02	ST-Midline
CPDM0785.P5.C03	ST-Midline
CPDM0785.P5.C04	ST-Midline
CPDM0785.P5.C05	ST-Midline
CPDM0785.P5.C07	ST-Midline
CPDM0785.P5.C09	ST-Midline
CPDM0785.P5.C11	ST-Midline
CPDM0785.P5.D01	ST-Midline
CPDM0785.P5.D02	ST-Midline
CPDM0785.P5.D03	ST-Midline
CPDM0785.P5.D04	ST-Midline
CPDM0785.P5.D05	ST-Midline
CPDM0785.P5.D06	ST-Midline
CPDM0785.P5.D07	ST-Midline
CPDM0785.P5.D08	ST-Midline
CPDM0785.P5.D09	ST-Midline
CPDM0785.P5.D10	ST-G2M-Phase
CPDM0785.P5.D11	ST-Midline
CPDM0785.P5.D12	ST-Midline
CPDM0785.P5.E01	ST-Midline
CPDM0785.P5.E03	ST-Midline
CPDM0785.P5.E04	ST-Midline
CPDM0785.P5.E05	ST-Midline
CPDM0785.P5.E07	ST-Midline
CPDM0785.P5.E08	ST-Midline
CPDM0785.P5.E09	ST-Midline
CPDM0785.P5.E10	ST-Midline
CPDM0785.P5.E11	ST-Metabolic
CPDM0785.P5.E12	ST-Midline
CPDM0785.P5.F01	ST-Midline
CPDM0785.P5.F02	ST-Midline
CPDM0785.P5.F03	ST-Midline
CPDM0785.P5.F04	ST-Metabolic
CPDM0785.P5.F05	ST-Midline
CPDM0785.P5.F06	ST-Midline
CPDM0785.P5.F08	ST-Midline
CPDM0785.P5.F09	ST-Midline
CPDM0785.P5.F10	ST-Midline
CPDM0785.P5.F11	ST-Midline
CPDM0785.P5.G03	ST-Midline
CPDM0785.P5.G04	ST-Midline
CPDM0785.P5.G05	ST-Midline
CPDM0785.P5.G06	ST-Midline
CPDM0785.P5.G07	ST-Metabolic
CPDM0785.P5.G09	ST-Midline
CPDM0785.P5.G10	ST-Midline
CPDM0785.P5.G11	ST-Midline
CPDM0785.P5.H01	ST-Midline
CPDM0785.P5.H02	ST-Midline
CPDM0785.P5.H03	ST-Midline
CPDM0785.P5.H04	ST-Midline
CPDM0785.P5.H05	ST-Midline
CPDM0785.P5.H06	ST-Midline
CPDM0785.P5.H07	ST-Metabolic
CPDM0785.P5.H08	ST-Midline
CPDM0785.P5.H09	ST-Midline
CPDM0785.P5.H10	ST-Midline
CPDM0785.P5.H11	ST-Midline
CPDM0785.P5.H12	ST-Midline
MUV006.P6.A02	ST-YAP1
MUV006.P6.A04	ST-YAP1
MUV006.P6.A07	ST-YAP1
MUV006.P6.A08	ST-YAP1
MUV006.P6.A09	ST-YAP1
MUV006.P6.B01	ST-YAP1
MUV006.P6.B08	ST-YAP1
MUV006.P6.C05	ST-Midline
MUV006.P6.C08	ST-YAP1
MUV006.P6.D07	ST-YAP1
MUV006.P6.D08	ST-YAP1
MUV006.P6.D09	ST-YAP1
MUV006.P6.D11	ST-YAP1
MUV006.P6.E04	ST-YAP1
MUV006.P6.E06	ST-YAP1
MUV006.P6.E09	ST-YAP1
MUV006.P6.E11	ST-YAP1
MUV006.P6.F02	ST-YAP1
MUV006.P6.G01	ST-YAP1
MUV006.P6.G02	ST-YAP1
MUV006.P6.G04	ST-YAP1
MUV006.P6.G06	ST-YAP1
MUV006.P6.G09	ST-YAP1
MUV006.P6.H01	ST-YAP1
MUV006.P6.H02	ST-YAP1
MUV006.P6.H06	ST-YAP1
MUV006.P6.H09	ST-YAP1
MUV006.P6.H10	ST-YAP1
MUV006.P7.A04	ST-YAP1
MUV006.P7.A05	ST-Midline
MUV006.P7.A06	ST-YAP1
MUV006.P7.A12	ST-YAP1
MUV006.P7.B01	ST-YAP1
MUV006.P7.B02	ST-YAP1
MUV006.P7.B04	ST-YAP1
MUV006.P7.B06	ST-YAP1
MUV006.P7.B10	ST-YAP1
MUV006.P7.C01	ST-YAP1
MUV006.P7.C03	ST-YAP1
MUV006.P7.C07	ST-YAP1
MUV006.P7.C10	ST-YAP1
MUV006.P7.D01	ST-YAP1
MUV006.P7.D03	ST-YAP1
MUV006.P7.D09	ST-YAP1
MUV006.P7.D11	ST-YAP1
MUV006.P7.E04	ST-YAP1
MUV006.P7.E08	ST-YAP1
MUV006.P7.F02	ST-YAP1
MUV006.P7.F05	ST-YAP1
MUV006.P7.F06	ST-YAP1
MUV006.P7.F07	ST-YAP1
MUV006.P7.G01	ST-YAP1
MUV006.P7.G03	ST-YAP1
MUV006.P7.G04	ST-YAP1
MUV006.P7.G06	ST-YAP1
MUV006.P7.G07	ST-YAP1
MUV006.P7.G08	ST-YAP1
MUV006.P7.G09	ST-YAP1
MUV006.P7.G11	ST-YAP1
MUV006.P7.H01	ST-YAP1
MUV006.P7.H03	ST-YAP1
MUV006.P7.H06	ST-YAP1
MUV006.P7.H11	ST-YAP1
MUV006.P8.A02	ST-YAP1
MUV006.P8.A06	ST-YAP1
MUV006.P8.A07	ST-YAP1
MUV006.P8.A09	ST-YAP1
MUV006.P8.B06	ST-YAP1
MUV006.P8.B07	ST-YAP1
MUV006.P8.B08	ST-YAP1
MUV006.P8.B09	ST-YAP1
MUV006.P8.B12	ST-YAP1
MUV006.P8.C01	ST-YAP1
MUV006.P8.C03	ST-YAP1
MUV006.P8.C04	ST-YAP1
MUV006.P8.C05	ST-YAP1
MUV006.P8.C09	ST-YAP1
MUV006.P8.C11	ST-YAP1
MUV006.P8.D02	ST-YAP1
MUV006.P8.D03	ST-YAP1
MUV006.P8.D04	ST-YAP1
MUV006.P8.D07	ST-YAP1
MUV006.P8.D09	ST-YAP1
MUV006.P8.D10	ST-YAP1
MUV006.P8.D11	ST-YAP1
MUV006.P8.D12	ST-YAP1
MUV006.P8.E02	ST-YAP1
MUV006.P8.E03	ST-YAP1
MUV006.P8.E05	ST-YAP1
MUV006.P8.E07	ST-YAP1
MUV006.P8.E10	ST-YAP1
MUV006.P8.E11	ST-YAP1
MUV006.P8.F01	ST-YAP1
MUV006.P8.F02	ST-YAP1
MUV006.P8.F03	ST-YAP1
MUV006.P8.F04	ST-YAP1
MUV006.P8.F11	ST-YAP1
MUV006.P8.F12	ST-YAP1
MUV006.P8.G01	ST-YAP1
MUV006.P8.G03	ST-YAP1
MUV006.P8.G04	ST-YAP1
MUV006.P8.G09	ST-YAP1
MUV006.P8.G12	ST-YAP1
MUV006.P8.H01	ST-YAP1
MUV006.P8.H06	ST-YAP1
MUV006.P8.H07	ST-YAP1
MUV006.P8.H09	ST-YAP1
MUV006.P8.H11	ST-YAP1
MUV006.P9.A01	ST-YAP1
MUV006.P9.A02	ST-YAP1
MUV006.P9.A08	ST-YAP1
MUV006.P9.B04	ST-YAP1
MUV006.P9.B07	ST-YAP1
MUV006.P9.B09	ST-YAP1
MUV006.P9.B10	ST-YAP1
MUV006.P9.B11	ST-YAP1
MUV006.P9.C01	ST-YAP1
MUV006.P9.C10	ST-YAP1
MUV006.P9.D01	ST-YAP1
MUV006.P9.D04	ST-YAP1
MUV006.P9.D05	ST-YAP1
MUV006.P9.D07	ST-YAP1
MUV006.P9.D08	ST-YAP1
MUV006.P9.D09	ST-G2M-Phase
MUV006.P9.E06	ST-YAP1
MUV006.P9.E08	ST-YAP1
MUV006.P9.F02	ST-YAP1
MUV006.P9.F03	ST-YAP1
MUV006.P9.F05	ST-YAP1
MUV006.P9.F06	ST-YAP1
MUV006.P9.F10	ST-G2M-Phase
MUV006.P9.G01	ST-YAP1
MUV006.P9.G04	ST-YAP1
MUV006.P9.G05	ST-YAP1
MUV006.P9.G06	ST-YAP1
MUV006.P9.G09	ST-YAP1
MUV006.P9.H01	ST-YAP1
MUV006.P9.H03	ST-YAP1
MUV006.P9.H04	ST-YAP1
MUV006.P9.H12	ST-YAP1
MUV043.P3.A01	ST-RELA-Variable
MUV043.P3.A02	ST-RELA-Variable
MUV043.P3.A03	ST-RELA-Variable
MUV043.P3.A04	ST-RELA-Variable
MUV043.P3.A05	ST-RELA-Variable
MUV043.P3.A06	ST-RELA-Variable
MUV043.P3.A07	ST-RELA-Variable
MUV043.P3.A08	ST-RELA-Variable
MUV043.P3.A09	ST-RELA-Variable
MUV043.P3.A10	ST-RELA-Variable
MUV043.P3.A11	ST-RELA-Variable
MUV043.P3.A12	ST-RELA-Variable
MUV043.P3.B01	ST-RELA-Variable
MUV043.P3.B02	ST-RELA-Variable
MUV043.P3.B03	ST-RELA-Variable
MUV043.P3.B04	ST-G2M-Phase
MUV043.P3.B05	ST-RELA-Variable
MUV043.P3.B06	ST-RELA-Variable
MUV043.P3.B07	ST-S-Phase
MUV043.P3.B08	ST-RELA-Variable
MUV043.P3.B09	ST-RELA-Variable
MUV043.P3.B10	ST-RELA-Variable
MUV043.P3.B11	ST-G2M-Phase
MUV043.P3.B12	ST-S-Phase
MUV043.P3.C01	ST-RELA-Variable
MUV043.P3.C02	ST-RELA-Variable
MUV043.P3.C03	ST-RELA-Variable
MUV043.P3.C04	ST-RELA-Variable
MUV043.P3.C05	ST-RELA-Variable
MUV043.P3.C06	ST-RELA-Variable
MUV043.P3.C07	ST-RELA-Variable
MUV043.P3.C08	ST-RELA-Variable
MUV043.P3.C09	ST-RELA-Variable
MUV043.P3.C10	ST-RELA-Variable
MUV043.P3.C11	ST-RELA-Variable
MUV043.P3.C12	ST-RELA-Variable
MUV043.P3.D01	ST-RELA-Variable
MUV043.P3.D02	ST-RELA-Variable
MUV043.P3.D03	ST-RELA-Variable
MUV043.P3.D04	ST-RELA-Variable
MUV043.P3.D05	ST-RELA-Variable
MUV043.P3.D06	ST-RELA-Variable
MUV043.P3.D07	ST-RELA-Variable
MUV043.P3.D08	ST-RELA-Variable
MUV043.P3.D09	ST-G2M-Phase
MUV043.P3.D10	ST-RELA-Variable
MUV043.P3.D11	ST-RELA-Variable
MUV043.P3.D12	ST-RELA-Variable
MUV043.P3.E01	ST-RELA-Variable
MUV043.P3.E02	ST-RELA-Variable
MUV043.P3.E03	ST-RELA-Variable
MUV043.P3.E04	ST-RELA-Variable
MUV043.P3.E05	ST-RELA-Variable
MUV043.P3.E06	ST-RELA-Variable
MUV043.P3.E07	ST-RELA-Variable
MUV043.P3.E08	ST-RELA-Variable
MUV043.P3.E09	ST-RELA-Variable
MUV043.P3.E10	ST-RELA-Variable
MUV043.P3.E11	ST-RELA-Variable
MUV043.P3.E12	ST-RELA-Variable
MUV043.P3.F01	ST-RELA-Variable
MUV043.P3.F02	ST-RELA-Variable
MUV043.P3.F03	ST-RELA-Variable
MUV043.P3.F04	ST-RELA-Variable
MUV043.P3.F05	ST-RELA-Variable
MUV043.P3.F06	ST-RELA-Variable
MUV043.P3.F07	ST-RELA-Variable
MUV043.P3.F08	ST-RELA-Variable
MUV043.P3.F09	ST-RELA-Variable
MUV043.P3.F10	ST-RELA-Variable
MUV043.P3.F11	ST-RELA-Variable
MUV043.P3.F12	ST-RELA-Variable
MUV043.P3.G01	ST-RELA-Variable
MUV043.P3.G02	ST-RELA-Variable
MUV043.P3.G03	ST-RELA-Variable
MUV043.P3.G04	ST-RELA-Variable
MUV043.P3.G05	ST-RELA-Variable
MUV043.P3.G06	ST-RELA-Variable
MUV043.P3.G07	ST-RELA-Variable
MUV043.P3.G08	ST-RELA-Variable
MUV043.P3.G10	ST-RELA-Variable
MUV043.P3.G11	ST-RELA-Variable
MUV043.P3.G12	ST-RELA-Variable
MUV043.P3.H01	ST-RELA-Variable
MUV043.P3.H02	ST-RELA-Variable
MUV043.P3.H03	ST-RELA-Variable
MUV043.P3.H04	ST-RELA-Variable
MUV043.P3.H05	ST-RELA-Variable
MUV043.P3.H06	ST-RELA-Variable
MUV043.P3.H07	ST-RELA-Variable
MUV043.P3.H08	ST-RELA-Variable
MUV043.P3.H09	ST-RELA-Variable
MUV043.P3.H10	ST-RELA-Variable
MUV043.P3.H11	ST-RELA-Variable
MUV043.P4.A01	ST-G2M-Phase
MUV043.P4.A02	ST-RELA-Variable
MUV043.P4.A03	ST-G2M-Phase
MUV043.P4.A04	ST-RELA-Variable
MUV043.P4.A05	ST-RELA-Variable
MUV043.P4.A06	ST-RELA-Variable
MUV043.P4.A07	ST-RELA-Variable
MUV043.P4.A08	ST-RELA-Variable
MUV043.P4.A09	ST-RELA-Variable
MUV043.P4.A10	ST-RELA-Variable
MUV043.P4.A11	ST-RELA-Variable
MUV043.P4.A12	ST-RELA-Variable
MUV043.P4.B01	ST-RELA-Variable
MUV043.P4.B02	ST-RELA-Variable
MUV043.P4.B03	ST-RELA-Variable
MUV043.P4.B04	ST-RELA-Variable
MUV043.P4.B05	ST-RELA-Variable
MUV043.P4.B06	ST-Metabolic
MUV043.P4.B07	ST-RELA-Variable
MUV043.P4.B08	ST-RELA-Variable
MUV043.P4.B09	ST-Metabolic
MUV043.P4.B10	ST-RELA-Variable
MUV043.P4.B11	ST-RELA-Variable
MUV043.P4.B12	ST-RELA-Variable
MUV043.P4.C01	ST-RELA-Variable
MUV043.P4.C03	ST-RELA-Variable
MUV043.P4.C04	ST-RELA-Variable
MUV043.P4.C05	ST-RELA-Variable
MUV043.P4.C06	ST-RELA-Variable
MUV043.P4.C07	ST-G2M-Phase
MUV043.P4.C08	ST-RELA-Variable
MUV043.P4.C09	ST-RELA-Variable
MUV043.P4.C10	ST-Metabolic
MUV043.P4.C11	ST-RELA-Variable
MUV043.P4.C12	ST-RELA-Variable
MUV043.P4.D03	ST-RELA-Variable
MUV043.P4.E01	ST-RELA-Variable
MUV043.P4.E02	ST-RELA-Variable
MUV043.P4.E03	ST-RELA-Variable
MUV043.P4.E04	ST-RELA-Variable
MUV043.P4.E05	ST-RELA-Variable
MUV043.P4.E06	ST-S-Phase
MUV043.P4.E07	ST-RELA-Variable
MUV043.P4.E08	ST-RELA-Variable
MUV043.P4.E09	ST-RELA-Variable
MUV043.P4.E10	ST-RELA-Variable
MUV043.P4.E11	ST-RELA-Variable
MUV043.P4.E12	ST-RELA-Variable
MUV043.P4.F01	ST-RELA-Variable
MUV043.P4.F02	ST-RELA-Variable
MUV043.P4.F03	ST-RELA-Variable
MUV043.P4.F04	ST-RELA-Variable
MUV043.P4.F05	ST-RELA-Variable
MUV043.P4.F07	ST-RELA-Variable
MUV043.P4.F08	ST-RELA-Variable
MUV043.P4.F09	ST-RELA-Variable
MUV043.P4.F10	ST-RELA-Variable
MUV043.P4.F11	ST-RELA-Variable
MUV043.P4.F12	ST-RELA-Variable
MUV043.P4.G01	ST-RELA-Variable
MUV043.P4.G02	ST-RELA-Variable
MUV043.P4.G03	ST-RELA-Variable
MUV043.P4.G04	ST-RELA-Variable
MUV043.P4.G05	ST-RELA-Variable
MUV043.P4.G06	ST-RELA-Variable
MUV043.P4.G07	ST-RELA-Variable
MUV043.P4.G08	ST-RELA-Variable
MUV043.P4.G09	ST-RELA-Variable
MUV043.P4.G10	ST-S-Phase
MUV043.P4.G11	ST-RELA-Variable
MUV043.P4.G12	ST-RELA-Variable
MUV043.P4.H01	ST-G2M-Phase
MUV043.P4.H02	ST-RELA-Variable
MUV043.P4.H03	ST-RELA-Variable
MUV043.P4.H04	ST-RELA-Variable
MUV043.P4.H05	ST-RELA-Variable
MUV043.P4.H07	ST-RELA-Variable
MUV043.P4.H08	ST-RELA-Variable
MUV043.P4.H09	ST-RELA-Variable
MUV043.P4.H10	ST-RELA-Variable
MUV043.P4.H11	ST-RELA-Variable
MUV043.P4.H12	ST-RELA-Variable
MUV043.P1.A01	ST-RELA-Variable
MUV043.P1.A03	ST-RELA-Variable
MUV043.P1.A04	ST-RELA-Variable
MUV043.P1.A05	ST-RELA-Variable
MUV043.P1.A07	ST-RELA-Variable
MUV043.P1.A08	ST-RELA-Variable
MUV043.P1.A09	ST-RELA-Variable
MUV043.P1.A10	ST-RELA-Variable
MUV043.P1.A11	ST-RELA-Variable
MUV043.P1.A12	ST-RELA-Variable
MUV043.P1.B01	ST-RELA-Variable
MUV043.P1.B02	ST-RELA-Variable
MUV043.P1.B03	ST-RELA-Variable
MUV043.P1.B04	ST-RELA-Variable
MUV043.P1.B05	ST-RELA-Variable
MUV043.P1.B06	ST-RELA-Variable
MUV043.P1.B07	ST-RELA-Variable
MUV043.P1.B08	ST-RELA-Variable
MUV043.P1.B09	ST-RELA-Variable
MUV043.P1.B10	ST-RELA-Variable
MUV043.P1.B11	ST-RELA-Variable
MUV043.P1.B12	ST-RELA-Variable
MUV043.P1.C01	ST-RELA-Variable
MUV043.P1.C02	ST-RELA-Variable
MUV043.P1.C03	ST-G2M-Phase
MUV043.P1.C04	ST-RELA-Variable
MUV043.P1.C05	ST-RELA-Variable
MUV043.P1.C06	ST-RELA-Variable
MUV043.P1.C07	ST-RELA-Variable
MUV043.P1.C08	ST-RELA-Variable
MUV043.P1.C09	ST-RELA-Variable
MUV043.P1.C10	ST-RELA-Variable
MUV043.P1.C11	ST-RELA-Variable
MUV043.P1.C12	ST-RELA-Variable
MUV043.P1.D01	ST-RELA-Variable
MUV043.P1.D02	ST-RELA-Variable
MUV043.P1.D03	ST-RELA-Variable
MUV043.P1.D04	ST-RELA-Variable
MUV043.P1.D05	ST-RELA-Variable
MUV043.P1.D06	ST-RELA-Variable
MUV043.P1.D07	ST-RELA-Variable
MUV043.P1.D08	ST-RELA-Variable
MUV043.P1.D09	ST-RELA-Variable
MUV043.P1.D10	ST-RELA-Variable
MUV043.P1.D11	ST-RELA-Variable
MUV043.P1.D12	ST-S-Phase
MUV043.P1.E03	ST-RELA-Variable
MUV043.P1.E04	ST-RELA-Variable
MUV043.P1.E05	ST-RELA-Variable
MUV043.P1.E06	ST-RELA-Variable
MUV043.P1.E07	ST-RELA-Variable
MUV043.P1.E08	ST-RELA-Variable
MUV043.P1.E09	ST-RELA-Variable
MUV043.P1.E10	ST-RELA-Variable
MUV043.P1.E12	ST-RELA-Variable
MUV043.P1.F01	ST-RELA-Variable
MUV043.P1.F04	ST-Metabolic
MUV043.P1.F05	ST-RELA-Variable
MUV043.P1.F06	ST-RELA-Variable
MUV043.P1.F07	ST-RELA-Variable
MUV043.P1.F08	ST-RELA-Variable
MUV043.P1.F09	ST-RELA-Variable
MUV043.P1.F10	ST-RELA-Variable
MUV043.P1.F11	ST-RELA-Variable
MUV043.P1.F12	ST-RELA-Variable
MUV043.P1.G01	ST-RELA-Variable
MUV043.P1.G03	ST-RELA-Variable
MUV043.P1.G04	ST-Metabolic
MUV043.P1.G05	ST-RELA-Variable
MUV043.P1.G06	ST-RELA-Variable
MUV043.P1.G07	ST-S-Phase
MUV043.P1.G08	ST-RELA-Variable
MUV043.P1.G09	ST-RELA-Variable
MUV043.P1.G10	ST-RELA-Variable
MUV043.P1.G11	ST-RELA-Variable
MUV043.P1.G12	ST-RELA-Variable
MUV043.P1.H01	ST-RELA-Variable
MUV043.P1.H02	ST-RELA-Variable
MUV043.P1.H05	ST-RELA-Variable
MUV043.P1.H07	ST-RELA-Variable
MUV043.P1.H08	ST-RELA-Variable
MUV043.P1.H09	ST-S-Phase
MUV043.P1.H10	ST-RELA-Variable
MUV043.P1.H11	ST-RELA-Variable
MUV043.P1.H12	ST-RELA-Variable
MUV043.P8.A01	ST-RELA-Variable
MUV043.P8.A02	ST-RELA-Variable
MUV043.P8.A03	ST-RELA-Variable
MUV043.P8.A04	ST-RELA-Variable
MUV043.P8.A05	ST-Metabolic
MUV043.P8.A06	ST-RELA-Variable
MUV043.P8.A07	ST-RELA-Variable
MUV043.P8.A08	ST-RELA-Variable
MUV043.P8.A09	ST-RELA-Variable
MUV043.P8.A11	ST-RELA-Variable
MUV043.P8.A12	ST-RELA-Variable
MUV043.P8.B01	ST-Metabolic
MUV043.P8.B03	ST-RELA-Variable
MUV043.P8.B04	ST-RELA-Variable
MUV043.P8.B05	ST-RELA-Variable
MUV043.P8.B06	ST-RELA-Variable
MUV043.P8.B07	ST-RELA-Variable
MUV043.P8.B08	ST-RELA-Variable
MUV043.P8.B09	ST-RELA-Variable
MUV043.P8.B10	ST-RELA-Variable
MUV043.P8.B11	ST-RELA-Variable
MUV043.P8.B12	ST-G2M-Phase
MUV043.P8.C01	ST-RELA-Variable
MUV043.P8.C02	ST-RELA-Variable
MUV043.P8.C04	ST-RELA-Variable
MUV043.P8.C05	ST-RELA-Variable
MUV043.P8.C06	ST-Metabolic
MUV043.P8.C07	ST-RELA-Variable
MUV043.P8.C08	ST-RELA-Variable
MUV043.P8.C09	ST-RELA-Variable
MUV043.P8.C10	ST-RELA-Variable
MUV043.P8.C11	ST-RELA-Variable
MUV043.P8.C12	ST-RELA-Variable
MUV043.P8.D01	ST-RELA-Variable
MUV043.P8.D02	ST-RELA-Variable
MUV043.P8.D03	ST-RELA-Variable
MUV043.P8.D04	ST-RELA-Variable
MUV043.P8.D05	ST-RELA-Variable
MUV043.P8.D06	ST-RELA-Variable
MUV043.P8.D07	ST-RELA-Variable
MUV043.P8.D08	ST-RELA-Variable
MUV043.P8.D09	ST-RELA-Variable
MUV043.P8.D10	ST-RELA-Variable
MUV043.P8.D11	ST-RELA-Variable
MUV043.P8.D12	ST-RELA-Variable
MUV043.P8.E01	ST-RELA-Variable
MUV043.P8.E02	ST-RELA-Variable
MUV043.P8.E03	ST-RELA-Variable
MUV043.P8.E04	ST-RELA-Variable
MUV043.P8.E05	ST-RELA-Variable
MUV043.P8.E06	ST-RELA-Variable
MUV043.P8.E07	ST-Metabolic
MUV043.P8.E08	ST-RELA-Variable
MUV043.P8.E09	ST-RELA-Variable
MUV043.P8.E10	ST-RELA-Variable
MUV043.P8.E11	ST-RELA-Variable
MUV043.P8.F01	ST-RELA-Variable
MUV043.P8.F02	ST-RELA-Variable
MUV043.P8.F03	ST-RELA-Variable
MUV043.P8.F04	ST-RELA-Variable
MUV043.P8.F05	ST-RELA-Variable
MUV043.P8.F07	ST-RELA-Variable
MUV043.P8.F08	ST-RELA-Variable
MUV043.P8.F09	ST-RELA-Variable
MUV043.P8.F10	ST-RELA-Variable
MUV043.P8.F11	ST-RELA-Variable
MUV043.P8.F12	ST-RELA-Variable
MUV043.P8.G01	ST-RELA-Variable
MUV043.P8.G02	ST-Metabolic
MUV043.P8.G03	ST-Metabolic
MUV043.P8.G04	ST-RELA-Variable
MUV043.P8.G05	ST-RELA-Variable
MUV043.P8.G06	ST-RELA-Variable
MUV043.P8.G07	ST-RELA-Variable
MUV043.P8.G08	ST-RELA-Variable
MUV043.P8.G09	ST-RELA-Variable
MUV043.P8.G10	ST-RELA-Variable
MUV043.P8.G11	ST-RELA-Variable
MUV043.P8.G12	ST-RELA-Variable
MUV043.P8.H01	ST-RELA-Variable
MUV043.P8.H02	ST-RELA-Variable
MUV043.P8.H03	ST-RELA-Variable
MUV043.P8.H04	ST-RELA-Variable
MUV043.P8.H05	ST-RELA-Variable
MUV043.P8.H06	ST-RELA-Variable
MUV043.P8.H07	ST-RELA-Variable
MUV043.P8.H08	ST-RELA-Variable
MUV043.P8.H09	ST-RELA-Variable
MUV043.P8.H10	ST-RELA-Variable
MUV043.P8.H11	ST-RELA-Variable
MUV043.P8.H12	ST-RELA-Variable
MUV056.P4.A01	ST-G2M-Phase
MUV056.P4.A03	ST-Radial-Glia-like
MUV056.P4.A04	ST-Interferon-Response
MUV056.P4.A05	ST-Interferon-Response
MUV056.P4.A06	ST-Radial-Glia-like
MUV056.P4.A07	ST-Radial-Glia-like
MUV056.P4.A08	ST-Radial-Glia-like
MUV056.P4.A09	ST-Interferon-Response
MUV056.P4.A10	ST-G2M-Phase
MUV056.P4.A11	ST-Radial-Glia-like
MUV056.P4.A12	ST-S-Phase
MUV056.P4.B01	ST-Radial-Glia-like
MUV056.P4.B02	ST-S-Phase
MUV056.P4.B03	ST-Interferon-Response
MUV056.P4.B04	ST-Radial-Glia-like
MUV056.P4.B05	ST-Radial-Glia-like
MUV056.P4.B07	ST-Radial-Glia-like
MUV056.P4.B08	ST-Interferon-Response
MUV056.P4.B09	ST-Interferon-Response
MUV056.P4.B10	ST-Neuronal-Precursor-like
MUV056.P4.B11	ST-Radial-Glia-like
MUV056.P4.C01	ST-Radial-Glia-like
MUV056.P4.C02	ST-Radial-Glia-like
MUV056.P4.C03	ST-Radial-Glia-like
MUV056.P4.C04	ST-Radial-Glia-like
MUV056.P4.C05	ST-Neuronal-Precursor-like
MUV056.P4.C06	ST-Neuronal-Precursor-like
MUV056.P4.C07	ST-S-Phase
MUV056.P4.C08	ST-Neuronal-Precursor-like
MUV056.P4.C09	ST-Radial-Glia-like
MUV056.P4.C10	ST-Ependymal-like
MUV056.P4.C11	ST-Radial-Glia-like
MUV056.P4.D01	ST-S-Phase
MUV056.P4.D02	ST-Interferon-Response
MUV056.P4.D03	ST-Neuronal-Precursor-like
MUV056.P4.D04	ST-Radial-Glia-like
MUV056.P4.D05	ST-Neuronal-Precursor-like
MUV056.P4.D06	ST-Radial-Glia-like
MUV056.P4.D07	ST-S-Phase
MUV056.P4.D08	ST-Neuronal-Precursor-like
MUV056.P4.D09	ST-Radial-Glia-like
MUV056.P4.D10	ST-Radial-Glia-like
MUV056.P4.D11	ST-Neuronal-Precursor-like
MUV056.P4.D12	ST-Radial-Glia-like
MUV056.P4.E02	ST-Radial-Glia-like
MUV056.P4.E03	ST-Radial-Glia-like
MUV056.P4.E04	ST-Radial-Glia-like
MUV056.P4.E05	ST-Neuronal-Precursor-like
MUV056.P4.E06	ST-S-Phase
MUV056.P4.E07	ST-Radial-Glia-like
MUV056.P4.E08	ST-Neuronal-Precursor-like
MUV056.P4.E09	ST-Radial-Glia-like
MUV056.P4.E10	ST-Radial-Glia-like
MUV056.P4.E11	ST-S-Phase
MUV056.P4.E12	ST-Radial-Glia-like
MUV056.P4.F01	ST-Interferon-Response
MUV056.P4.F02	ST-Radial-Glia-like
MUV056.P4.F03	ST-Radial-Glia-like
MUV056.P4.F04	ST-Interferon-Response
MUV056.P4.F05	ST-Neuronal-Precursor-like
MUV056.P4.F06	ST-Radial-Glia-like
MUV056.P4.F07	ST-Radial-Glia-like
MUV056.P4.F08	ST-Radial-Glia-like
MUV056.P4.F09	ST-Radial-Glia-like
MUV056.P4.F10	ST-Radial-Glia-like
MUV056.P4.F11	ST-Neuronal-Precursor-like
MUV056.P4.F12	ST-Radial-Glia-like
MUV056.P4.G01	ST-Radial-Glia-like
MUV056.P4.G03	ST-Interferon-Response
MUV056.P4.G04	ST-Neuronal-Precursor-like
MUV056.P4.G05	ST-Radial-Glia-like
MUV056.P4.G06	ST-Interferon-Response
MUV056.P4.G07	ST-Radial-Glia-like
MUV056.P4.G08	ST-Radial-Glia-like
MUV056.P4.G10	ST-Radial-Glia-like
MUV056.P4.G11	ST-G2M-Phase
MUV056.P4.G12	ST-Radial-Glia-like
MUV056.P4.H01	ST-Radial-Glia-like
MUV056.P4.H03	ST-Neuronal-Precursor-like
MUV056.P4.H04	ST-Neuronal-Precursor-like
MUV056.P4.H05	ST-Radial-Glia-like
MUV056.P4.H06	ST-Neuronal-Precursor-like
MUV056.P4.H07	ST-G2M-Phase
MUV056.P4.H08	ST-G2M-Phase
MUV056.P4.H09	ST-S-Phase
MUV056.P4.H10	ST-Neuronal-Precursor-like
MUV056.P4.H11	ST-S-Phase
MUV056.P4.H12	ST-Radial-Glia-like
MUV056.P6.A01	ST-S-Phase
MUV056.P6.A02	ST-G2M-Phase
MUV056.P6.A03	ST-S-Phase
MUV056.P6.A05	ST-Radial-Glia-like
MUV056.P6.A06	ST-S-Phase
MUV056.P6.A07	ST-Radial-Glia-like
MUV056.P6.A08	ST-Radial-Glia-like
MUV056.P6.A09	ST-Interferon-Response
MUV056.P6.A10	ST-Radial-Glia-like
MUV056.P6.A11	ST-Radial-Glia-like
MUV056.P6.A12	ST-Radial-Glia-like
MUV056.P6.B01	ST-Radial-Glia-like
MUV056.P6.B02	ST-Interferon-Response
MUV056.P6.B03	ST-Metabolic
MUV056.P6.B04	ST-Radial-Glia-like
MUV056.P6.B05	ST-S-Phase
MUV056.P6.B06	ST-S-Phase
MUV056.P6.B07	ST-S-Phase
MUV056.P6.B08	ST-Radial-Glia-like
MUV056.P6.B09	ST-Interferon-Response
MUV056.P6.B10	ST-Interferon-Response
MUV056.P6.B11	ST-Interferon-Response
MUV056.P6.B12	ST-Radial-Glia-like
MUV056.P6.C01	ST-Radial-Glia-like
MUV056.P6.C04	ST-S-Phase
MUV056.P6.C05	ST-Radial-Glia-like
MUV056.P6.C06	ST-G2M-Phase
MUV056.P6.C07	ST-Interferon-Response
MUV056.P6.C08	ST-Interferon-Response
MUV056.P6.C09	ST-Radial-Glia-like
MUV056.P6.C10	ST-Interferon-Response
MUV056.P6.C11	ST-G2M-Phase
MUV056.P6.C12	ST-G2M-Phase
MUV056.P6.D01	ST-Interferon-Response
MUV056.P6.D02	ST-Radial-Glia-like
MUV056.P6.D03	ST-G2M-Phase
MUV056.P6.D04	ST-Radial-Glia-like
MUV056.P6.D05	ST-Radial-Glia-like
MUV056.P6.D06	ST-G2M-Phase
MUV056.P6.D07	ST-Interferon-Response
MUV056.P6.D08	ST-S-Phase
MUV056.P6.D09	ST-S-Phase
MUV056.P6.D10	ST-Radial-Glia-like
MUV056.P6.D12	ST-Radial-Glia-like
MUV056.P6.E01	ST-Radial-Glia-like
MUV056.P6.E02	ST-Interferon-Response
MUV056.P6.E03	ST-Radial-Glia-like
MUV056.P6.E04	ST-S-Phase
MUV056.P6.E05	ST-Radial-Glia-like
MUV056.P6.E06	ST-Neuronal-Precursor-like
MUV056.P6.E07	ST-Radial-Glia-like
MUV056.P6.E08	ST-S-Phase
MUV056.P6.E09	ST-Neuronal-Precursor-like
MUV056.P6.E10	ST-Radial-Glia-like
MUV056.P6.E11	ST-Radial-Glia-like
MUV056.P6.E12	ST-G2M-Phase
MUV056.P6.F01	ST-Radial-Glia-like
MUV056.P6.F02	ST-Radial-Glia-like
MUV056.P6.F03	ST-Radial-Glia-like
MUV056.P6.F04	ST-S-Phase
MUV056.P6.F05	ST-S-Phase
MUV056.P6.F06	ST-Radial-Glia-like
MUV056.P6.F07	ST-Radial-Glia-like
MUV056.P6.F08	ST-Interferon-Response
MUV056.P6.F09	ST-Neuronal-Precursor-like
MUV056.P6.F10	ST-G2M-Phase
MUV056.P6.F11	ST-G2M-Phase
MUV056.P6.F12	ST-S-Phase
MUV056.P6.G01	ST-Radial-Glia-like
MUV056.P6.G02	ST-Radial-Glia-like
MUV056.P6.G03	ST-Radial-Glia-like
MUV056.P6.G04	ST-Radial-Glia-like
MUV056.P6.G05	ST-Metabolic
MUV056.P6.G06	ST-Radial-Glia-like
MUV056.P6.G07	ST-Radial-Glia-like
MUV056.P6.G08	ST-G2M-Phase
MUV056.P6.G09	ST-Radial-Glia-like
MUV056.P6.G10	ST-Interferon-Response
MUV056.P6.G11	ST-Interferon-Response
MUV056.P6.G12	ST-Interferon-Response
MUV056.P6.H01	ST-Radial-Glia-like
MUV056.P6.H02	ST-Interferon-Response
MUV056.P6.H03	ST-Interferon-Response
MUV056.P6.H04	ST-G2M-Phase
MUV056.P6.H05	ST-Radial-Glia-like
MUV056.P6.H06	ST-Interferon-Response
MUV056.P6.H07	ST-Interferon-Response
MUV056.P6.H08	ST-Interferon-Response
MUV056.P6.H09	ST-Interferon-Response
MUV056.P6.H10	ST-S-Phase
MUV056.P6.H11	ST-Radial-Glia-like
MUV056.P6.H12	ST-Radial-Glia-like
MUV056.P1.A01	ST-Radial-Glia-like
MUV056.P1.A03	ST-Radial-Glia-like
MUV056.P1.A04	ST-G2M-Phase
MUV056.P1.A05	ST-Interferon-Response
MUV056.P1.A06	ST-S-Phase
MUV056.P1.A07	ST-Interferon-Response
MUV056.P1.A08	ST-G2M-Phase
MUV056.P1.A09	ST-G2M-Phase
MUV056.P1.A10	ST-Radial-Glia-like
MUV056.P1.A11	ST-Radial-Glia-like
MUV056.P1.A12	ST-S-Phase
MUV056.P1.B01	ST-Neuronal-Precursor-like
MUV056.P1.B02	ST-Interferon-Response
MUV056.P1.B03	ST-Radial-Glia-like
MUV056.P1.B04	ST-Neuronal-Precursor-like
MUV056.P1.B05	ST-Radial-Glia-like
MUV056.P1.B06	ST-Radial-Glia-like
MUV056.P1.B07	ST-Interferon-Response
MUV056.P1.B08	ST-Radial-Glia-like
MUV056.P1.B09	ST-Radial-Glia-like
MUV056.P1.B11	ST-Radial-Glia-like
MUV056.P1.B12	ST-Radial-Glia-like
MUV056.P1.C01	ST-Radial-Glia-like
MUV056.P1.C02	ST-Radial-Glia-like
MUV056.P1.C03	ST-Radial-Glia-like
MUV056.P1.C04	ST-Radial-Glia-like
MUV056.P1.C05	ST-Radial-Glia-like
MUV056.P1.C06	ST-Neuronal-Precursor-like
MUV056.P1.C07	ST-Interferon-Response
MUV056.P1.C08	ST-Neuronal-Precursor-like
MUV056.P1.C09	ST-S-Phase
MUV056.P1.C10	ST-Neuronal-Precursor-like
MUV056.P1.C11	ST-Interferon-Response
MUV056.P1.C12	ST-Neuronal-Precursor-like
MUV056.P1.D01	ST-Neuronal-Precursor-like
MUV056.P1.D03	ST-Radial-Glia-like
MUV056.P1.D04	ST-Radial-Glia-like
MUV056.P1.D05	ST-Radial-Glia-like
MUV056.P1.D06	ST-S-Phase
MUV056.P1.D07	ST-G2M-Phase
MUV056.P1.D08	ST-S-Phase
MUV056.P1.D09	ST-Radial-Glia-like
MUV056.P1.D10	ST-Radial-Glia-like
MUV056.P1.D11	ST-Radial-Glia-like
MUV056.P1.D12	ST-Metabolic
MUV056.P1.E01	ST-S-Phase
MUV056.P1.E02	ST-Radial-Glia-like
MUV056.P1.E03	ST-G2M-Phase
MUV056.P1.E04	ST-Radial-Glia-like
MUV056.P1.E05	ST-Radial-Glia-like
MUV056.P1.E07	ST-Radial-Glia-like
MUV056.P1.E08	ST-Radial-Glia-like
MUV056.P1.E10	ST-Radial-Glia-like
MUV056.P1.E12	ST-Radial-Glia-like
MUV056.P1.F01	ST-S-Phase
MUV056.P1.F04	ST-Radial-Glia-like
MUV056.P1.F05	ST-Radial-Glia-like
MUV056.P1.F06	ST-Radial-Glia-like
MUV056.P1.F08	ST-Radial-Glia-like
MUV056.P1.F09	ST-Radial-Glia-like
MUV056.P1.F10	ST-Metabolic
MUV056.P1.F11	ST-Neuronal-Precursor-like
MUV056.P1.F12	ST-Interferon-Response
MUV056.P1.G05	ST-Radial-Glia-like
MUV056.P1.G06	ST-Radial-Glia-like
MUV056.P1.G07	ST-Radial-Glia-like
MUV056.P1.G08	ST-Neuronal-Precursor-like
MUV056.P1.G10	ST-Metabolic
MUV056.P1.G11	ST-S-Phase
MUV056.P1.G12	ST-Neuronal-Precursor-like
MUV056.P1.H01	ST-Radial-Glia-like
MUV056.P1.H03	ST-Radial-Glia-like
MUV056.P1.H10	ST-Neuronal-Precursor-like
MUV056.P1.H11	ST-Neuronal-Precursor-like
MUV056.P1.H12	ST-Neuronal-Precursor-like
MUV056.P2.A01	ST-Interferon-Response
MUV056.P2.A02	ST-Radial-Glia-like
MUV056.P2.A03	ST-Radial-Glia-like
MUV056.P2.A06	ST-Radial-Glia-like
MUV056.P2.A07	ST-Interferon-Response
MUV056.P2.A09	ST-Neuronal-Precursor-like
MUV056.P2.A10	ST-Radial-Glia-like
MUV056.P2.A11	ST-Radial-Glia-like
MUV056.P2.A12	ST-Radial-Glia-like
MUV056.P2.B01	ST-Radial-Glia-like
MUV056.P2.B02	ST-Radial-Glia-like
MUV056.P2.B03	ST-G2M-Phase
MUV056.P2.B05	ST-Interferon-Response
MUV056.P2.B06	ST-Interferon-Response
MUV056.P2.B07	ST-Radial-Glia-like
MUV056.P2.B08	ST-Interferon-Response
MUV056.P2.B09	ST-S-Phase
MUV056.P2.B10	ST-Radial-Glia-like
MUV056.P2.B12	ST-Radial-Glia-like
MUV056.P2.C01	ST-Radial-Glia-like
MUV056.P2.C02	ST-Radial-Glia-like
MUV056.P2.C03	ST-Interferon-Response
MUV056.P2.C04	ST-Radial-Glia-like
MUV056.P2.C05	ST-Radial-Glia-like
MUV056.P2.C06	ST-Radial-Glia-like
MUV056.P2.C08	ST-Radial-Glia-like
MUV056.P2.C09	ST-Metabolic
MUV056.P2.C10	ST-Radial-Glia-like
MUV056.P2.C11	ST-Interferon-Response
MUV056.P2.C12	ST-Metabolic
MUV056.P2.D01	ST-S-Phase
MUV056.P2.D02	ST-S-Phase
MUV056.P2.D03	ST-S-Phase
MUV056.P2.D06	ST-Radial-Glia-like
MUV056.P2.D07	ST-Radial-Glia-like
MUV056.P2.D08	ST-S-Phase
MUV056.P2.D09	ST-Radial-Glia-like
MUV056.P2.D10	ST-G2M-Phase
MUV056.P2.D11	ST-Radial-Glia-like
MUV056.P2.D12	ST-Radial-Glia-like
MUV056.P2.E01	ST-Interferon-Response
MUV056.P2.E02	ST-S-Phase
MUV056.P2.E03	ST-Radial-Glia-like
MUV056.P2.E05	ST-Metabolic
MUV056.P2.E06	ST-S-Phase
MUV056.P2.E07	ST-Radial-Glia-like
MUV056.P2.E09	ST-Interferon-Response
MUV056.P2.E10	ST-Radial-Glia-like
MUV056.P2.E11	ST-Radial-Glia-like
MUV056.P2.F01	ST-Radial-Glia-like
MUV056.P2.F02	ST-S-Phase
MUV056.P2.F03	ST-S-Phase
MUV056.P2.F04	ST-Radial-Glia-like
MUV056.P2.F05	ST-Radial-Glia-like
MUV056.P2.F06	ST-Neuronal-Precursor-like
MUV056.P2.F08	ST-Radial-Glia-like
MUV056.P2.F09	ST-Neuronal-Precursor-like
MUV056.P2.F11	ST-G2M-Phase
MUV056.P2.F12	ST-Interferon-Response
MUV056.P2.G03	ST-Metabolic
MUV056.P2.G04	ST-Metabolic
MUV056.P2.G05	ST-Metabolic
MUV056.P2.G06	ST-Radial-Glia-like
MUV056.P2.G09	ST-Radial-Glia-like
MUV056.P2.G10	ST-Neuronal-Precursor-like
MUV056.P2.G11	ST-Radial-Glia-like
MUV056.P2.G12	ST-Neuronal-Precursor-like
MUV056.P2.H01	ST-Radial-Glia-like
MUV056.P2.H02	ST-Interferon-Response
MUV056.P2.H04	ST-Radial-Glia-like
MUV056.P2.H05	ST-Radial-Glia-like
MUV056.P2.H06	ST-Radial-Glia-like
MUV056.P2.H07	ST-G2M-Phase
MUV056.P2.H08	ST-G2M-Phase
MUV056.P2.H09	ST-Neuronal-Precursor-like
MUV056.P2.H10	ST-Radial-Glia-like
MUV056.P2.H11	ST-Neuronal-Precursor-like
MUV056.P2.H12	ST-Radial-Glia-like
Peds4.P11.A04	ST-Radial-Glia-like
Peds4.P11.A05	ST-Metabolic
Peds4.P11.A06	ST-Interferon-Response
Peds4.P11.A08	ST-Metabolic
Peds4.P11.A09	ST-Interferon-Response
Peds4.P11.A11	ST-Interferon-Response
Peds4.P11.B04	ST-Radial-Glia-like
Peds4.P11.B05	ST-Radial-Glia-like
Peds4.P11.B09	ST-Metabolic
Peds4.P11.C06	ST-Radial-Glia-like
Peds4.P11.C08	ST-Metabolic
Peds4.P11.C12	ST-Radial-Glia-like
Peds4.P11.D05	ST-Radial-Glia-like
Peds4.P11.D06	ST-Interferon-Response
Peds4.P11.D11	ST-Radial-Glia-like
Peds4.P11.E04	ST-Radial-Glia-like
Peds4.P11.E05	ST-Interferon-Response
Peds4.P11.E07	ST-Interferon-Response
Peds4.P11.E09	ST-Radial-Glia-like
Peds4.P11.F06	ST-Metabolic
Peds4.P11.G11	ST-Radial-Glia-like
Peds4.P11.H01	ST-Interferon-Response
Peds4.P11.H10	ST-Interferon-Response
Peds4.P11.H11	ST-Interferon-Response
Peds4.P3.A03	ST-Interferon-Response
Peds4.P3.A07	ST-Interferon-Response
Peds4.P3.A09	ST-Radial-Glia-like
Peds4.P3.A10	ST-Interferon-Response
Peds4.P3.B03	ST-Interferon-Response
Peds4.P3.C01	ST-Interferon-Response
Peds4.P3.C05	ST-Metabolic
Peds4.P3.C09	ST-Radial-Glia-like
Peds4.P3.D07	ST-Metabolic
Peds4.P3.E10	ST-Metabolic
Peds4.P3.F01	ST-Radial-Glia-like
Peds4.P3.F03	ST-Radial-Glia-like
Peds4.P3.F04	ST-Radial-Glia-like
Peds4.P3.F05	ST-Interferon-Response
Peds4.P3.F06	ST-Metabolic
Peds4.P3.G03	ST-Radial-Glia-like
Peds4.P3.G05	ST-Interferon-Response
Peds4.P3.G07	ST-Interferon-Response
Peds4.P3.G12	ST-Interferon-Response
Peds4.P3.H05	ST-Neuronal-Precursor-like
Peds4.P3.H09	ST-Radial-Glia-like
Peds4.P4.A02	ST-Radial-Glia-like
Peds4.P4.A05	ST-Interferon-Response
Peds4.P4.A09	ST-Interferon-Response
Peds4.P4.A12	ST-Metabolic
Peds4.P4.B12	ST-Radial-Glia-like
Peds4.P4.C02	ST-Interferon-Response
Peds4.P4.C04	ST-Metabolic
Peds4.P4.C05	ST-Radial-Glia-like
Peds4.P4.D02	ST-Interferon-Response
Peds4.P4.D04	ST-Metabolic
Peds4.P4.D07	ST-Radial-Glia-like
Peds4.P4.E07	ST-Metabolic
Peds4.P4.E08	ST-Radial-Glia-like
Peds4.P4.F05	ST-Radial-Glia-like
Peds4.P4.F11	ST-Radial-Glia-like
Peds4.P4.G07	ST-Interferon-Response
Peds4.P4.G08	ST-Metabolic
Peds4.P4.G09	ST-Radial-Glia-like
Peds4.P4.H09	ST-Radial-Glia-like
Peds4.P4.H11	ST-Radial-Glia-like
Peds4.P4.H12	ST-Radial-Glia-like
Peds4.P6.A01	ST-Radial-Glia-like
Peds4.P6.A04	ST-Radial-Glia-like
Peds4.P6.A08	ST-Radial-Glia-like
Peds4.P6.A11	ST-Radial-Glia-like
Peds4.P6.B05	ST-Interferon-Response
Peds4.P6.B06	ST-Neuronal-Precursor-like
Peds4.P6.C06	ST-Radial-Glia-like
Peds4.P6.D05	ST-Interferon-Response
Peds4.P6.D09	ST-Neuronal-Precursor-like
Peds4.P6.D12	ST-Radial-Glia-like
Peds4.P6.E03	ST-Interferon-Response
Peds4.P6.E06	ST-Radial-Glia-like
Peds4.P6.E08	ST-Metabolic
Peds4.P6.E10	ST-Interferon-Response
Peds4.P6.E11	ST-Radial-Glia-like
Peds4.P6.G01	ST-Radial-Glia-like
Peds4.P6.G03	ST-Radial-Glia-like
Peds4.P6.G04	ST-Radial-Glia-like
Peds4.P6.G06	ST-Metabolic
Peds4.P6.H05	ST-Interferon-Response
Peds4.P6.H08	ST-Interferon-Response
Peds4.P6.H09	ST-Metabolic
MUV043Nuc1.P2.A01	ST-Neuronal-Precursor-like
MUV043Nuc1.P2.A02	ST-Neuronal-Precursor-like
MUV043Nuc1.P2.A03	ST-RELA-Variable
MUV043Nuc1.P2.A05	ST-S-Phase
MUV043Nuc1.P2.A06	ST-RELA-Variable
MUV043Nuc1.P2.A08	ST-RELA-Variable
MUV043Nuc1.P2.A09	ST-Metabolic
MUV043Nuc1.P2.A11	ST-S-Phase
MUV043Nuc1.P2.A12	ST-S-Phase
MUV043Nuc1.P2.B01	ST-RELA-Variable
MUV043Nuc1.P2.B02	ST-Metabolic
MUV043Nuc1.P2.B03	ST-RELA-Variable
MUV043Nuc1.P2.B04	ST-RELA-Variable
MUV043Nuc1.P2.B05	ST-RELA-Variable
MUV043Nuc1.P2.B06	ST-RELA-Variable
MUV043Nuc1.P2.B07	ST-RELA-Variable
MUV043Nuc1.P2.B08	ST-RELA-Variable
MUV043Nuc1.P2.B09	ST-Metabolic
MUV043Nuc1.P2.B10	ST-RELA-Variable
MUV043Nuc1.P2.B11	ST-Radial-Glia-like
MUV043Nuc1.P2.B12	ST-Radial-Glia-like
MUV043Nuc1.P2.C01	ST-RELA-Variable
MUV043Nuc1.P2.C02	ST-Metabolic
MUV043Nuc1.P2.C03	ST-RELA-Variable
MUV043Nuc1.P2.C05	ST-RELA-Variable
MUV043Nuc1.P2.C06	ST-RELA-Variable
MUV043Nuc1.P2.C08	ST-RELA-Variable
MUV043Nuc1.P2.C09	ST-Radial-Glia-like
MUV043Nuc1.P2.C10	ST-RELA-Variable
MUV043Nuc1.P2.C12	ST-RELA-Variable
MUV043Nuc1.P2.D01	ST-Metabolic
MUV043Nuc1.P2.D02	ST-S-Phase
MUV043Nuc1.P2.D05	ST-RELA-Variable
MUV043Nuc1.P2.D06	ST-RELA-Variable
MUV043Nuc1.P2.D07	ST-RELA-Variable
MUV043Nuc1.P2.D08	ST-RELA-Variable
MUV043Nuc1.P2.D09	ST-RELA-Variable
MUV043Nuc1.P2.D10	ST-Neuronal-Precursor-like
MUV043Nuc1.P2.D11	ST-RELA-Variable
MUV043Nuc1.P2.D12	ST-RELA-Variable
MUV043Nuc1.P2.E01	ST-RELA-Variable
MUV043Nuc1.P2.E02	ST-RELA-Variable
MUV043Nuc1.P2.E03	ST-RELA-Variable
MUV043Nuc1.P2.E04	ST-RELA-Variable
MUV043Nuc1.P2.E05	ST-RELA-Variable
MUV043Nuc1.P2.E07	ST-RELA-Variable
MUV043Nuc1.P2.E09	ST-G2M-Phase
MUV043Nuc1.P2.E10	ST-RELA-Variable
MUV043Nuc1.P2.F01	ST-RELA-Variable
MUV043Nuc1.P2.F02	ST-Radial-Glia-like
MUV043Nuc1.P2.F03	ST-Neuronal-Precursor-like
MUV043Nuc1.P2.F04	ST-RELA-Variable
MUV043Nuc1.P2.F05	ST-RELA-Variable
MUV043Nuc1.P2.F09	ST-RELA-Variable
MUV043Nuc1.P2.F10	ST-S-Phase
MUV043Nuc1.P2.F12	ST-Neuronal-Precursor-like
MUV043Nuc1.P2.G02	ST-RELA-Variable
MUV043Nuc1.P2.G03	ST-RELA-Variable
MUV043Nuc1.P2.G04	ST-S-Phase
MUV043Nuc1.P2.G06	ST-RELA-Variable
MUV043Nuc1.P2.G07	ST-RELA-Variable
MUV043Nuc1.P2.G08	ST-RELA-Variable
MUV043Nuc1.P2.G09	ST-Metabolic
MUV043Nuc1.P2.G12	ST-RELA-Variable
MUV043Nuc1.P2.H02	ST-RELA-Variable
MUV043Nuc1.P2.H03	ST-RELA-Variable
MUV043Nuc1.P2.H04	ST-RELA-Variable
MUV043Nuc1.P2.H06	ST-G2M-Phase
MUV043Nuc1.P2.H07	ST-RELA-Variable
MUV043Nuc1.P2.H08	ST-RELA-Variable
MUV043Nuc1.P2.H09	ST-Neuronal-Precursor-like
MUV043Nuc1.P2.H10	ST-RELA-Variable
MUV043Nuc1.P2.H11	ST-RELA-Variable
MUV043Nuc1.P2.H12	ST-RELA-Variable
MUV043Nuc1.P3.A03	ST-Neuronal-Precursor-like
MUV043Nuc1.P3.A04	ST-Interferon-Response
MUV043Nuc1.P3.A05	ST-RELA-Variable
MUV043Nuc1.P3.A07	ST-S-Phase
MUV043Nuc1.P3.A09	ST-Metabolic
MUV043Nuc1.P3.B01	ST-RELA-Variable
MUV043Nuc1.P3.B02	ST-Metabolic
MUV043Nuc1.P3.B04	ST-RELA-Variable
MUV043Nuc1.P3.B07	ST-RELA-Variable
MUV043Nuc1.P3.B08	ST-S-Phase
MUV043Nuc1.P3.B09	ST-RELA-Variable
MUV043Nuc1.P3.B10	ST-RELA-Variable
MUV043Nuc1.P3.B11	ST-RELA-Variable
MUV043Nuc1.P3.C02	ST-G2M-Phase
MUV043Nuc1.P3.C11	ST-Interferon-Response
MUV043Nuc1.P3.D01	ST-Interferon-Response
MUV043Nuc1.P3.D02	ST-Radial-Glia-like
MUV043Nuc1.P3.D03	ST-Ependymal-like
MUV043Nuc1.P3.D04	ST-RELA-Variable
MUV043Nuc1.P3.D05	ST-RELA-Variable
MUV043Nuc1.P3.D08	ST-RELA-Variable
MUV043Nuc1.P3.D09	ST-Interferon-Response
MUV043Nuc1.P3.D11	ST-RELA-Variable
MUV043Nuc1.P3.D12	ST-RELA-Variable
MUV043Nuc1.P3.E01	ST-Interferon-Response
MUV043Nuc1.P3.E02	ST-Metabolic
MUV043Nuc1.P3.E04	ST-Interferon-Response
MUV043Nuc1.P3.E05	ST-RELA-Variable
MUV043Nuc1.P3.E07	ST-RELA-Variable
MUV043Nuc1.P3.E08	ST-RELA-Variable
MUV043Nuc1.P3.E09	ST-RELA-Variable
MUV043Nuc1.P3.E11	ST-RELA-Variable
MUV043Nuc1.P3.F01	ST-Interferon-Response
MUV043Nuc1.P3.F02	ST-RELA-Variable
MUV043Nuc1.P3.F03	ST-RELA-Variable
MUV043Nuc1.P3.F04	ST-Neuronal-Precursor-like
MUV043Nuc1.P3.F05	ST-G2M-Phase
MUV043Nuc1.P3.F06	ST-Neuronal-Precursor-like
MUV043Nuc1.P3.F07	ST-Neuronal-Precursor-like
MUV043Nuc1.P3.F09	ST-Metabolic
MUV043Nuc1.P3.F11	ST-RELA-Variable
MUV043Nuc1.P3.F12	ST-RELA-Variable
MUV043Nuc1.P3.G01	ST-RELA-Variable
MUV043Nuc1.P3.G03	ST-Interferon-Response
MUV043Nuc1.P3.G04	ST-RELA-Variable
MUV043Nuc1.P3.G05	ST-RELA-Variable
MUV043Nuc1.P3.G09	ST-RELA-Variable
MUV043Nuc1.P3.G10	ST-G2M-Phase
MUV043Nuc1.P3.G11	ST-RELA-Variable
MUV043Nuc1.P3.G12	ST-RELA-Variable
MUV043Nuc1.P3.H02	ST-RELA-Variable
MUV043Nuc1.P3.H03	ST-RELA-Variable
MUV043Nuc1.P3.H04	ST-RELA-Variable
MUV043Nuc1.P3.H05	ST-RELA-Variable
MUV043Nuc1.P3.H06	ST-RELA-Variable
MUV043Nuc1.P3.H07	ST-RELA-Variable
MUV043Nuc1.P3.H09	ST-RELA-Variable
MUV043Nuc1.P3.H10	ST-RELA-Variable
MUV043Nuc1.P3.H12	ST-Metabolic
MUV043Nuc1.P4.A01	ST-YAP1
MUV043Nuc1.P4.A02	ST-RELA-Variable
MUV043Nuc1.P4.A03	ST-RELA-Variable
MUV043Nuc1.P4.A05	ST-RELA-Variable
MUV043Nuc1.P4.A07	ST-Interferon-Response
MUV043Nuc1.P4.A09	ST-Ependymal-like
MUV043Nuc1.P4.A10	ST-G2M-Phase
MUV043Nuc1.P4.A12	ST-Neuronal-Precursor-like
MUV043Nuc1.P4.B01	ST-RELA-Variable
MUV043Nuc1.P4.B02	ST-RELA-Variable
MUV043Nuc1.P4.B03	ST-Ependymal-like
MUV043Nuc1.P4.B04	ST-RELA-Variable
MUV043Nuc1.P4.B05	ST-RELA-Variable
MUV043Nuc1.P4.B07	ST-RELA-Variable
MUV043Nuc1.P4.B11	ST-RELA-Variable
MUV043Nuc1.P4.B12	ST-RELA-Variable
MUV043Nuc1.P4.C02	ST-RELA-Variable
MUV043Nuc1.P4.C04	ST-RELA-Variable
MUV043Nuc1.P4.C05	ST-RELA-Variable
MUV043Nuc1.P4.C07	ST-RELA-Variable
MUV043Nuc1.P4.C10	ST-Radial-Glia-like
MUV043Nuc1.P4.C11	ST-RELA-Variable
MUV043Nuc1.P4.D01	ST-Ependymal-like
MUV043Nuc1.P4.D03	ST-RELA-Variable
MUV043Nuc1.P4.D04	ST-RELA-Variable
MUV043Nuc1.P4.D05	ST-Metabolic
MUV043Nuc1.P4.D07	ST-RELA-Variable
MUV043Nuc1.P4.D09	ST-RELA-Variable
MUV043Nuc1.P4.D10	ST-RELA-Variable
MUV043Nuc1.P4.D12	ST-RELA-Variable
MUV043Nuc1.P4.E01	ST-Metabolic
MUV043Nuc1.P4.E02	ST-RELA-Variable
MUV043Nuc1.P4.E04	ST-RELA-Variable
MUV043Nuc1.P4.E05	ST-Metabolic
MUV043Nuc1.P4.E06	ST-Radial-Glia-like
MUV043Nuc1.P4.E07	ST-RELA-Variable
MUV043Nuc1.P4.E10	ST-G2M-Phase
MUV043Nuc1.P4.E11	ST-RELA-Variable
MUV043Nuc1.P4.F01	ST-Interferon-Response
MUV043Nuc1.P4.F03	ST-RELA-Variable
MUV043Nuc1.P4.F04	ST-S-Phase
MUV043Nuc1.P4.F05	ST-RELA-Variable
MUV043Nuc1.P4.F06	ST-RELA-Variable
MUV043Nuc1.P4.F07	ST-Neuronal-Precursor-like
MUV043Nuc1.P4.F09	ST-RELA-Variable
MUV043Nuc1.P4.F10	ST-RELA-Variable
MUV043Nuc1.P4.F11	ST-Ependymal-like
MUV043Nuc1.P4.F12	ST-RELA-Variable
MUV043Nuc1.P4.G01	ST-RELA-Variable
MUV043Nuc1.P4.G02	ST-RELA-Variable
MUV043Nuc1.P4.G03	ST-RELA-Variable
MUV043Nuc1.P4.G04	ST-RELA-Variable
MUV043Nuc1.P4.G05	ST-Interferon-Response
MUV043Nuc1.P4.G06	ST-S-Phase
MUV043Nuc1.P4.G08	ST-RELA-Variable
MUV043Nuc1.P4.G09	ST-Metabolic
MUV043Nuc1.P4.G10	ST-RELA-Variable
MUV043Nuc1.P4.G11	ST-RELA-Variable
MUV043Nuc1.P4.G12	ST-RELA-Variable
MUV043Nuc1.P4.H02	ST-RELA-Variable
MUV043Nuc1.P4.H03	ST-RELA-Variable
MUV043Nuc1.P4.H04	ST-RELA-Variable
MUV043Nuc1.P4.H05	ST-RELA-Variable
MUV043Nuc1.P4.H06	ST-RELA-Variable
MUV043Nuc1.P4.H07	ST-RELA-Variable
MUV043Nuc1.P4.H08	ST-RELA-Variable
MUV043Nuc1.P4.H10	ST-Neuronal-Precursor-like
MUV043Nuc1.P4.H12	ST-RELA-Variable
MUV043Nuc1.P1.A01	ST-RELA-Variable
MUV043Nuc1.P1.A02	ST-S-Phase
MUV043Nuc1.P1.A03	ST-G2M-Phase
MUV043Nuc1.P1.A04	ST-RELA-Variable
MUV043Nuc1.P1.A05	ST-RELA-Variable
MUV043Nuc1.P1.A07	ST-RELA-Variable
MUV043Nuc1.P1.A08	ST-Interferon-Response
MUV043Nuc1.P1.A10	ST-S-Phase
MUV043Nuc1.P1.A11	ST-RELA-Variable
MUV043Nuc1.P1.A12	ST-RELA-Variable
MUV043Nuc1.P1.B01	ST-RELA-Variable
MUV043Nuc1.P1.B02	ST-S-Phase
MUV043Nuc1.P1.B03	ST-RELA-Variable
MUV043Nuc1.P1.B04	ST-RELA-Variable
MUV043Nuc1.P1.B08	ST-RELA-Variable
MUV043Nuc1.P1.B09	ST-RELA-Variable
MUV043Nuc1.P1.B11	ST-RELA-Variable
MUV043Nuc1.P1.B12	ST-RELA-Variable
MUV043Nuc1.P1.C01	ST-RELA-Variable
MUV043Nuc1.P1.C03	ST-S-Phase
MUV043Nuc1.P1.C04	ST-RELA-Variable
MUV043Nuc1.P1.C05	ST-RELA-Variable
MUV043Nuc1.P1.C06	ST-RELA-Variable
MUV043Nuc1.P1.C07	ST-RELA-Variable
MUV043Nuc1.P1.C08	ST-RELA-Variable
MUV043Nuc1.P1.C09	ST-RELA-Variable
MUV043Nuc1.P1.C10	ST-RELA-Variable
MUV043Nuc1.P1.C11	ST-RELA-Variable
MUV043Nuc1.P1.C12	ST-RELA-Variable
MUV043Nuc1.P1.D01	ST-RELA-Variable
MUV043Nuc1.P1.D03	ST-RELA-Variable
MUV043Nuc1.P1.D04	ST-S-Phase
MUV043Nuc1.P1.D05	ST-G2M-Phase
MUV043Nuc1.P1.D09	ST-G2M-Phase
MUV043Nuc1.P1.D10	ST-RELA-Variable
MUV043Nuc1.P1.D11	ST-RELA-Variable
MUV043Nuc1.P1.D12	ST-RELA-Variable
MUV043Nuc1.P1.E01	ST-RELA-Variable
MUV043Nuc1.P1.E02	ST-RELA-Variable
MUV043Nuc1.P1.E03	ST-RELA-Variable
MUV043Nuc1.P1.E05	ST-S-Phase
MUV043Nuc1.P1.E06	ST-RELA-Variable
MUV043Nuc1.P1.E08	ST-RELA-Variable
MUV043Nuc1.P1.E09	ST-RELA-Variable
MUV043Nuc1.P1.E10	ST-RELA-Variable
MUV043Nuc1.P1.E11	ST-Metabolic
MUV043Nuc1.P1.E12	ST-Radial-Glia-like
MUV043Nuc1.P1.F01	ST-RELA-Variable
MUV043Nuc1.P1.F02	ST-RELA-Variable
MUV043Nuc1.P1.F03	ST-Neuronal-Precursor-like
MUV043Nuc1.P1.F04	ST-RELA-Variable
MUV043Nuc1.P1.F05	ST-RELA-Variable
MUV043Nuc1.P1.F07	ST-S-Phase
MUV043Nuc1.P1.F08	ST-RELA-Variable
MUV043Nuc1.P1.F09	ST-Radial-Glia-like
MUV043Nuc1.P1.G04	ST-G2M-Phase
MUV043Nuc1.P1.G05	ST-Metabolic
MUV043Nuc1.P1.G06	ST-G2M-Phase
MUV043Nuc1.P1.G07	ST-RELA-Variable
MUV043Nuc1.P1.G09	ST-Radial-Glia-like
MUV043Nuc1.P1.G10	ST-Neuronal-Precursor-like
MUV043Nuc1.P1.G12	ST-RELA-Variable
MUV043Nuc1.P1.H01	ST-RELA-Variable
MUV043Nuc1.P1.H02	ST-Radial-Glia-like
MUV043Nuc1.P1.H05	ST-Neuronal-Precursor-like
MUV043Nuc1.P1.H07	ST-Radial-Glia-like
MUV043Nuc1.P1.H08	ST-G2M-Phase
MUV043Nuc1.P1.H09	ST-RELA-Variable
MUV043Nuc1.P1.H10	ST-RELA-Variable
MUV043Nuc1.P1.H11	ST-RELA-Variable
MUV043Nuc1.P1.H12	ST-S-Phase
MUV043Nuc2.P3.A01	ST-Metabolic
MUV043Nuc2.P3.A03	ST-RELA-Variable
MUV043Nuc2.P3.A04	ST-RELA-Variable
MUV043Nuc2.P3.A05	ST-RELA-Variable
MUV043Nuc2.P3.A06	ST-RELA-Variable
MUV043Nuc2.P3.A07	ST-RELA-Variable
MUV043Nuc2.P3.A08	ST-RELA-Variable
MUV043Nuc2.P3.A09	ST-RELA-Variable
MUV043Nuc2.P3.A10	ST-RELA-Variable
MUV043Nuc2.P3.A11	ST-RELA-Variable
MUV043Nuc2.P3.A12	ST-Metabolic
MUV043Nuc2.P3.B01	ST-Interferon-Response
MUV043Nuc2.P3.B02	ST-RELA-Variable
MUV043Nuc2.P3.B03	ST-RELA-Variable
MUV043Nuc2.P3.B04	ST-RELA-Variable
MUV043Nuc2.P3.B05	ST-Midline
MUV043Nuc2.P3.B06	ST-RELA-Variable
MUV043Nuc2.P3.B07	ST-RELA-Variable
MUV043Nuc2.P3.B09	ST-RELA-Variable
MUV043Nuc2.P3.B10	ST-RELA-Variable
MUV043Nuc2.P3.B12	ST-RELA-Variable
MUV043Nuc2.P3.C01	ST-RELA-Variable
MUV043Nuc2.P3.C02	ST-S-Phase
MUV043Nuc2.P3.C03	ST-RELA-Variable
MUV043Nuc2.P3.C04	ST-RELA-Variable
MUV043Nuc2.P3.C05	ST-RELA-Variable
MUV043Nuc2.P3.C06	ST-RELA-Variable
MUV043Nuc2.P3.C07	ST-RELA-Variable
MUV043Nuc2.P3.C08	ST-RELA-Variable
MUV043Nuc2.P3.C09	ST-S-Phase
MUV043Nuc2.P3.C10	ST-Neuronal-Precursor-like
MUV043Nuc2.P3.D01	ST-Neuronal-Precursor-like
MUV043Nuc2.P3.D02	ST-RELA-Variable
MUV043Nuc2.P3.D04	ST-RELA-Variable
MUV043Nuc2.P3.D05	ST-RELA-Variable
MUV043Nuc2.P3.D06	ST-RELA-Variable
MUV043Nuc2.P3.D09	ST-RELA-Variable
MUV043Nuc2.P3.D10	ST-RELA-Variable
MUV043Nuc2.P3.D11	ST-S-Phase
MUV043Nuc2.P3.E01	ST-RELA-Variable
MUV043Nuc2.P3.E03	ST-RELA-Variable
MUV043Nuc2.P3.E04	ST-RELA-Variable
MUV043Nuc2.P3.E05	ST-RELA-Variable
MUV043Nuc2.P3.E06	ST-RELA-Variable
MUV043Nuc2.P3.E07	ST-RELA-Variable
MUV043Nuc2.P3.E08	ST-RELA-Variable
MUV043Nuc2.P3.E09	ST-G2M-Phase
MUV043Nuc2.P3.E12	ST-RELA-Variable
MUV043Nuc2.P3.F01	ST-RELA-Variable
MUV043Nuc2.P3.F03	ST-RELA-Variable
MUV043Nuc2.P3.F04	ST-RELA-Variable
MUV043Nuc2.P3.F05	ST-RELA-Variable
MUV043Nuc2.P3.F06	ST-RELA-Variable
MUV043Nuc2.P3.F07	ST-RELA-Variable
MUV043Nuc2.P3.F08	ST-RELA-Variable
MUV043Nuc2.P3.F09	ST-RELA-Variable
MUV043Nuc2.P3.F10	ST-RELA-Variable
MUV043Nuc2.P3.F11	ST-RELA-Variable
MUV043Nuc2.P3.F12	ST-RELA-Variable
MUV043Nuc2.P3.G01	ST-RELA-Variable
MUV043Nuc2.P3.G02	ST-S-Phase
MUV043Nuc2.P3.G03	ST-RELA-Variable
MUV043Nuc2.P3.G05	ST-Metabolic
MUV043Nuc2.P3.G06	ST-RELA-Variable
MUV043Nuc2.P3.G07	ST-G2M-Phase
MUV043Nuc2.P3.G08	ST-RELA-Variable
MUV043Nuc2.P3.G09	ST-RELA-Variable
MUV043Nuc2.P3.G12	ST-S-Phase
MUV043Nuc2.P3.H01	ST-Metabolic
MUV043Nuc2.P3.H03	ST-RELA-Variable
MUV043Nuc2.P3.H04	ST-RELA-Variable
MUV043Nuc2.P3.H05	ST-RELA-Variable
MUV043Nuc2.P3.H06	ST-RELA-Variable
MUV043Nuc2.P3.H07	ST-RELA-Variable
MUV043Nuc2.P3.H08	ST-Metabolic
MUV043Nuc2.P3.H09	ST-RELA-Variable
MUV043Nuc2.P3.H10	ST-RELA-Variable
MUV043Nuc2.P3.H12	ST-RELA-Variable
MUV043Nuc2.P4.A02	ST-RELA-Variable
MUV043Nuc2.P4.A03	ST-RELA-Variable
MUV043Nuc2.P4.A04	ST-RELA-Variable
MUV043Nuc2.P4.A05	ST-RELA-Variable
MUV043Nuc2.P4.A06	ST-RELA-Variable
MUV043Nuc2.P4.A07	ST-RELA-Variable
MUV043Nuc2.P4.A09	ST-RELA-Variable
MUV043Nuc2.P4.A10	ST-RELA-Variable
MUV043Nuc2.P4.A11	ST-Neuronal-Precursor-like
MUV043Nuc2.P4.A12	ST-RELA-Variable
MUV043Nuc2.P4.B01	ST-RELA-Variable
MUV043Nuc2.P4.B02	ST-Metabolic
MUV043Nuc2.P4.B03	ST-RELA-Variable
MUV043Nuc2.P4.B04	ST-RELA-Variable
MUV043Nuc2.P4.B05	ST-RELA-Variable
MUV043Nuc2.P4.B06	ST-RELA-Variable
MUV043Nuc2.P4.B07	ST-G2M-Phase
MUV043Nuc2.P4.B09	ST-RELA-Variable
MUV043Nuc2.P4.B10	ST-RELA-Variable
MUV043Nuc2.P4.B11	ST-RELA-Variable
MUV043Nuc2.P4.B12	ST-RELA-Variable
MUV043Nuc2.P4.C01	ST-RELA-Variable
MUV043Nuc2.P4.C02	ST-RELA-Variable
MUV043Nuc2.P4.C04	ST-S-Phase
MUV043Nuc2.P4.C05	ST-RELA-Variable
MUV043Nuc2.P4.C06	ST-Metabolic
MUV043Nuc2.P4.C07	ST-RELA-Variable
MUV043Nuc2.P4.C08	ST-RELA-Variable
MUV043Nuc2.P4.C10	ST-S-Phase
MUV043Nuc2.P4.C11	ST-RELA-Variable
MUV043Nuc2.P4.D01	ST-RELA-Variable
MUV043Nuc2.P4.D02	ST-RELA-Variable
MUV043Nuc2.P4.D04	ST-S-Phase
MUV043Nuc2.P4.D05	ST-RELA-Variable
MUV043Nuc2.P4.D06	ST-S-Phase
MUV043Nuc2.P4.D07	ST-RELA-Variable
MUV043Nuc2.P4.D08	ST-S-Phase
MUV043Nuc2.P4.D09	ST-RELA-Variable
MUV043Nuc2.P4.D10	ST-RELA-Variable
MUV043Nuc2.P4.D11	ST-RELA-Variable
MUV043Nuc2.P4.D12	ST-RELA-Variable
MUV043Nuc2.P4.E01	ST-S-Phase
MUV043Nuc2.P4.E03	ST-RELA-Variable
MUV043Nuc2.P4.E04	ST-RELA-Variable
MUV043Nuc2.P4.E06	ST-RELA-Variable
MUV043Nuc2.P4.E07	ST-RELA-Variable
MUV043Nuc2.P4.E09	ST-RELA-Variable
MUV043Nuc2.P4.E10	ST-RELA-Variable
MUV043Nuc2.P4.E11	ST-RELA-Variable
MUV043Nuc2.P4.E12	ST-RELA-Variable
MUV043Nuc2.P4.F01	ST-Neuronal-Precursor-like
MUV043Nuc2.P4.F02	ST-Neuronal-Precursor-like
MUV043Nuc2.P4.F03	ST-RELA-Variable
MUV043Nuc2.P4.F04	ST-RELA-Variable
MUV043Nuc2.P4.F05	ST-RELA-Variable
MUV043Nuc2.P4.F06	ST-RELA-Variable
MUV043Nuc2.P4.F07	ST-RELA-Variable
MUV043Nuc2.P4.F08	ST-RELA-Variable
MUV043Nuc2.P4.F09	ST-RELA-Variable
MUV043Nuc2.P4.F10	ST-RELA-Variable
MUV043Nuc2.P4.F11	ST-RELA-Variable
MUV043Nuc2.P4.F12	ST-RELA-Variable
MUV043Nuc2.P4.G01	ST-S-Phase
MUV043Nuc2.P4.G03	ST-G2M-Phase
MUV043Nuc2.P4.G04	ST-RELA-Variable
MUV043Nuc2.P4.G05	ST-Metabolic
MUV043Nuc2.P4.G06	ST-S-Phase
MUV043Nuc2.P4.G07	ST-G2M-Phase
MUV043Nuc2.P4.G09	ST-RELA-Variable
MUV043Nuc2.P4.G10	ST-RELA-Variable
MUV043Nuc2.P4.G11	ST-RELA-Variable
MUV043Nuc2.P4.G12	ST-RELA-Variable
MUV043Nuc2.P4.H01	ST-RELA-Variable
MUV043Nuc2.P4.H02	ST-RELA-Variable
MUV043Nuc2.P4.H03	ST-RELA-Variable
MUV043Nuc2.P4.H04	ST-RELA-Variable
MUV043Nuc2.P4.H05	ST-RELA-Variable
MUV043Nuc2.P4.H06	ST-RELA-Variable
MUV043Nuc2.P4.H07	ST-RELA-Variable
MUV043Nuc2.P4.H08	ST-S-Phase
MUV043Nuc2.P4.H09	ST-RELA-Variable
MUV043Nuc2.P4.H10	ST-RELA-Variable
MUV043Nuc2.P4.H11	ST-RELA-Variable
MUV043Nuc2.P5.A01	ST-S-Phase
MUV043Nuc2.P5.A03	ST-RELA-Variable
MUV043Nuc2.P5.A04	ST-RELA-Variable
MUV043Nuc2.P5.A05	ST-RELA-Variable
MUV043Nuc2.P5.A06	ST-RELA-Variable
MUV043Nuc2.P5.A07	ST-RELA-Variable
MUV043Nuc2.P5.A08	ST-RELA-Variable
MUV043Nuc2.P5.A09	ST-G2M-Phase
MUV043Nuc2.P5.A10	ST-RELA-Variable
MUV043Nuc2.P5.A11	ST-RELA-Variable
MUV043Nuc2.P5.A12	ST-RELA-Variable
MUV043Nuc2.P5.B01	ST-Metabolic
MUV043Nuc2.P5.B03	ST-RELA-Variable
MUV043Nuc2.P5.B05	ST-RELA-Variable
MUV043Nuc2.P5.B06	ST-S-Phase
MUV043Nuc2.P5.B07	ST-RELA-Variable
MUV043Nuc2.P5.B08	ST-RELA-Variable
MUV043Nuc2.P5.B09	ST-RELA-Variable
MUV043Nuc2.P5.B10	ST-RELA-Variable
MUV043Nuc2.P5.B11	ST-RELA-Variable
MUV043Nuc2.P5.B12	ST-RELA-Variable
MUV043Nuc2.P5.C02	ST-RELA-Variable
MUV043Nuc2.P5.C03	ST-G2M-Phase
MUV043Nuc2.P5.C04	ST-Neuronal-Precursor-like
MUV043Nuc2.P5.C05	ST-RELA-Variable
MUV043Nuc2.P5.C06	ST-RELA-Variable
MUV043Nuc2.P5.C07	ST-Neuronal-Precursor-like
MUV043Nuc2.P5.C08	ST-S-Phase
MUV043Nuc2.P5.C09	ST-S-Phase
MUV043Nuc2.P5.C10	ST-RELA-Variable
MUV043Nuc2.P5.C11	ST-RELA-Variable
MUV043Nuc2.P5.D07	ST-RELA-Variable
MUV043Nuc2.P5.D12	ST-RELA-Variable
MUV043Nuc2.P5.E03	ST-RELA-Variable
MUV043Nuc2.P5.E04	ST-RELA-Variable
MUV043Nuc2.P5.E05	ST-RELA-Variable
MUV043Nuc2.P5.E08	ST-S-Phase
MUV043Nuc2.P5.E09	ST-RELA-Variable
MUV043Nuc2.P5.E10	ST-RELA-Variable
MUV043Nuc2.P5.E12	ST-RELA-Variable
MUV043Nuc2.P5.F01	ST-S-Phase
MUV043Nuc2.P5.F02	ST-RELA-Variable
MUV043Nuc2.P5.F04	ST-RELA-Variable
MUV043Nuc2.P5.F05	ST-RELA-Variable
MUV043Nuc2.P5.F07	ST-RELA-Variable
MUV043Nuc2.P5.F08	ST-RELA-Variable
MUV043Nuc2.P5.F09	ST-RELA-Variable
MUV043Nuc2.P5.F10	ST-RELA-Variable
MUV043Nuc2.P5.F11	ST-RELA-Variable
MUV043Nuc2.P5.G02	ST-RELA-Variable
MUV043Nuc2.P5.G04	ST-RELA-Variable
MUV043Nuc2.P5.G05	ST-RELA-Variable
MUV043Nuc2.P5.G06	ST-RELA-Variable
MUV043Nuc2.P5.G07	ST-S-Phase
MUV043Nuc2.P5.G08	ST-S-Phase
MUV043Nuc2.P5.G10	ST-RELA-Variable
MUV043Nuc2.P5.G11	ST-RELA-Variable
MUV043Nuc2.P5.G12	ST-RELA-Variable
MUV043Nuc2.P5.H01	ST-Neuronal-Precursor-like
MUV043Nuc2.P5.H03	ST-RELA-Variable
MUV043Nuc2.P5.H04	ST-RELA-Variable
MUV043Nuc2.P5.H05	ST-RELA-Variable
MUV043Nuc2.P5.H06	ST-RELA-Variable
MUV043Nuc2.P5.H08	ST-RELA-Variable
MUV043Nuc2.P5.H09	ST-RELA-Variable
MUV043Nuc2.P5.H10	ST-RELA-Variable
MUV043Nuc2.P5.H11	ST-RELA-Variable
MUV043Nuc2.P2.A01	ST-RELA-Variable
MUV043Nuc2.P2.A03	ST-RELA-Variable
MUV043Nuc2.P2.A04	ST-RELA-Variable
MUV043Nuc2.P2.A05	ST-Metabolic
MUV043Nuc2.P2.A06	ST-RELA-Variable
MUV043Nuc2.P2.A08	ST-RELA-Variable
MUV043Nuc2.P2.A09	ST-S-Phase
MUV043Nuc2.P2.A11	ST-RELA-Variable
MUV043Nuc2.P2.A12	ST-RELA-Variable
MUV043Nuc2.P2.B01	ST-S-Phase
MUV043Nuc2.P2.B02	ST-RELA-Variable
MUV043Nuc2.P2.B03	ST-RELA-Variable
MUV043Nuc2.P2.B04	ST-RELA-Variable
MUV043Nuc2.P2.B05	ST-G2M-Phase
MUV043Nuc2.P2.B06	ST-RELA-Variable
MUV043Nuc2.P2.B07	ST-RELA-Variable
MUV043Nuc2.P2.B08	ST-RELA-Variable
MUV043Nuc2.P2.B09	ST-RELA-Variable
MUV043Nuc2.P2.B10	ST-RELA-Variable
MUV043Nuc2.P2.B11	ST-RELA-Variable
MUV043Nuc2.P2.B12	ST-RELA-Variable
MUV043Nuc2.P2.C01	ST-RELA-Variable
MUV043Nuc2.P2.C03	ST-RELA-Variable
MUV043Nuc2.P2.C04	ST-RELA-Variable
MUV043Nuc2.P2.C05	ST-RELA-Variable
MUV043Nuc2.P2.C06	ST-RELA-Variable
MUV043Nuc2.P2.C07	ST-RELA-Variable
MUV043Nuc2.P2.C08	ST-RELA-Variable
MUV043Nuc2.P2.C09	ST-RELA-Variable
MUV043Nuc2.P2.C10	ST-RELA-Variable
MUV043Nuc2.P2.C11	ST-RELA-Variable
MUV043Nuc2.P2.C12	ST-RELA-Variable
MUV043Nuc2.P2.D01	ST-RELA-Variable
MUV043Nuc2.P2.D03	ST-RELA-Variable
MUV043Nuc2.P2.D04	ST-G2M-Phase
MUV043Nuc2.P2.D05	ST-RELA-Variable
MUV043Nuc2.P2.D06	ST-S-Phase
MUV043Nuc2.P2.D07	ST-RELA-Variable
MUV043Nuc2.P2.D08	ST-RELA-Variable
MUV043Nuc2.P2.D09	ST-RELA-Variable
MUV043Nuc2.P2.D10	ST-S-Phase
MUV043Nuc2.P2.D11	ST-RELA-Variable
MUV043Nuc2.P2.D12	ST-Neuronal-Precursor-like
MUV043Nuc2.P2.E01	ST-RELA-Variable
MUV043Nuc2.P2.E03	ST-RELA-Variable
MUV043Nuc2.P2.E04	ST-S-Phase
MUV043Nuc2.P2.E06	ST-G2M-Phase
MUV043Nuc2.P2.E07	ST-RELA-Variable
MUV043Nuc2.P2.E08	ST-RELA-Variable
MUV043Nuc2.P2.E09	ST-RELA-Variable
MUV043Nuc2.P2.E10	ST-RELA-Variable
MUV043Nuc2.P2.E11	ST-RELA-Variable
MUV043Nuc2.P2.E12	ST-RELA-Variable
MUV043Nuc2.P2.F01	ST-Metabolic
MUV043Nuc2.P2.F03	ST-RELA-Variable
MUV043Nuc2.P2.F04	ST-Metabolic
MUV043Nuc2.P2.F05	ST-RELA-Variable
MUV043Nuc2.P2.F06	ST-RELA-Variable
MUV043Nuc2.P2.F08	ST-RELA-Variable
MUV043Nuc2.P2.F09	ST-RELA-Variable
MUV043Nuc2.P2.F10	ST-RELA-Variable
MUV043Nuc2.P2.F12	ST-RELA-Variable
MUV043Nuc2.P2.G03	ST-RELA-Variable
MUV043Nuc2.P2.G04	ST-RELA-Variable
MUV043Nuc2.P2.G05	ST-RELA-Variable
MUV043Nuc2.P2.G06	ST-Neuronal-Precursor-like
MUV043Nuc2.P2.G07	ST-RELA-Variable
MUV043Nuc2.P2.G08	ST-Metabolic
MUV043Nuc2.P2.G09	ST-RELA-Variable
MUV043Nuc2.P2.G10	ST-RELA-Variable
MUV043Nuc2.P2.G12	ST-RELA-Variable
MUV043Nuc2.P2.H01	ST-RELA-Variable
MUV043Nuc2.P2.H03	ST-S-Phase
MUV043Nuc2.P2.H04	ST-RELA-Variable
MUV043Nuc2.P2.H07	ST-G2M-Phase
MUV043Nuc2.P2.H08	ST-RELA-Variable
MUV043Nuc2.P2.H09	ST-RELA-Variable
MUV043Nuc2.P2.H10	ST-RELA-Variable
MUV043Nuc2.P2.H12	ST-RELA-Variable

## Sheet: SP-MPE-annotation
Table S2, Related to Figures 2, 4. Metaprograms assignments
Cell.id	Annotation
BT1678.P1.A02	SP-Immune-Reactive
BT1678.P1.A08	SP-Immune-Reactive
BT1678.P1.B06	SP-Immune-Reactive
BT1678.P1.B08	SP-Immune-Reactive
BT1678.P1.C07	SP-Immune-Reactive
BT1678.P1.C10	SP-Immune-Reactive
BT1678.P1.C12	SP-Immune-Reactive
BT1678.P1.D01	SP-Immune-Reactive
BT1678.P1.D05	SP-Immune-Reactive
BT1678.P1.D11	SP-Immune-Reactive
BT1678.P1.E01	SP-Immune-Reactive
BT1678.P1.E03	SP-Immune-Reactive
BT1678.P1.E07	SP-Immune-Reactive
BT1678.P1.E08	SP-Immune-Reactive
BT1678.P1.E09	SP-Immune-Reactive
BT1678.P1.F01	SP-Immune-Reactive
BT1678.P1.F09	SP-Immune-Reactive
BT1678.P1.F10	SP-Immune-Reactive
BT1678.P1.F12	SP-Immune-Reactive
BT1678.P1.G04	SP-Immune-Reactive
BT1678.P1.G08	SP-Immune-Reactive
BT1678.P1.H03	SP-Immune-Reactive
BT1678.P1.H05	SP-Immune-Reactive
BT1678.P1.H06	SP-Immune-Reactive
BT1678.P1.H08	SP-Immune-Reactive
BT1678.P1.H10	SP-Immune-Reactive
BT1678.P1.H11	SP-Immune-Reactive
BT1678.P2.A10	SP-Immune-Reactive
BT1678.P2.B01	SP-Immune-Reactive
BT1678.P2.B04	SP-Immune-Reactive
BT1678.P2.B07	SP-Immune-Reactive
BT1678.P2.B10	SP-Immune-Reactive
BT1678.P2.B12	SP-Immune-Reactive
BT1678.P2.C01	SP-Immune-Reactive
BT1678.P2.C05	SP-Immune-Reactive
BT1678.P2.C09	SP-Immune-Reactive
BT1678.P2.C12	SP-Immune-Reactive
BT1678.P2.D02	SP-Immune-Reactive
BT1678.P2.E03	SP-Immune-Reactive
BT1678.P2.E04	SP-Immune-Reactive
BT1678.P2.E10	SP-Immune-Reactive
BT1678.P2.F04	SP-Immune-Reactive
BT1678.P2.G10	SP-Immune-Reactive
BT1678.P2.H01	SP-Immune-Reactive
BT1678.P2.H10	SP-Immune-Reactive
BT1678.P3.A07	SP-Immune-Reactive
BT1678.P3.B01	SP-Immune-Reactive
BT1678.P3.B02	SP-Immune-Reactive
BT1678.P3.B04	SP-Immune-Reactive
BT1678.P3.B08	SP-Immune-Reactive
BT1678.P3.B09	SP-Immune-Reactive
BT1678.P3.C07	SP-Immune-Reactive
BT1678.P3.C11	SP-Immune-Reactive
BT1678.P3.D11	SP-Immune-Reactive
BT1678.P3.E06	SP-Immune-Reactive
BT1678.P3.E08	SP-Immune-Reactive
BT1678.P3.E09	SP-Immune-Reactive
BT1678.P3.E12	SP-Immune-Reactive
BT1678.P3.F01	SP-Immune-Reactive
BT1678.P3.F02	SP-Immune-Reactive
BT1678.P3.F05	SP-Immune-Reactive
BT1678.P3.G01	SP-Immune-Reactive
BT1678.P3.G02	SP-Immune-Reactive
BT1678.P3.G08	SP-Immune-Reactive
BT1678.P3.H02	SP-Immune-Reactive
BT1678.P4.A01	SP-Immune-Reactive
BT1678.P4.A04	SP-Immune-Reactive
BT1678.P4.A07	SP-Immune-Reactive
BT1678.P4.B03	SP-Immune-Reactive
BT1678.P4.B04	SP-Immune-Reactive
BT1678.P4.B05	SP-Immune-Reactive
BT1678.P4.B09	SP-Immune-Reactive
BT1678.P4.C07	SP-Immune-Reactive
BT1678.P4.C09	SP-Immune-Reactive
BT1678.P4.C10	SP-Immune-Reactive
BT1678.P4.C11	SP-Immune-Reactive
BT1678.P4.D09	SP-Immune-Reactive
BT1678.P4.E01	SP-Immune-Reactive
BT1678.P4.E07	SP-Immune-Reactive
BT1678.P4.E10	SP-Immune-Reactive
BT1678.P4.E11	SP-Immune-Reactive
BT1678.P4.F01	SP-Immune-Reactive
BT1678.P4.F07	SP-Immune-Reactive
BT1678.P4.G06	SP-Immune-Reactive
BT1678.P4.H05	SP-Immune-Reactive
MUV068.P1.A01	SP-Variable
MUV068.P1.A02	SP-Variable
MUV068.P1.A03	SP-Progenitor-like
MUV068.P1.A09	SP-Ependymal-like
MUV068.P1.A10	SP-Variable
MUV068.P1.A12	SP-Variable
MUV068.P1.B02	SP-Variable
MUV068.P1.B05	SP-Progenitor-like
MUV068.P1.B06	SP-Variable
MUV068.P1.B07	SP-Progenitor-like
MUV068.P1.B08	SP-Ependymal-like
MUV068.P1.B10	SP-Ependymal-like
MUV068.P1.C01	SP-Progenitor-like
MUV068.P1.C02	SP-Variable
MUV068.P1.C03	SP-Variable
MUV068.P1.C04	SP-Ependymal-like
MUV068.P1.C06	SP-Progenitor-like
MUV068.P1.C09	SP-Variable
MUV068.P1.C10	SP-Variable
MUV068.P1.C12	SP-Ependymal-like
MUV068.P1.D02	SP-Ependymal-like
MUV068.P1.D03	SP-Variable
MUV068.P1.D04	SP-Variable
MUV068.P1.D05	SP-Variable
MUV068.P1.D06	SP-Variable
MUV068.P1.D07	SP-Variable
MUV068.P1.D08	SP-Progenitor-like
MUV068.P1.D09	SP-Ependymal-like
MUV068.P1.D11	SP-Variable
MUV068.P1.E02	SP-Progenitor-like
MUV068.P1.E03	SP-Variable
MUV068.P1.E05	SP-Variable
MUV068.P1.E06	SP-Progenitor-like
MUV068.P1.E08	SP-Progenitor-like
MUV068.P1.E10	SP-Variable
MUV068.P1.E11	SP-Ependymal-like
MUV068.P1.E12	SP-Variable
MUV068.P1.F01	SP-Variable
MUV068.P1.F02	SP-Progenitor-like
MUV068.P1.F03	SP-Ependymal-like
MUV068.P1.F07	SP-Variable
MUV068.P1.F11	SP-Ependymal-like
MUV068.P1.G03	SP-Variable
MUV068.P1.G05	SP-Progenitor-like
MUV068.P1.G06	SP-Variable
MUV068.P1.G07	SP-Variable
MUV068.P1.G09	SP-Variable
MUV068.P1.G12	SP-Variable
MUV068.P1.H02	SP-Ependymal-like
MUV068.P1.H04	SP-Progenitor-like
MUV068.P1.H06	SP-Progenitor-like
MUV068.P1.H08	SP-Progenitor-like
MUV068.P1.H10	SP-Ependymal-like
MUV068.P1.H12	SP-Progenitor-like
MUV068.P2.A03	SP-Progenitor-like
MUV068.P2.A04	SP-Variable
MUV068.P2.A05	SP-Variable
MUV068.P2.A08	SP-Progenitor-like
MUV068.P2.A10	SP-Variable
MUV068.P2.A12	SP-Progenitor-like
MUV068.P2.B01	SP-Progenitor-like
MUV068.P2.B04	SP-Ependymal-like
MUV068.P2.B05	SP-Variable
MUV068.P2.B06	SP-Progenitor-like
MUV068.P2.B09	SP-Progenitor-like
MUV068.P2.B12	SP-Variable
MUV068.P2.C01	SP-Variable
MUV068.P2.C03	SP-Progenitor-like
MUV068.P2.C04	SP-Variable
MUV068.P2.C07	SP-Ependymal-like
MUV068.P2.C08	SP-Progenitor-like
MUV068.P2.D01	SP-Variable
MUV068.P2.D06	SP-Progenitor-like
MUV068.P2.D08	SP-Variable
MUV068.P2.D09	SP-Variable
MUV068.P2.D10	SP-Progenitor-like
MUV068.P2.D11	SP-Variable
MUV068.P2.E01	SP-Progenitor-like
MUV068.P2.E02	SP-Progenitor-like
MUV068.P2.E03	SP-Variable
MUV068.P2.E04	SP-Progenitor-like
MUV068.P2.E05	SP-Progenitor-like
MUV068.P2.E06	SP-Variable
MUV068.P2.E07	SP-Variable
MUV068.P2.E08	SP-Progenitor-like
MUV068.P2.E11	SP-Ependymal-like
MUV068.P2.E12	SP-Progenitor-like
MUV068.P2.F01	SP-Progenitor-like
MUV068.P2.F02	SP-Variable
MUV068.P2.F03	SP-Ependymal-like
MUV068.P2.F04	SP-Variable
MUV068.P2.F05	SP-Variable
MUV068.P2.F06	SP-Ependymal-like
MUV068.P2.F07	SP-Ependymal-like
MUV068.P2.F10	SP-Progenitor-like
MUV068.P2.F11	SP-Variable
MUV068.P2.G01	SP-Variable
MUV068.P2.G02	SP-Progenitor-like
MUV068.P2.G03	SP-Progenitor-like
MUV068.P2.G04	SP-Progenitor-like
MUV068.P2.G06	SP-Variable
MUV068.P2.G07	SP-Progenitor-like
MUV068.P2.G08	SP-Variable
MUV068.P2.G09	SP-Progenitor-like
MUV068.P2.G10	SP-Variable
MUV068.P2.G11	SP-Progenitor-like
MUV068.P2.G12	SP-Progenitor-like
MUV068.P2.H01	SP-Variable
MUV068.P2.H02	SP-Variable
MUV068.P2.H03	SP-Variable
MUV068.P2.H04	SP-Variable
MUV068.P2.H08	SP-Variable
MUV068.P2.H09	SP-Ependymal-like
MUV068.P2.H10	SP-Variable
MUV068.P2.H11	SP-Variable
MUV068.P2.H12	SP-Variable
MUV068.P3.A01	SP-Ependymal-like
MUV068.P3.A04	SP-Variable
MUV068.P3.A05	SP-Variable
MUV068.P3.A06	SP-Progenitor-like
MUV068.P3.A08	SP-Progenitor-like
MUV068.P3.A11	SP-Ependymal-like
MUV068.P3.B02	SP-Ependymal-like
MUV068.P3.B05	SP-Ependymal-like
MUV068.P3.B07	SP-Variable
MUV068.P3.B08	SP-Variable
MUV068.P3.B10	SP-Ependymal-like
MUV068.P3.B11	SP-Progenitor-like
MUV068.P3.B12	SP-Progenitor-like
MUV068.P3.C02	SP-Variable
MUV068.P3.C04	SP-Progenitor-like
MUV068.P3.C05	SP-Variable
MUV068.P3.C06	SP-Progenitor-like
MUV068.P3.C07	SP-Variable
MUV068.P3.C08	SP-Variable
MUV068.P3.C12	SP-Progenitor-like
MUV068.P3.D01	SP-Variable
MUV068.P3.D04	SP-Ependymal-like
MUV068.P3.D05	SP-Variable
MUV068.P3.D06	SP-Variable
MUV068.P3.D07	SP-Variable
MUV068.P3.D09	SP-Variable
MUV068.P3.D10	SP-Variable
MUV068.P3.E02	SP-Ependymal-like
MUV068.P3.E03	SP-Ependymal-like
MUV068.P3.E04	SP-Variable
MUV068.P3.E06	SP-Progenitor-like
MUV068.P3.E07	SP-Variable
MUV068.P3.E09	SP-Progenitor-like
MUV068.P3.E10	SP-Ependymal-like
MUV068.P3.F01	SP-Variable
MUV068.P3.F02	SP-Ependymal-like
MUV068.P3.F03	SP-Variable
MUV068.P3.F05	SP-Variable
MUV068.P3.F06	SP-Variable
MUV068.P3.F07	SP-Progenitor-like
MUV068.P3.F08	SP-Progenitor-like
MUV068.P3.F10	SP-Variable
MUV068.P3.F11	SP-Variable
MUV068.P3.G01	SP-Progenitor-like
MUV068.P3.G03	SP-Variable
MUV068.P3.G05	SP-Progenitor-like
MUV068.P3.G06	SP-Ependymal-like
MUV068.P3.G08	SP-Variable
MUV068.P3.G11	SP-Progenitor-like
MUV068.P3.G12	SP-Variable
MUV068.P3.H01	SP-Variable
MUV068.P3.H03	SP-Ependymal-like
MUV068.P3.H06	SP-Ependymal-like
MUV068.P3.H07	SP-Progenitor-like
MUV068.P3.H09	SP-Progenitor-like
MUV068.P3.H10	SP-Progenitor-like
MUV068.P3.H11	SP-Progenitor-like
MUV068.P3.H12	SP-Progenitor-like
MUV068.P4.A01	SP-Ependymal-like
MUV068.P4.A02	SP-Variable
MUV068.P4.A03	SP-Progenitor-like
MUV068.P4.A04	SP-Variable
MUV068.P4.A05	SP-Variable
MUV068.P4.A06	SP-Variable
MUV068.P4.A07	SP-Variable
MUV068.P4.A08	SP-Variable
MUV068.P4.A09	SP-Variable
MUV068.P4.A10	SP-Variable
MUV068.P4.A11	SP-Variable
MUV068.P4.B01	SP-Variable
MUV068.P4.B02	SP-Variable
MUV068.P4.B03	SP-Ependymal-like
MUV068.P4.B04	SP-Variable
MUV068.P4.B05	SP-Variable
MUV068.P4.B06	SP-Variable
MUV068.P4.B09	SP-Progenitor-like
MUV068.P4.B10	SP-Variable
MUV068.P4.B12	SP-Variable
MUV068.P4.C02	SP-Progenitor-like
MUV068.P4.C03	SP-Variable
MUV068.P4.C04	SP-Ependymal-like
MUV068.P4.C05	SP-Progenitor-like
MUV068.P4.C06	SP-Variable
MUV068.P4.C07	SP-Progenitor-like
MUV068.P4.C08	SP-Progenitor-like
MUV068.P4.C09	SP-Variable
MUV068.P4.C12	SP-Ependymal-like
MUV068.P4.D01	SP-Variable
MUV068.P4.D02	SP-Progenitor-like
MUV068.P4.D04	SP-Variable
MUV068.P4.D05	SP-Variable
MUV068.P4.D07	SP-Variable
MUV068.P4.D08	SP-Ependymal-like
MUV068.P4.D09	SP-Variable
MUV068.P4.D11	SP-Progenitor-like
MUV068.P4.E02	SP-Ependymal-like
MUV068.P4.E05	SP-Variable
MUV068.P4.E07	SP-Ependymal-like
MUV068.P4.E08	SP-Progenitor-like
MUV068.P4.E09	SP-Variable
MUV068.P4.E10	SP-Variable
MUV068.P4.E11	SP-Variable
MUV068.P4.E12	SP-Progenitor-like
MUV068.P4.F01	SP-Progenitor-like
MUV068.P4.F02	SP-Progenitor-like
MUV068.P4.F03	SP-Progenitor-like
MUV068.P4.F04	SP-Ependymal-like
MUV068.P4.F05	SP-Progenitor-like
MUV068.P4.F07	SP-Variable
MUV068.P4.F08	SP-Variable
MUV068.P4.F10	SP-Variable
MUV068.P4.G01	SP-Variable
MUV068.P4.G02	SP-Progenitor-like
MUV068.P4.G03	SP-Variable
MUV068.P4.G04	SP-Progenitor-like
MUV068.P4.G05	SP-Variable
MUV068.P4.G07	SP-Variable
MUV068.P4.G08	SP-Progenitor-like
MUV068.P4.G09	SP-Variable
MUV068.P4.G11	SP-Progenitor-like
MUV068.P4.G12	SP-Progenitor-like
MUV068.P4.H01	SP-Progenitor-like
MUV068.P4.H03	SP-Variable
MUV068.P4.H04	SP-Variable
MUV068.P4.H05	SP-Variable
MUV068.P4.H06	SP-Variable
MUV068.P4.H07	SP-Variable
MUV068.P4.H08	SP-Variable
MUV068.P4.H09	SP-Progenitor-like
MUV068.P4.H10	SP-Progenitor-like
MUV068.P4.H11	SP-Variable
MUV068.P4.H12	SP-Variable
