# Supplementary material for: Single-Cell RNA-Seq Reveals Cellular Hierarchies and Impaired Developmental Trajectories in Pediatric Ependymoma
Source: Cancer Cell. 2020 Jul 13;38(1):44–59.e9. doi: 10.1016/j.ccell.2020.06.004 (PMC7479515; doi:10.1016/j.ccell.2020.06.004)
Supplement: Table S3. PF-EPN and ST-EPN Signatures, Related to Figures 2 and 4 [file mmc4.xlsx]

## Sheet: PF-Glial-Progenitor-like
Table S3, Related to Figures 2, 4. PF- and ST-EPN signatures
p_val	avg_logFC	pct.1	pct.2	p_val_adj	cluster	gene
2.0465e-194	1.99025	0.732	0.092	4.18449e-190	PF-Astroglial-like	SPOCK1
1.17623e-185	2.19042	0.726	0.098	2.40504e-181	PF-Astroglial-like	SPHK1
1.69023e-164	2.45835	0.655	0.089	3.45602e-160	PF-Astroglial-like	CRABP1
4.02125e-157	2.21395	0.926	0.311	8.22226e-153	PF-Astroglial-like	NCAN
2.94865e-143	1.56497	0.698	0.13	6.0291e-139	PF-Astroglial-like	GOLGA7B
9.06036e-143	1.44696	0.708	0.134	1.85257e-138	PF-Astroglial-like	GRIK2
1.71301e-142	2.23604	0.855	0.26	3.50259e-138	PF-Astroglial-like	C1orf61
3.2265e-139	2.22369	0.858	0.282	6.59722e-135	PF-Astroglial-like	FABP5
1.05407e-133	1.46182	0.8	0.209	2.15526e-129	PF-Astroglial-like	CDH4
1.62362e-126	1.60199	0.982	0.54	3.31983e-122	PF-Astroglial-like	BCAN
3.50663e-126	1.05927	0.858	0.244	7.17001e-122	PF-Astroglial-like	CSMD1
6.50329e-102	1.64392	0.738	0.243	1.32973e-97	PF-Astroglial-like	LUZP2
7.49263e-102	1.5454	0.686	0.172	1.53202e-97	PF-Astroglial-like	MOXD1
1.87681e-99	1.59619	0.643	0.154	3.83751e-95	PF-Astroglial-like	THBS4
1.17572e-98	1.07474	0.898	0.323	2.40399e-94	PF-Astroglial-like	SPON1
8.12945e-98	1.01353	0.997	0.982	1.66223e-93	PF-Astroglial-like	CKB
1.6661e-97	1.42006	0.849	0.316	3.40667e-93	PF-Astroglial-like	PCP4
4.54688e-94	1.6801	0.883	0.425	9.297e-90	PF-Astroglial-like	PGAM2
7.00222e-89	1.07436	0.926	0.478	1.43174e-84	PF-Astroglial-like	XIST
4.00218e-85	1.19406	0.88	0.375	8.18325e-81	PF-Astroglial-like	GRIK1
5.99545e-85	1.49194	0.52	0.109	1.22589e-80	PF-Astroglial-like	PDZRN4
8.78848e-84	1.37166	0.849	0.397	1.79698e-79	PF-Astroglial-like	NFASC
3.53248e-80	1.21267	0.532	0.119	7.22285e-76	PF-Astroglial-like	SEZ6L
7.3252e-78	1.05464	0.96	0.692	1.49778e-73	PF-Astroglial-like	C17orf76-AS1
3.96526e-77	1.10938	0.643	0.187	8.10776e-73	PF-Astroglial-like	SGCD
5.84053e-77	1.10954	0.954	0.618	1.19421e-72	PF-Astroglial-like	GAS5
7.00682e-77	1.00438	0.988	0.689	1.43268e-72	PF-Astroglial-like	IGF2
1.01797e-75	1.12152	0.938	0.605	2.08145e-71	PF-Astroglial-like	FXYD6
6.57057e-74	1.6427	0.815	0.409	1.34348e-69	PF-Astroglial-like	AQP1
1.05642e-70	1.02306	0.862	0.405	2.16007e-66	PF-Astroglial-like	AEBP1
4.25127e-69	1.07043	0.532	0.138	8.69258e-65	PF-Astroglial-like	EPHA6
1.49444e-68	1.07471	0.634	0.195	3.05569e-64	PF-Astroglial-like	PYGM
7.56162e-68	1.02173	0.717	0.262	1.54612e-63	PF-Astroglial-like	PDGFA
8.48177e-68	1.13665	0.862	0.444	1.73427e-63	PF-Astroglial-like	ADAMTS16
2.99953e-67	1.00449	0.742	0.285	6.13314e-63	PF-Astroglial-like	MOB3B
1.38386e-65	1.58202	0.902	0.501	2.82958e-61	PF-Astroglial-like	NNAT
1.66386e-64	1.04228	0.612	0.192	3.40209e-60	PF-Astroglial-like	MPP6
4.43871e-64	1.07728	0.754	0.313	9.07583e-60	PF-Astroglial-like	TAGLN3
9.85598e-57	1.19579	0.545	0.172	2.01525e-52	PF-Astroglial-like	IL11RA
3.40887e-56	1.04445	0.809	0.412	6.97012e-52	PF-Astroglial-like	EGFR
1.11568e-45	1.09863	0.788	0.439	2.28123e-41	PF-Astroglial-like	ID1
6.26953e-14	1.06572	0.532	0.376	1.28193e-09	PF-Astroglial-like	PRND

## Sheet: PF-Astroependymal-like
Table S3, Related to Figures 2, 4. PF- and ST-EPN signatures
p_val	avg_logFC	pct.1	pct.2	p_val_adj	cluster	gene
7.39778e-117	1.56029	1	0.817	1.51263e-112	PF-Astroependymal-like	AQP4
7.40339e-103	1.67121	0.865	0.328	1.51377e-98	PF-Astroependymal-like	IGSF1
2.01583e-99	1.53185	0.993	0.871	4.12177e-95	PF-Astroependymal-like	CST3
9.11736e-91	1.2452	1	0.977	1.86423e-86	PF-Astroependymal-like	CLU
9.17734e-87	1.64302	0.582	0.122	1.87649e-82	PF-Astroependymal-like	SLC6A13
5.27062e-81	1.62251	0.918	0.538	1.07768e-76	PF-Astroependymal-like	GPRC5B
7.49529e-70	1.28188	0.968	0.7	1.53256e-65	PF-Astroependymal-like	S100B
6.46827e-60	1.35897	0.862	0.504	1.32257e-55	PF-Astroependymal-like	SPARCL1
5.18666e-59	1.29559	0.709	0.281	1.06052e-54	PF-Astroependymal-like	TSPAN7
2.70448e-52	1.31905	0.798	0.419	5.52984e-48	PF-Astroependymal-like	SCD
2.84071e-52	1.35533	0.784	0.386	5.8084e-48	PF-Astroependymal-like	CPE
7.82009e-52	1.11615	0.688	0.27	1.59897e-47	PF-Astroependymal-like	S100A16
1.31139e-50	1.73618	0.787	0.516	2.6814e-46	PF-Astroependymal-like	PIK3C3
9.43334e-47	1.68826	0.56	0.22	1.92884e-42	PF-Astroependymal-like	PRODH
5.81152e-46	1.15622	0.716	0.356	1.18828e-41	PF-Astroependymal-like	ITGA7
1.2109e-42	1.1669	0.784	0.429	2.47593e-38	PF-Astroependymal-like	ANGPT1
3.46625e-42	1.21574	0.851	0.644	7.08743e-38	PF-Astroependymal-like	BCKDHB
7.55257e-36	1.07294	0.872	0.777	1.54427e-31	PF-Astroependymal-like	GSTM3
8.42619e-36	1.2448	0.521	0.219	1.7229e-31	PF-Astroependymal-like	FBLN2
2.0911e-35	1.19973	0.848	0.659	4.27568e-31	PF-Astroependymal-like	ASAH1
8.52205e-34	1.05171	0.823	0.605	1.7425e-29	PF-Astroependymal-like	CNTN1
3.09601e-32	1.17155	0.702	0.457	6.33042e-28	PF-Astroependymal-like	EEA1
2.87823e-31	1.02386	0.713	0.422	5.88512e-27	PF-Astroependymal-like	PLSCR4
1.13205e-30	1.0877	0.716	0.427	2.3147e-26	PF-Astroependymal-like	AQP1
2.55759e-29	1.00153	0.553	0.263	5.2295e-25	PF-Astroependymal-like	C2orf88
3.49803e-25	1.00361	0.514	0.256	7.15242e-21	PF-Astroependymal-like	CALB1
6.47443e-25	1.14313	0.624	0.396	1.32383e-20	PF-Astroependymal-like	SLC16A4
1.15511e-22	1.1123	0.777	0.611	2.36184e-18	PF-Astroependymal-like	AHCYL1
1.22316e-22	1.02899	0.528	0.271	2.50099e-18	PF-Astroependymal-like	INS-IGF2
7.36228e-16	1.36547	0.543	0.352	1.50536e-11	PF-Astroependymal-like	CTSH
2.72205e-15	1.01632	0.525	0.312	5.56577e-11	PF-Astroependymal-like	APLNR
5.81016e-14	1.60012	0.525	0.388	1.188e-09	PF-Astroependymal-like	GALNT15

## Sheet: PF-Ependymal-like
Table S3, Related to Figures 2, 4. PF- and ST-EPN signatures
p_val	avg_logFC	pct.1	pct.2	p_val_adj	cluster	gene
0	2.37659	0.812	0.087	0	PF-Ependymal-like	CCDC78
0	2.35869	0.91	0.168	0	PF-Ependymal-like	ROPN1L
0	2.21179	0.898	0.168	0	PF-Ependymal-like	LRRC46
0	2.19892	0.987	0.442	0	PF-Ependymal-like	C9orf117
0	2.14877	0.868	0.145	0	PF-Ependymal-like	SPATA18
1.20921e-306	2.18532	0.916	0.226	2.47248e-302	PF-Ependymal-like	DNAAF1
7.75979e-304	2.65626	0.814	0.121	1.58665e-299	PF-Ependymal-like	PPP1R32
1.81683e-296	2.08631	0.95	0.281	3.71487e-292	PF-Ependymal-like	C11orf88
1.03467e-295	1.87446	0.792	0.093	2.1156e-291	PF-Ependymal-like	DNAI2
1.43555e-293	2.13032	0.97	0.405	2.93526e-289	PF-Ependymal-like	LRRC48
3.08926e-293	2.00942	0.954	0.306	6.31662e-289	PF-Ependymal-like	CAPSL
2.28553e-292	1.75226	0.891	0.176	4.67323e-288	PF-Ependymal-like	CCDC108
7.03734e-287	1.89572	0.982	0.412	1.43892e-282	PF-Ependymal-like	RSPH1
1.62473e-283	1.91339	0.973	0.383	3.32209e-279	PF-Ependymal-like	WDR16
3.06605e-283	2.1136	0.91	0.25	6.26915e-279	PF-Ependymal-like	CCDC42B
1.80409e-276	1.80562	0.973	0.475	3.68883e-272	PF-Ependymal-like	SPAG8
7.97382e-275	2.1074	0.82	0.133	1.63041e-270	PF-Ependymal-like	ANKRD66
3.29433e-273	1.8987	0.861	0.186	6.73591e-269	PF-Ependymal-like	CCDC39
1.91948e-272	2.47823	0.636	0.036	3.92475e-268	PF-Ependymal-like	TUBA4B
2.60338e-271	1.90035	0.928	0.263	5.32314e-267	PF-Ependymal-like	ODF3B
2.9679e-271	1.23455	1	0.905	6.06847e-267	PF-Ependymal-like	AK1
6.06044e-270	2.14066	0.847	0.188	1.23918e-265	PF-Ependymal-like	DYNLRB2
1.82889e-269	2.00932	0.815	0.142	3.73954e-265	PF-Ependymal-like	FAM166B
2.19357e-266	1.05676	0.676	0.057	4.48519e-262	PF-Ependymal-like	DNAH3
3.87182e-266	1.77111	0.994	0.508	7.91671e-262	PF-Ependymal-like	CAPS
5.14617e-266	2.06681	0.857	0.184	1.05224e-261	PF-Ependymal-like	FAM183A
2.65285e-264	2.04852	0.835	0.173	5.42428e-260	PF-Ependymal-like	C4orf22
6.63419e-263	2.11605	0.909	0.326	1.35649e-258	PF-Ependymal-like	TEKT1
8.62952e-261	1.71431	0.977	0.41	1.76448e-256	PF-Ependymal-like	ZMYND10
2.44778e-259	1.45989	0.994	0.659	5.00497e-255	PF-Ependymal-like	C9orf24
1.55895e-254	1.86545	0.891	0.267	3.18758e-250	PF-Ependymal-like	C9orf116
4.7832e-254	1.87078	0.789	0.131	9.78022e-250	PF-Ependymal-like	FAM216B
1.95149e-249	1.99102	0.815	0.184	3.99021e-245	PF-Ependymal-like	DYDC2
3.64847e-247	1.6348	0.868	0.226	7.46002e-243	PF-Ependymal-like	C17orf72
8.22833e-246	1.69362	0.774	0.143	1.68245e-241	PF-Ependymal-like	RSPH10B
8.22833e-246	1.69362	0.774	0.143	1.68245e-241	PF-Ependymal-like	RSPH10B2
7.40156e-242	1.76141	0.943	0.41	1.5134e-237	PF-Ependymal-like	IQCG
1.4959e-241	2.0975	0.683	0.083	3.05867e-237	PF-Ependymal-like	CCDC153
2.88132e-237	1.87299	0.799	0.166	5.89144e-233	PF-Ependymal-like	TTC29
4.37407e-236	1.60699	0.947	0.441	8.94366e-232	PF-Ependymal-like	CCDC146
8.49238e-236	1.6474	0.9	0.276	1.73644e-231	PF-Ependymal-like	PCDP1
6.06196e-231	1.71905	0.832	0.204	1.23949e-226	PF-Ependymal-like	CCDC11
1.09916e-230	1.24926	0.708	0.124	2.24745e-226	PF-Ependymal-like	DNAH10
3.69112e-225	2.40908	0.701	0.113	7.54723e-221	PF-Ependymal-like	SLC47A2
2.15839e-223	1.59192	0.865	0.242	4.41325e-219	PF-Ependymal-like	EFCAB12
7.6059e-220	1.14952	0.945	0.38	1.55518e-215	PF-Ependymal-like	DNAH11
9.84938e-220	2.02368	0.83	0.26	2.0139e-215	PF-Ependymal-like	CD36
4.0411e-218	1.83936	0.722	0.128	8.26284e-214	PF-Ependymal-like	C15orf26
3.61267e-217	1.48593	0.952	0.327	7.38683e-213	PF-Ependymal-like	GABRG1
9.67077e-217	1.52218	0.892	0.288	1.97738e-212	PF-Ependymal-like	LRRC71
1.24417e-216	2.01709	0.623	0.073	2.54395e-212	PF-Ependymal-like	TEKT4
1.40487e-212	1.8119	0.829	0.241	2.87253e-208	PF-Ependymal-like	CCDC65
2.07562e-212	1.42389	0.91	0.327	4.24403e-208	PF-Ependymal-like	DNAH12
3.93523e-211	1.06938	0.999	0.869	8.04635e-207	PF-Ependymal-like	PLTP
9.12403e-208	1.69031	0.898	0.492	1.86559e-203	PF-Ependymal-like	CDHR3
5.11987e-207	1.22452	0.752	0.177	1.04686e-202	PF-Ependymal-like	DNAH2
1.54312e-206	1.83466	0.739	0.16	3.15521e-202	PF-Ependymal-like	NELL2
1.61095e-205	1.28347	0.976	0.52	3.29391e-201	PF-Ependymal-like	SPAG17
4.2756e-205	1.62451	0.888	0.359	8.74233e-201	PF-Ependymal-like	DNAI1
9.17432e-205	1.61868	0.546	0.047	1.87587e-200	PF-Ependymal-like	MUSK
3.28784e-204	1.34121	0.902	0.294	6.72265e-200	PF-Ependymal-like	IQCA1
2.42014e-203	1.77653	0.735	0.159	4.94847e-199	PF-Ependymal-like	FAM92B
2.40363e-202	1.54087	0.772	0.183	4.9147e-198	PF-Ependymal-like	AGBL2
2.47739e-202	1.32594	0.71	0.136	5.06551e-198	PF-Ependymal-like	ADGB
3.04721e-202	2.11369	0.604	0.075	6.23064e-198	PF-Ependymal-like	STOML3
9.07172e-200	1.72246	0.817	0.254	1.85489e-195	PF-Ependymal-like	SPEF1
1.93488e-199	2.35339	0.509	0.035	3.95625e-195	PF-Ependymal-like	LOC643037
3.36507e-199	1.57871	0.846	0.256	6.88055e-195	PF-Ependymal-like	AK7
7.02356e-199	1.25889	0.985	0.653	1.43611e-194	PF-Ependymal-like	ANXA1
9.35395e-198	1.52931	0.753	0.179	1.9126e-193	PF-Ependymal-like	VWA3B
2.50059e-197	1.45611	0.931	0.473	5.11295e-193	PF-Ependymal-like	MNS1
3.92493e-197	1.44352	0.968	0.544	8.0253e-193	PF-Ependymal-like	DNAH9
1.39418e-195	1.74287	0.578	0.071	2.85068e-191	PF-Ependymal-like	ARHGAP18
6.85758e-195	1.17557	0.986	0.701	1.40217e-190	PF-Ependymal-like	VWA3A
2.00657e-194	1.37728	0.889	0.31	4.10282e-190	PF-Ependymal-like	ZBBX
4.86717e-192	1.17514	0.978	0.651	9.9519e-188	PF-Ependymal-like	CETN2
2.56057e-191	1.92887	0.589	0.076	5.23559e-187	PF-Ependymal-like	C1orf87
3.63207e-191	1.7292	0.906	0.571	7.42649e-187	PF-Ependymal-like	LOC400891
7.35816e-191	1.01812	0.625	0.093	1.50452e-186	PF-Ependymal-like	IL16
1.38524e-189	1.44476	0.553	0.06	2.8324e-185	PF-Ependymal-like	2019-03-10
2.88417e-189	1.29343	0.958	0.555	5.89727e-185	PF-Ependymal-like	RABL2B
1.59047e-188	1.29219	0.973	0.606	3.25202e-184	PF-Ependymal-like	TMEM231
2.36433e-186	1.20507	0.981	0.563	4.83435e-182	PF-Ependymal-like	PIFO
4.93724e-185	1.89122	0.73	0.18	1.00952e-180	PF-Ependymal-like	GRAMD2
5.1789e-184	1.41355	0.871	0.321	1.05893e-179	PF-Ependymal-like	C1orf194
1.7647e-182	1.14328	0.933	0.441	3.60828e-178	PF-Ependymal-like	TTC40
4.79587e-182	1.30712	0.949	0.509	9.80611e-178	PF-Ependymal-like	EFCAB1
1.0881e-181	1.12352	0.973	0.701	2.22483e-177	PF-Ependymal-like	KIAA1377
2.8746e-181	1.40698	0.915	0.471	5.87769e-177	PF-Ependymal-like	IFT46
9.56177e-181	1.4134	0.761	0.198	1.9551e-176	PF-Ependymal-like	WDR65
7.28143e-178	1.3265	0.875	0.352	1.48883e-173	PF-Ependymal-like	C9orf171
8.29786e-178	1.14646	0.954	0.385	1.69666e-173	PF-Ependymal-like	FAM179A
1.27437e-176	1.52889	0.868	0.373	2.60571e-172	PF-Ependymal-like	LRRC23
6.45105e-176	1.00503	0.94	0.479	1.31905e-171	PF-Ependymal-like	DNAH6
2.02149e-175	1.47295	0.857	0.351	4.13335e-171	PF-Ependymal-like	FAM81B
2.6864e-175	1.6071	0.775	0.243	5.49288e-171	PF-Ependymal-like	MORN5
6.48642e-174	1.18787	0.951	0.565	1.32628e-169	PF-Ependymal-like	UCHL1
1.17645e-172	1.30699	0.707	0.179	2.40548e-168	PF-Ependymal-like	CCDC13
1.57056e-172	1.46523	0.753	0.227	3.21133e-168	PF-Ependymal-like	WDR66
2.03746e-172	1.42565	0.886	0.406	4.16599e-168	PF-Ependymal-like	SPA17
1.44626e-171	1.22356	0.965	0.576	2.95717e-167	PF-Ependymal-like	WDR96
3.22345e-168	1.4826	0.58	0.093	6.59098e-164	PF-Ependymal-like	KIF19
1.02406e-166	1.17369	0.891	0.34	2.0939e-162	PF-Ependymal-like	DTHD1
1.13129e-166	1.26362	0.978	0.791	2.31315e-162	PF-Ependymal-like	PRDX5
1.21862e-165	1.06685	0.724	0.185	2.49172e-161	PF-Ependymal-like	VWA5B1
2.21269e-165	1.3566	0.843	0.32	4.52428e-161	PF-Ependymal-like	DAW1
6.66562e-164	1.19723	0.952	0.464	1.36292e-159	PF-Ependymal-like	FRMPD2
7.97218e-164	1.3085	0.843	0.297	1.63007e-159	PF-Ependymal-like	WDR63
1.65397e-163	1.25198	0.587	0.099	3.38188e-159	PF-Ependymal-like	ENTPD2
1.34194e-161	1.21317	0.748	0.236	2.74387e-157	PF-Ependymal-like	C9orf174
6.99556e-161	1.4779	0.832	0.34	1.43038e-156	PF-Ependymal-like	TMEM232
8.69044e-161	1.03878	0.981	0.818	1.77693e-156	PF-Ependymal-like	LOC100506990
1.1335e-159	1.23566	0.906	0.459	2.31767e-155	PF-Ependymal-like	C5orf49
3.4002e-159	1.42858	0.659	0.15	6.9524e-155	PF-Ependymal-like	CCDC135
1.46817e-158	1.04821	0.943	0.603	3.00197e-154	PF-Ependymal-like	SYNE1
6.86913e-158	1.70016	0.631	0.14	1.40453e-153	PF-Ependymal-like	FBXO15
7.21022e-158	1.66814	0.658	0.155	1.47427e-153	PF-Ependymal-like	C10orf107
3.36601e-157	1.34703	0.828	0.363	6.88247e-153	PF-Ependymal-like	C20orf96
4.31414e-157	1.27602	0.857	0.402	8.82112e-153	PF-Ependymal-like	KIF9
3.26418e-156	1.47372	0.742	0.232	6.67427e-152	PF-Ependymal-like	MDH1B
1.88709e-154	1.4146	0.746	0.234	3.85854e-150	PF-Ependymal-like	TSNAXIP1
2.81642e-154	1.6129	0.557	0.097	5.75874e-150	PF-Ependymal-like	C2orf73
1.00979e-153	1.40492	0.748	0.244	2.06472e-149	PF-Ependymal-like	LRGUK
1.28668e-153	1.2162	0.855	0.379	2.63087e-149	PF-Ependymal-like	CCDC170
5.11118e-153	1.02696	0.991	0.79	1.04508e-148	PF-Ependymal-like	SPAG6
9.83579e-153	1.17775	0.943	0.513	2.01112e-148	PF-Ependymal-like	CCDC37
4.73256e-152	1.36248	0.621	0.136	9.67667e-148	PF-Ependymal-like	AK8
6.19955e-152	1.57809	0.713	0.213	1.26762e-147	PF-Ependymal-like	C6orf165
1.088e-151	1.24184	0.851	0.365	2.22464e-147	PF-Ependymal-like	ULK4
1.81398e-151	1.55121	0.612	0.135	3.70905e-147	PF-Ependymal-like	PPP1R42
3.35478e-151	1.39212	0.832	0.365	6.85951e-147	PF-Ependymal-like	NME5
5.08794e-151	1.11283	0.979	0.742	1.04033e-146	PF-Ependymal-like	HYDIN
1.1469e-150	1.79681	0.622	0.158	2.34507e-146	PF-Ependymal-like	DNAJC25
3.69518e-150	1.27017	0.807	0.298	7.55554e-146	PF-Ependymal-like	C20orf26
4.24543e-150	1.3607	0.862	0.391	8.68063e-146	PF-Ependymal-like	C2orf40
2.45554e-149	1.54337	0.707	0.218	5.02084e-145	PF-Ependymal-like	BBOX1
8.46434e-149	1.83884	0.522	0.083	1.7307e-144	PF-Ependymal-like	IGFBP7
2.09623e-148	1.06783	0.919	0.49	4.28615e-144	PF-Ependymal-like	SPEF2
9.41502e-148	1.00791	0.979	0.68	1.92509e-143	PF-Ependymal-like	EFHC1
1.10166e-147	1.03961	0.976	0.657	2.25257e-143	PF-Ependymal-like	ARMC3
7.04207e-147	1.86998	0.509	0.082	1.43989e-142	PF-Ependymal-like	CXCL12
1.20864e-145	1.42231	0.739	0.238	2.4713e-141	PF-Ependymal-like	RIBC1
1.34074e-144	1.41289	0.724	0.239	2.74141e-140	PF-Ependymal-like	CCDC176
8.23391e-143	1.34069	0.643	0.169	1.68359e-138	PF-Ependymal-like	GOLGA2P5
1.81474e-142	1.08988	0.902	0.521	3.7106e-138	PF-Ependymal-like	LRP2BP
2.17071e-142	1.28949	0.812	0.312	4.43846e-138	PF-Ependymal-like	RSPH4A
4.60394e-142	1.11292	0.913	0.495	9.41369e-138	PF-Ependymal-like	NEK11
1.4955e-140	1.07366	0.931	0.555	3.05785e-136	PF-Ependymal-like	PSENEN
1.94106e-140	1.36278	0.654	0.189	3.96889e-136	PF-Ependymal-like	DNAJB13
4.33725e-140	1.29353	0.906	0.642	8.86838e-136	PF-Ependymal-like	CCDC113
2.13005e-139	1.37523	0.599	0.143	4.35531e-135	PF-Ependymal-like	CDS1
1.25433e-138	1.09257	0.815	0.33	2.56473e-134	PF-Ependymal-like	EFCAB6
6.6331e-137	1.39109	0.707	0.228	1.35627e-132	PF-Ependymal-like	DNAAF3
1.09188e-136	1.24956	0.717	0.238	2.23257e-132	PF-Ependymal-like	DCDC1
1.11375e-135	1.26645	0.869	0.529	2.27728e-131	PF-Ependymal-like	RABL2A
2.36541e-135	1.00254	0.946	0.642	4.83656e-131	PF-Ependymal-like	UBXN11
9.88874e-135	1.71229	0.632	0.172	2.02195e-130	PF-Ependymal-like	EFEMP1
1.55411e-132	1.00909	0.952	0.692	3.17769e-128	PF-Ependymal-like	IK
3.62508e-132	1.351	0.562	0.123	7.41221e-128	PF-Ependymal-like	UBE3D
2.7286e-131	1.5387	0.522	0.101	5.57917e-127	PF-Ependymal-like	TEX26
1.60751e-130	1.10578	0.905	0.479	3.28688e-126	PF-Ependymal-like	CCDC19
2.09385e-130	1.27968	0.632	0.171	4.28129e-126	PF-Ependymal-like	CCDC81
5.86832e-130	1.13453	0.817	0.337	1.1999e-125	PF-Ependymal-like	PACRG
5.1937e-129	1.44024	0.551	0.122	1.06196e-124	PF-Ependymal-like	HAGHL
1.34664e-128	1.02162	0.902	0.462	2.75347e-124	PF-Ependymal-like	CCDC164
1.44867e-128	1.12509	0.843	0.368	2.9621e-124	PF-Ependymal-like	WDR49
5.35351e-128	1.26081	0.58	0.139	1.09463e-123	PF-Ependymal-like	WDR93
1.02271e-126	1.0179	0.554	0.121	2.09113e-122	PF-Ependymal-like	TP73
5.32826e-126	1.14993	0.852	0.449	1.08947e-121	PF-Ependymal-like	MORN2
7.38544e-126	1.13046	0.931	0.549	1.5101e-121	PF-Ependymal-like	ANXA2
1.95355e-125	1.34052	0.69	0.229	3.99442e-121	PF-Ependymal-like	FANK1
4.3115e-125	1.34192	0.521	0.106	8.81571e-121	PF-Ependymal-like	EFCAB10
1.51414e-124	1.0633	0.904	0.563	3.09596e-120	PF-Ependymal-like	DZIP3
5.59e-124	1.00291	0.96	0.638	1.14299e-119	PF-Ependymal-like	C1orf192
1.2268e-123	1.24131	0.766	0.312	2.50845e-119	PF-Ependymal-like	CASC1
1.2432e-123	1.41846	0.815	0.451	2.54196e-119	PF-Ependymal-like	C11orf70
3.94551e-121	1.12626	0.887	0.465	8.06739e-117	PF-Ependymal-like	ECM2
4.05696e-120	1.01772	0.681	0.222	8.29526e-116	PF-Ependymal-like	TSGA10
5.65473e-120	1.05793	0.672	0.221	1.15622e-115	PF-Ependymal-like	TACC2
8.75635e-120	1.34959	0.593	0.162	1.79041e-115	PF-Ependymal-like	PIH1D2
3.55537e-119	1.19027	0.658	0.217	7.26966e-115	PF-Ependymal-like	CCDC157
1.99248e-115	1.26666	0.63	0.191	4.07403e-111	PF-Ependymal-like	IL5RA
3.31895e-115	1.18195	0.591	0.175	6.78625e-111	PF-Ependymal-like	C21orf58
3.49669e-115	1.14558	0.82	0.396	7.14969e-111	PF-Ependymal-like	TTC18
7.42244e-115	1.21213	0.683	0.234	1.51767e-110	PF-Ependymal-like	MAOB
7.97369e-115	1.56178	0.631	0.213	1.63038e-110	PF-Ependymal-like	FRZB
5.70712e-114	1.28207	0.796	0.414	1.16694e-109	PF-Ependymal-like	B9D1
8.90503e-114	1.32247	0.53	0.134	1.82081e-109	PF-Ependymal-like	SCIN
1.95127e-113	1.08348	0.826	0.39	3.98976e-109	PF-Ependymal-like	C7orf57
1.9989e-113	1.13827	0.632	0.203	4.08714e-109	PF-Ependymal-like	SSBP4
2.27265e-113	1.12165	0.855	0.469	4.6469e-109	PF-Ependymal-like	WDR54
8.36565e-113	1.37174	0.519	0.124	1.71052e-108	PF-Ependymal-like	MORN3
1.05524e-112	1.32452	0.662	0.243	2.15765e-108	PF-Ependymal-like	C4orf47
4.16541e-112	1.32577	0.56	0.148	8.517e-108	PF-Ependymal-like	CCDC89
4.70491e-112	1.07244	0.757	0.327	9.62012e-108	PF-Ependymal-like	C7orf63
1.17489e-111	1.02382	0.857	0.512	2.40229e-107	PF-Ependymal-like	SMEK1
1.80262e-111	1.42323	0.518	0.125	3.68581e-107	PF-Ependymal-like	WDR38
3.26956e-111	1.35738	0.542	0.149	6.68527e-107	PF-Ependymal-like	NEIL1
9.82444e-110	1.22022	0.719	0.307	2.0088e-105	PF-Ependymal-like	TTC25
1.08909e-109	1.24417	0.766	0.361	2.22687e-105	PF-Ependymal-like	C9orf72
3.13503e-109	1.20949	0.527	0.127	6.4102e-105	PF-Ependymal-like	RNLS
3.66237e-109	1.18268	0.625	0.207	7.48845e-105	PF-Ependymal-like	BCO2
5.3278e-109	1.12958	0.767	0.328	1.08938e-104	PF-Ependymal-like	EFHC2
1.6956e-107	1.14848	0.666	0.24	3.46699e-103	PF-Ependymal-like	ARMC4
3.48939e-106	1.00843	0.704	0.258	7.13476e-102	PF-Ependymal-like	MAP3K19
6.52155e-105	1.06242	0.599	0.19	1.33346e-100	PF-Ependymal-like	TTLL9
9.9256e-105	1.11661	0.679	0.256	2.02949e-100	PF-Ependymal-like	UBXN10
1.29755e-104	1.24752	0.528	0.138	2.6531e-100	PF-Ependymal-like	CERKL
2.1231e-103	1.20912	0.667	0.261	4.3411e-99	PF-Ependymal-like	ANKMY1
5.03849e-103	1.06797	0.698	0.273	1.03022e-98	PF-Ependymal-like	FBXO36
3.29964e-102	1.1057	0.582	0.182	6.74677e-98	PF-Ependymal-like	ENO4
3.37553e-101	1.01958	0.794	0.403	6.90194e-97	PF-Ependymal-like	SPATA17
2.2767e-99	1.04433	0.911	0.614	4.65517e-95	PF-Ependymal-like	RBP1
3.03678e-98	1.01815	0.753	0.352	6.2093e-94	PF-Ependymal-like	LOC100506844
2.17401e-97	1.39049	0.636	0.294	4.44521e-93	PF-Ependymal-like	IFLTD1
6.7239e-97	1.08581	0.767	0.377	1.37484e-92	PF-Ependymal-like	OSCP1
9.59086e-96	1.00902	0.618	0.217	1.96104e-91	PF-Ependymal-like	COLQ
3.76792e-95	1.01533	0.816	0.49	7.70426e-91	PF-Ependymal-like	FHAD1
1.73969e-94	1.08849	0.658	0.252	3.55715e-90	PF-Ependymal-like	LOC100506668
1.87755e-93	1.03557	0.621	0.234	3.83903e-89	PF-Ependymal-like	GAS8
2.83748e-93	1.05612	0.506	0.141	5.8018e-89	PF-Ependymal-like	SULF2
4.42622e-93	1.29648	0.554	0.186	9.05029e-89	PF-Ependymal-like	FAIM2
4.99046e-92	1.17305	0.752	0.436	1.0204e-87	PF-Ependymal-like	WDR52
2.33343e-91	1.00921	0.667	0.265	4.77116e-87	PF-Ependymal-like	DZIP1L
2.39208e-91	1.1796	0.625	0.234	4.89109e-87	PF-Ependymal-like	C16orf93
3.24646e-91	1.1464	0.568	0.19	6.63803e-87	PF-Ependymal-like	IQCD
4.04658e-90	1.03702	0.643	0.245	8.27405e-86	PF-Ependymal-like	TEKT2
6.35487e-89	1.13364	0.587	0.205	1.29938e-84	PF-Ependymal-like	C14orf142
9.59361e-88	1.39116	0.609	0.251	1.96161e-83	PF-Ependymal-like	MATN2
2.33732e-87	1.25471	0.598	0.266	4.77912e-83	PF-Ependymal-like	DCDC2
3.45084e-87	1.0763	0.785	0.422	7.05594e-83	PF-Ependymal-like	SLC38A3
8.83305e-87	1.02585	0.722	0.357	1.80609e-82	PF-Ependymal-like	WDR19
4.8301e-86	1.11555	0.649	0.27	9.8761e-82	PF-Ependymal-like	LRRC34
8.24262e-86	1.21513	0.589	0.223	1.68537e-81	PF-Ependymal-like	FAM174A
4.21568e-85	1.02858	0.634	0.254	8.61981e-81	PF-Ependymal-like	ACYP1
1.11879e-84	1.21581	0.701	0.365	2.28758e-80	PF-Ependymal-like	CYB5R1
1.54315e-84	1.11368	0.761	0.39	3.15527e-80	PF-Ependymal-like	ZDHHC11
2.35672e-84	1.17846	0.508	0.155	4.81878e-80	PF-Ependymal-like	ALS2CR12
4.58232e-84	1.27947	0.512	0.164	9.36947e-80	PF-Ependymal-like	FAM47E
1.1983e-81	1.17856	0.622	0.269	2.45016e-77	PF-Ependymal-like	C11orf74
4.20385e-78	1.15717	0.515	0.178	8.59561e-74	PF-Ependymal-like	ZC2HC1C
3.08592e-74	1.067	0.535	0.199	6.30978e-70	PF-Ependymal-like	RIBC2
8.20448e-72	1.03258	0.618	0.272	1.67757e-67	PF-Ependymal-like	PLEKHB1
2.84651e-70	1.04309	0.569	0.229	5.82026e-66	PF-Ependymal-like	SCPEP1
9.14285e-70	1.11602	0.802	0.618	1.86944e-65	PF-Ependymal-like	NWD1
6.82933e-63	1.12597	0.518	0.227	1.39639e-58	PF-Ependymal-like	GLB1L
8.80932e-60	1.14364	0.501	0.211	1.80124e-55	PF-Ependymal-like	MYCBP
1.43554e-52	1.09081	0.665	0.403	2.93524e-48	PF-Ependymal-like	C11orf92
5.95998e-45	1.00432	0.595	0.364	1.21864e-40	PF-Ependymal-like	CEP19
1.03119e-40	1.17826	0.748	0.606	2.10847e-36	PF-Ependymal-like	FBLN1
5.22144e-35	1.01485	0.558	0.344	1.06763e-30	PF-Ependymal-like	FAM107A
6.58348e-26	1.07226	0.569	0.466	1.34612e-21	PF-Ependymal-like	FAM74A1

## Sheet: PF-G2M-Phase
Table S3, Related to Figures 2, 4. PF- and ST-EPN signatures
p_val	avg_logFC	pct.1	pct.2	p_val_adj	cluster	gene
1.15428e-289	3.57588	0.835	0.03	2.36015e-285	PF-G2M-phase	NMU
3.83786e-261	4.19751	0.902	0.05	7.84728e-257	PF-G2M-phase	CDC20
5.59675e-248	3.03678	0.699	0.023	1.14437e-243	PF-G2M-phase	DLGAP5
1.90854e-246	3.30635	0.857	0.046	3.90239e-242	PF-G2M-phase	PBK
5.12614e-237	3.12008	0.947	0.07	1.04814e-232	PF-G2M-phase	BIRC5
6.80181e-236	2.9207	0.752	0.033	1.39077e-231	PF-G2M-phase	BUB1
7.43189e-227	3.17758	0.684	0.027	1.5196e-222	PF-G2M-phase	KIF20A
7.70373e-225	3.57104	0.752	0.038	1.57518e-220	PF-G2M-phase	PLK1
1.69603e-224	3.17033	0.827	0.05	3.46787e-220	PF-G2M-phase	NUF2
7.82827e-215	2.51455	0.94	0.079	1.60065e-210	PF-G2M-phase	MKI67
2.17612e-214	3.43429	0.82	0.052	4.44951e-210	PF-G2M-phase	CDKN3
1.41005e-210	2.78944	0.82	0.053	2.88313e-206	PF-G2M-phase	TACC3
1.4433e-206	3.49136	0.955	0.09	2.95112e-202	PF-G2M-phase	TOP2A
2.82277e-204	2.9983	0.722	0.039	5.77171e-200	PF-G2M-phase	TROAP
4.86057e-201	3.65368	0.947	0.096	9.93841e-197	PF-G2M-phase	PTTG1
5.29155e-201	1.99815	0.805	0.053	1.08196e-196	PF-G2M-phase	IQGAP3
4.69695e-199	2.49453	0.586	0.021	9.60386e-195	PF-G2M-phase	HMMR
2.44616e-193	2.82584	0.639	0.03	5.00166e-189	PF-G2M-phase	CDCA8
1.56795e-192	3.77061	0.925	0.094	3.20599e-188	PF-G2M-phase	CCNB2
3.12643e-186	2.47002	0.602	0.026	6.39261e-182	PF-G2M-phase	TTK
3.97046e-183	2.20369	0.609	0.028	8.11839e-179	PF-G2M-phase	CDCA2
9.66885e-180	2.7397	0.662	0.037	1.97699e-175	PF-G2M-phase	NDC80
5.36879e-179	3.07746	0.684	0.042	1.09776e-174	PF-G2M-phase	FAM64A
1.12297e-177	2.93153	0.647	0.035	2.29614e-173	PF-G2M-phase	CDCA3
7.52214e-175	3.2437	0.917	0.106	1.53805e-170	PF-G2M-phase	TPX2
1.62303e-173	1.93278	0.722	0.05	3.31861e-169	PF-G2M-phase	CASC5
1.41678e-172	2.59824	0.602	0.03	2.89689e-168	PF-G2M-phase	AURKB
5.62312e-172	3.69958	0.789	0.067	1.14976e-167	PF-G2M-phase	UBE2C
4.28359e-167	1.8521	0.632	0.038	8.75865e-163	PF-G2M-phase	CENPE
8.88132e-163	3.2758	0.947	0.131	1.81596e-158	PF-G2M-phase	NUSAP1
1.87117e-162	1.92995	0.737	0.059	3.82597e-158	PF-G2M-phase	SAPCD2
8.31618e-162	2.32344	0.752	0.064	1.70041e-157	PF-G2M-phase	SGOL2
1.54478e-158	2.28317	0.526	0.023	3.15862e-154	PF-G2M-phase	CDC25C
4.3332e-156	2.97192	0.609	0.039	8.86009e-152	PF-G2M-phase	FAM83D
2.54565e-146	2.03159	0.586	0.036	5.20508e-142	PF-G2M-phase	CKAP2L
5.21233e-145	2.53005	0.654	0.052	1.06576e-140	PF-G2M-phase	BUB1B
1.97154e-140	3.85841	0.857	0.124	4.0312e-136	PF-G2M-phase	CCNB1
8.78175e-139	2.19145	0.609	0.044	1.7956e-134	PF-G2M-phase	KIFC1
9.34396e-138	2.63784	0.722	0.073	1.91056e-133	PF-G2M-phase	KIF23
1.2132e-134	2.86851	0.722	0.079	2.48063e-130	PF-G2M-phase	KIF2C
1.2261e-133	1.76507	0.842	0.107	2.50701e-129	PF-G2M-phase	FOXM1
2.51749e-133	2.885	0.865	0.128	5.1475e-129	PF-G2M-phase	PRC1
4.00989e-128	2.04177	0.669	0.064	8.19902e-124	PF-G2M-phase	NCAPG
1.70255e-127	2.42738	0.677	0.066	3.48121e-123	PF-G2M-phase	OIP5
3.06269e-126	2.2789	0.519	0.034	6.26228e-122	PF-G2M-phase	DEPDC1B
1.48905e-121	2.05523	0.684	0.075	3.04467e-117	PF-G2M-phase	ANLN
5.56112e-120	2.20129	0.662	0.068	1.13708e-115	PF-G2M-phase	SPAG5
1.45955e-113	2.32439	0.82	0.137	2.98435e-109	PF-G2M-phase	ASPM
4.5792e-113	2.89988	0.669	0.081	9.3631e-109	PF-G2M-phase	CCNA2
6.82363e-113	3.01916	0.947	0.239	1.39523e-108	PF-G2M-phase	CENPF
7.79463e-113	2.13599	0.759	0.114	1.59377e-108	PF-G2M-phase	GTSE1
3.67761e-111	1.64117	0.549	0.047	7.51961e-107	PF-G2M-phase	NCAPH
1.60074e-110	2.45809	0.805	0.126	3.27304e-106	PF-G2M-phase	KNSTRN
8.05963e-105	2.36383	0.812	0.139	1.64795e-100	PF-G2M-phase	RACGAP1
9.82717e-103	1.96627	0.556	0.055	2.00936e-98	PF-G2M-phase	DEPDC1
6.09845e-101	2.44487	0.647	0.081	1.24695e-96	PF-G2M-phase	MXD3
3.87323e-95	1.74272	0.549	0.058	7.91959e-91	PF-G2M-phase	KIF15
3.1096e-91	1.86042	0.707	0.112	6.3582e-87	PF-G2M-phase	KIF4A
2.60264e-80	2.36261	0.759	0.163	5.32162e-76	PF-G2M-phase	MAD2L1
3.36045e-80	2.83037	0.857	0.25	6.87111e-76	PF-G2M-phase	KPNA2
2.956e-79	1.95246	0.519	0.064	6.04414e-75	PF-G2M-phase	FAM72D
1.40004e-78	2.10113	0.827	0.222	2.86265e-74	PF-G2M-phase	NCAPD2
9.54471e-77	1.66082	0.737	0.151	1.95161e-72	PF-G2M-phase	MIS18BP1
1.74783e-76	2.36301	0.895	0.28	3.5738e-72	PF-G2M-phase	CKAP2
6.25893e-76	1.49013	0.564	0.072	1.27976e-71	PF-G2M-phase	ZWINT
4.09067e-73	1.71981	0.564	0.083	8.36419e-69	PF-G2M-phase	PHF19
2.24092e-72	1.38576	1	0.983	4.58201e-68	PF-G2M-phase	HMGN2
5.39489e-71	1.79945	0.872	0.259	1.10309e-66	PF-G2M-phase	HMGB3
2.12162e-70	2.4181	0.827	0.262	4.33807e-66	PF-G2M-phase	CKS2
5.67834e-70	2.0687	0.579	0.099	1.16105e-65	PF-G2M-phase	KIF18A
5.81973e-70	1.7097	0.707	0.169	1.18996e-65	PF-G2M-phase	KIF14
1.26556e-69	1.17951	0.549	0.084	2.5877e-65	PF-G2M-phase	LMO7
3.74879e-68	1.53287	0.639	0.12	7.66515e-64	PF-G2M-phase	KIF20B
1.36207e-66	2.46281	0.947	0.469	2.78502e-62	PF-G2M-phase	HMGB2
1.62519e-66	1.80993	0.985	0.607	3.32303e-62	PF-G2M-phase	H2AFZ
3.05961e-66	1.84869	0.902	0.319	6.25599e-62	PF-G2M-phase	SMC4
6.81989e-66	1.77691	0.774	0.202	1.39446e-61	PF-G2M-phase	KIF22
5.80302e-65	1.4451	1	0.848	1.18654e-60	PF-G2M-phase	STMN1
1.51023e-64	1.49327	0.902	0.305	3.08796e-60	PF-G2M-phase	LMNB2
1.18833e-63	1.5084	0.511	0.078	2.42979e-59	PF-G2M-phase	UBE2S
9.5319e-63	1.62652	0.632	0.127	1.94899e-58	PF-G2M-phase	LMNB1
1.02179e-60	2.39739	0.639	0.141	2.08925e-56	PF-G2M-phase	CDK1
1.62469e-59	1.17673	1	0.962	3.32199e-55	PF-G2M-phase	HMGB1
3.23222e-59	1.75165	0.744	0.191	6.60892e-55	PF-G2M-phase	RANGAP1
6.35863e-58	2.04208	0.805	0.293	1.30015e-53	PF-G2M-phase	KIF11
7.36635e-58	1.36649	0.549	0.096	1.5062e-53	PF-G2M-phase	KIAA1524
1.2112e-57	1.06957	0.586	0.106	2.47655e-53	PF-G2M-phase	FANCI
1.74008e-57	1.92432	0.669	0.163	3.55795e-53	PF-G2M-phase	UBE2T
2.06679e-56	1.68031	0.962	0.514	4.22596e-52	PF-G2M-phase	CKAP5
1.70525e-55	1.74401	0.714	0.185	3.48673e-51	PF-G2M-phase	MZT1
2.41986e-55	1.79401	0.549	0.104	4.94789e-51	PF-G2M-phase	HSD17B11
4.64215e-55	1.59972	0.782	0.234	9.4918e-51	PF-G2M-phase	DTYMK
3.2333e-54	1.56895	0.602	0.125	6.61113e-50	PF-G2M-phase	REEP4
2.15259e-53	1.62552	0.782	0.243	4.40139e-49	PF-G2M-phase	CDC25B
7.24159e-53	2.80089	0.571	0.138	1.48069e-48	PF-G2M-phase	AURKA
4.88931e-52	1.73612	0.594	0.139	9.99718e-48	PF-G2M-phase	DBF4
1.35843e-51	1.62484	0.992	0.93	2.77757e-47	PF-G2M-phase	TUBA1B
8.85578e-48	1.45033	0.669	0.185	1.81074e-43	PF-G2M-phase	NDE1
1.17408e-47	1.3391	0.97	0.647	2.40064e-43	PF-G2M-phase	H2AFV
2.19785e-47	1.50558	0.669	0.178	4.49394e-43	PF-G2M-phase	PSRC1
1.09207e-46	1.32221	0.564	0.124	2.23296e-42	PF-G2M-phase	MLF1IP
1.27784e-46	1.03119	0.519	0.113	2.61279e-42	PF-G2M-phase	LOC100288637
1.16688e-45	1.37387	0.955	0.631	2.38592e-41	PF-G2M-phase	ANP32E
1.71282e-45	1.61033	0.91	0.483	3.5022e-41	PF-G2M-phase	TMPO
2.73805e-45	1.49827	0.504	0.111	5.5985e-41	PF-G2M-phase	CCNF
1.73822e-44	1.86262	0.737	0.294	3.55413e-40	PF-G2M-phase	ARHGAP11A
2.07628e-44	1.66048	0.797	0.333	4.24537e-40	PF-G2M-phase	LGALS1
4.93733e-44	1.36614	0.895	0.483	1.00954e-39	PF-G2M-phase	HN1
5.09773e-43	1.40263	0.85	0.374	1.04233e-38	PF-G2M-phase	LBR
7.40505e-43	2.9481	0.835	0.478	1.51411e-38	PF-G2M-phase	NEK2
1.85993e-42	2.17313	0.692	0.26	3.803e-38	PF-G2M-phase	HJURP
6.85587e-42	1.08119	0.586	0.139	1.40182e-37	PF-G2M-phase	SPDL1
7.85262e-42	1.49784	0.684	0.208	1.60562e-37	PF-G2M-phase	TUBB6
3.02832e-41	1.37848	0.932	0.606	6.19201e-37	PF-G2M-phase	RAD21
3.39735e-40	2.29007	0.865	0.591	6.94657e-36	PF-G2M-phase	ECT2
8.28403e-40	1.00607	0.722	0.229	1.69384e-35	PF-G2M-phase	SMC2
1.12115e-39	1.29219	0.842	0.341	2.29241e-35	PF-G2M-phase	DDX39A
1.92378e-39	1.37991	0.624	0.18	3.93355e-35	PF-G2M-phase	RNF26
1.95824e-39	1.25383	0.977	0.892	4.00401e-35	PF-G2M-phase	PRR11
5.04745e-38	1.41446	0.88	0.467	1.03205e-33	PF-G2M-phase	BUB3
3.46984e-37	1.07373	0.662	0.194	7.09479e-33	PF-G2M-phase	TYMS
4.33747e-37	1.47869	0.729	0.277	8.86882e-33	PF-G2M-phase	G2E3
1.24868e-35	1.37755	0.752	0.322	2.55318e-31	PF-G2M-phase	EZH2
4.66749e-35	1.7812	0.602	0.199	9.54362e-31	PF-G2M-phase	CCNA1
5.44018e-35	1.13067	0.692	0.239	1.11235e-30	PF-G2M-phase	CEP70
1.41618e-34	1.39117	0.752	0.322	2.89565e-30	PF-G2M-phase	H2AFX
5.84607e-34	1.08235	0.955	0.843	1.19535e-29	PF-G2M-phase	HP1BP3
7.36795e-34	1.19057	0.985	0.837	1.50652e-29	PF-G2M-phase	TUBB
1.01134e-33	1.21966	0.97	0.714	2.06789e-29	PF-G2M-phase	CALM3
2.38574e-33	1.00689	0.677	0.24	4.87812e-29	PF-G2M-phase	TMEM48
3.24262e-33	1.47404	0.511	0.14	6.63018e-29	PF-G2M-phase	EMC9
7.23548e-33	2.0762	0.842	0.836	1.47944e-28	PF-G2M-phase	ARL6IP1
1.43573e-32	1.28048	0.82	0.401	2.93564e-28	PF-G2M-phase	LSM5
2.46773e-32	1.13156	0.526	0.157	5.04576e-28	PF-G2M-phase	CCDC18
7.6638e-30	1.12637	0.955	0.67	1.56702e-25	PF-G2M-phase	SOX11
1.27777e-28	1.03199	0.571	0.187	2.61267e-24	PF-G2M-phase	IGSF9
4.25284e-26	1.04932	0.541	0.173	8.69578e-22	PF-G2M-phase	CDCA4
2.20602e-25	1.00432	0.662	0.318	4.51065e-21	PF-G2M-phase	KIAA0101
3.09661e-25	1.39193	0.684	0.343	6.33163e-21	PF-G2M-phase	CKS1B
3.87713e-25	1.29498	0.767	0.458	7.92757e-21	PF-G2M-phase	RRM2
1.823e-24	2.1531	0.677	0.365	3.72748e-20	PF-G2M-phase	TUBA1C
5.41898e-23	1.41223	0.752	0.491	1.10802e-18	PF-G2M-phase	CENPN
1.53412e-22	1.01135	0.812	0.532	3.13682e-18	PF-G2M-phase	PPP2R5C
2.25971e-22	1.68123	0.752	0.503	4.62044e-18	PF-G2M-phase	SGOL1
1.55936e-21	1.00095	0.662	0.294	3.18842e-17	PF-G2M-phase	RHNO1
1.96907e-21	1.01596	0.602	0.248	4.02615e-17	PF-G2M-phase	GPSM2
2.36912e-21	1.2391	0.872	0.715	4.84415e-17	PF-G2M-phase	KIF18B
7.9943e-21	1.3681	0.579	0.27	1.63459e-16	PF-G2M-phase	APOLD1
1.45698e-17	1.04014	0.602	0.338	2.97908e-13	PF-G2M-phase	ARHGEF39
4.87423e-17	1.23246	0.526	0.219	9.96634e-13	PF-G2M-phase	IDH1
1.45316e-11	1.21033	0.699	0.524	2.97128e-07	PF-G2M-phase	ORC6

## Sheet: PF-Immune-Reactive
Table S3, Related to Figures 2, 4. PF- and ST-EPN signatures
p_val	avg_logFC	pct.1	pct.2	p_val_adj	cluster	gene
1.73009e-151	2.29994	0.907	0.246	3.53752e-147	PF-Immune-Reactive	C4B
1.73009e-151	2.29994	0.907	0.246	3.53752e-147	PF-Immune-Reactive	C4B_2
3.5167e-143	2.15134	0.609	0.075	7.1906e-139	PF-Immune-Reactive	GFRA2
4.68688e-112	2.10959	0.946	0.387	9.58327e-108	PF-Immune-Reactive	C4A
3.97739e-107	2.18792	0.957	0.486	8.13257e-103	PF-Immune-Reactive	IFITM3
2.2336e-92	1.59559	0.981	0.642	4.56705e-88	PF-Immune-Reactive	HLA-C
2.93052e-92	1.77053	0.957	0.569	5.99204e-88	PF-Immune-Reactive	HLA-B
6.20887e-91	2.07449	0.543	0.109	1.26953e-86	PF-Immune-Reactive	COL6A3
1.16249e-87	1.69468	0.694	0.18	2.37695e-83	PF-Immune-Reactive	CFI
8.28937e-86	2.14989	0.756	0.248	1.69493e-81	PF-Immune-Reactive	CA3
2.52418e-84	1.6274	0.527	0.097	5.16118e-80	PF-Immune-Reactive	SERPINA3
6.72043e-82	1.57039	0.752	0.237	1.37413e-77	PF-Immune-Reactive	FBLN5
2.24928e-81	1.26613	0.996	0.843	4.59911e-77	PF-Immune-Reactive	B2M
3.44274e-78	1.46739	0.767	0.241	7.03937e-74	PF-Immune-Reactive	CP
2.17675e-77	1.3251	0.996	0.919	4.4508e-73	PF-Immune-Reactive	GFAP
2.65201e-72	1.2693	0.764	0.278	5.42257e-68	PF-Immune-Reactive	AHNAK2
6.12532e-70	1.83299	0.671	0.211	1.25245e-65	PF-Immune-Reactive	CXCR7
1.55218e-62	2.00205	0.907	0.563	3.17373e-58	PF-Immune-Reactive	IFI6
6.04346e-60	1.03655	0.973	0.749	1.23571e-55	PF-Immune-Reactive	HLA-A
2.90133e-57	2.3568	0.558	0.17	5.93234e-53	PF-Immune-Reactive	ISG15
1.16351e-53	1.44115	0.709	0.315	2.37903e-49	PF-Immune-Reactive	ZBTB16
1.50122e-49	1.05253	0.663	0.255	3.06954e-45	PF-Immune-Reactive	SYNM
1.63515e-47	1.61861	0.767	0.418	3.34339e-43	PF-Immune-Reactive	TNFRSF11B
7.11837e-43	1.40769	0.55	0.196	1.45549e-38	PF-Immune-Reactive	HEY1
9.47892e-38	1.55447	0.566	0.231	1.93815e-33	PF-Immune-Reactive	IFITM2
1.20981e-37	1.24832	0.558	0.213	2.47369e-33	PF-Immune-Reactive	DHRS3
6.84179e-36	1.37089	0.601	0.281	1.39894e-31	PF-Immune-Reactive	GATM
4.27433e-35	1.16151	0.76	0.456	8.73973e-31	PF-Immune-Reactive	ACTN1
1.42709e-33	1.45673	0.64	0.365	2.91796e-29	PF-Immune-Reactive	SPON1
3.193e-32	1.09741	0.516	0.217	6.52872e-28	PF-Immune-Reactive	TFCP2L1
9.36443e-30	1.25433	0.531	0.232	1.91475e-25	PF-Immune-Reactive	C1R
1.3334e-27	1.19307	0.678	0.387	2.7264e-23	PF-Immune-Reactive	STAT1
1.18792e-26	1.06979	0.671	0.374	2.42895e-22	PF-Immune-Reactive	CDKN1A
1.70762e-26	1.10658	0.504	0.226	3.49157e-22	PF-Immune-Reactive	CYB5A
4.70711e-21	1.601	0.589	0.33	9.62462e-17	PF-Immune-Reactive	IFI27

## Sheet: PF-Metabolic
Table S3, Related to Figures 2, 4. PF- and ST-EPN signatures
p_val	avg_logFC	pct.1	pct.2	p_val_adj	cluster	gene
1.85738e-46	1.96436	0.649	0.111	3.79778e-42	PF-Metabolic	PDK1
1.10424e-38	2.61503	0.959	0.479	2.25784e-34	PF-Metabolic	BNIP3
1.4573e-31	1.6678	0.986	0.771	2.97974e-27	PF-Metabolic	MIF
1.59408e-31	2.07922	0.986	0.71	3.25941e-27	PF-Metabolic	PGK1
2.19977e-31	1.30522	1	0.998	4.49786e-27	PF-Metabolic	GAPDH
2.55648e-31	1.69554	1	0.87	5.22724e-27	PF-Metabolic	FTL
2.91584e-31	1.89718	0.986	0.671	5.96202e-27	PF-Metabolic	LDHA
2.15861e-30	2.06576	0.838	0.38	4.41371e-26	PF-Metabolic	FAM162A
1.7617e-29	1.92456	0.905	0.489	3.60215e-25	PF-Metabolic	PFKP
3.35109e-29	1.55859	0.986	0.909	6.85197e-25	PF-Metabolic	ENO1
3.39145e-28	1.77593	0.905	0.487	6.93449e-24	PF-Metabolic	P4HA1
7.66487e-28	1.42162	1	0.969	1.56724e-23	PF-Metabolic	ALDOA
5.85922e-27	2.05395	0.703	0.244	1.19803e-22	PF-Metabolic	HK2
2.52461e-24	1.31817	0.973	0.854	5.16207e-20	PF-Metabolic	TPI1
6.85277e-21	1.84156	0.865	0.583	1.40119e-16	PF-Metabolic	ENO2
3.17364e-17	1.67116	0.703	0.334	6.48915e-13	PF-Metabolic	SLC2A1
3.35398e-16	1.03645	0.946	0.808	6.85788e-12	PF-Metabolic	BNIP3L
1.10625e-15	1.03435	0.905	0.726	2.26195e-11	PF-Metabolic	PGAM1
1.11086e-15	1.23676	0.662	0.314	2.27137e-11	PF-Metabolic	AHNAK2
1.40226e-15	1.32959	0.595	0.237	2.8672e-11	PF-Metabolic	ZNF395
4.67914e-15	1.17247	0.635	0.247	9.56743e-11	PF-Metabolic	PIM1
8.55909e-15	1.07447	0.919	0.65	1.75008e-10	PF-Metabolic	GAS5
8.89124e-15	1.1008	0.514	0.185	1.81799e-10	PF-Metabolic	UNC5B
9.10115e-15	1.14966	0.986	0.953	1.86091e-10	PF-Metabolic	GPI
2.39155e-14	1.34551	0.568	0.229	4.89001e-10	PF-Metabolic	SLC39A14
1.52149e-13	1.00012	0.635	0.29	3.11099e-09	PF-Metabolic	EGLN1
1.85282e-13	1.1043	0.892	0.689	3.78845e-09	PF-Metabolic	C1orf43
2.06005e-13	1.26817	0.784	0.454	4.21219e-09	PF-Metabolic	TFRC
2.06986e-12	1.13332	0.905	0.651	4.23225e-08	PF-Metabolic	S100A10
7.4516e-12	1.28858	0.757	0.457	1.52363e-07	PF-Metabolic	NAMPT
9.17376e-12	1.26193	0.689	0.37	1.87576e-07	PF-Metabolic	PCP4
1.76181e-11	1.0984	0.73	0.452	3.60238e-07	PF-Metabolic	AK4
1.81058e-11	1.23419	0.811	0.603	3.70208e-07	PF-Metabolic	IGFBP5
2.65293e-11	1.04677	0.635	0.318	5.42445e-07	PF-Metabolic	HIST2H2AA3
2.65293e-11	1.04677	0.635	0.318	5.42445e-07	PF-Metabolic	HIST2H2AA4
3.27904e-11	1.35865	0.635	0.372	6.70465e-07	PF-Metabolic	PLOD2
7.53863e-11	1.11082	0.77	0.516	1.54142e-06	PF-Metabolic	ADIPOR1
1.05075e-10	1.14799	0.689	0.458	2.14846e-06	PF-Metabolic	HAX1
1.85558e-10	1.28748	0.77	0.656	3.7941e-06	PF-Metabolic	ITPKB
2.41634e-10	1.22064	0.757	0.524	4.94068e-06	PF-Metabolic	IFITM3
1.03761e-09	1.14406	0.514	0.239	2.12161e-05	PF-Metabolic	NEU1
1.27083e-09	1.07172	0.77	0.65	2.59847e-05	PF-Metabolic	SQSTM1
2.59255e-09	1.24518	0.595	0.337	5.30098e-05	PF-Metabolic	EPB41L4A-AS1
9.04446e-09	1.05805	0.649	0.38	0.000184932	PF-Metabolic	DDIT3
1.1963e-08	1.11257	0.622	0.362	0.000244608	PF-Metabolic	XPOT
2.66285e-08	1.13764	0.662	0.376	0.000544472	PF-Metabolic	TPM1
3.43854e-08	1.04541	0.554	0.293	0.000703078	PF-Metabolic	EGLN3
9.79667e-07	1.5309	0.622	0.459	0.0200312	PF-Metabolic	HILPDA

## Sheet: PF-Neuronal-Precursor-like
Table S3, Related to Figures 2, 4. PF- and ST-EPN signatures
p_val	avg_logFC	pct.1	pct.2	p_val_adj	cluster	gene
8.65647e-219	3.62956	0.667	0.014	1.76999e-214	PF-Neuronal-Precursor-like	ELAVL4
1.15227e-207	4.21157	0.522	0.007	2.35604e-203	PF-Neuronal-Precursor-like	INA
4.78392e-163	1.49543	0.522	0.012	9.78168e-159	PF-Neuronal-Precursor-like	L1CAM
1.04729e-146	3.18155	0.58	0.02	2.1414e-142	PF-Neuronal-Precursor-like	STMN4
4.73919e-75	1.19895	0.507	0.037	9.69021e-71	PF-Neuronal-Precursor-like	CELF3
8.42407e-69	3.12835	0.565	0.054	1.72247e-64	PF-Neuronal-Precursor-like	GNG3
7.34488e-68	3.00051	0.594	0.061	1.50181e-63	PF-Neuronal-Precursor-like	GAP43
9.1856e-62	1.70336	0.696	0.098	1.87818e-57	PF-Neuronal-Precursor-like	FSCN1
2.58299e-61	2.09554	0.536	0.054	5.28144e-57	PF-Neuronal-Precursor-like	GPC2
3.47423e-57	4.66272	0.623	0.088	7.10376e-53	PF-Neuronal-Precursor-like	STMN2
1.73158e-56	1.56233	0.609	0.076	3.54055e-52	PF-Neuronal-Precursor-like	SCN3A
1.92344e-55	1.0022	0.551	0.063	3.93285e-51	PF-Neuronal-Precursor-like	CELSR3
2.51351e-55	3.26096	0.841	0.191	5.13938e-51	PF-Neuronal-Precursor-like	MLLT11
1.13345e-52	2.51773	0.754	0.141	2.31756e-48	PF-Neuronal-Precursor-like	PCBP4
3.72336e-52	2.10733	0.58	0.077	7.61315e-48	PF-Neuronal-Precursor-like	KIF3C
4.9144e-50	1.03899	0.536	0.068	1.00485e-45	PF-Neuronal-Precursor-like	ELAVL3
1.19721e-49	2.00432	0.507	0.059	2.44794e-45	PF-Neuronal-Precursor-like	ELAVL2
1.47091e-44	2.86792	0.826	0.239	3.00757e-40	PF-Neuronal-Precursor-like	DCX
2.6112e-41	2.31494	0.696	0.142	5.33912e-37	PF-Neuronal-Precursor-like	CRABP1
4.909e-39	1.98515	0.536	0.088	1.00374e-34	PF-Neuronal-Precursor-like	SLIT1
1.50406e-38	2.08993	0.507	0.075	3.07534e-34	PF-Neuronal-Precursor-like	TMSB15A
9.31938e-37	1.71786	0.609	0.12	1.90553e-32	PF-Neuronal-Precursor-like	THSD7A
1.92283e-36	1.38634	0.696	0.158	3.93162e-32	PF-Neuronal-Precursor-like	SLC4A7
3.80633e-36	1.55482	0.565	0.106	7.78281e-32	PF-Neuronal-Precursor-like	EFNA2
7.50081e-36	2.07756	0.826	0.246	1.53369e-31	PF-Neuronal-Precursor-like	CRMP1
6.5973e-35	2.12745	0.623	0.134	1.34895e-30	PF-Neuronal-Precursor-like	TRIB2
3.58421e-34	2.42803	0.986	0.698	7.32862e-30	PF-Neuronal-Precursor-like	SOX4
1.84847e-33	1.99834	0.522	0.098	3.77958e-29	PF-Neuronal-Precursor-like	NRXN1
3.15678e-32	1.72624	1	0.852	6.45466e-28	PF-Neuronal-Precursor-like	STMN1
3.59439e-31	2.06767	0.754	0.24	7.34945e-27	PF-Neuronal-Precursor-like	KIF5C
9.37499e-31	3.1131	0.942	0.677	1.9169e-26	PF-Neuronal-Precursor-like	SOX11
1.02646e-30	2.68739	0.899	0.507	2.09881e-26	PF-Neuronal-Precursor-like	TUBB3
6.34536e-30	1.81038	0.623	0.155	1.29744e-25	PF-Neuronal-Precursor-like	BASP1
7.90239e-30	1.67143	0.551	0.118	1.6158e-25	PF-Neuronal-Precursor-like	ROBO1
8.24542e-30	2.12309	0.899	0.493	1.68594e-25	PF-Neuronal-Precursor-like	HN1
1.63505e-29	2.38503	0.71	0.242	3.34318e-25	PF-Neuronal-Precursor-like	MIAT
2.17401e-29	2.20047	0.609	0.151	4.4452e-25	PF-Neuronal-Precursor-like	GNG2
6.22999e-29	1.55721	0.638	0.158	1.27385e-24	PF-Neuronal-Precursor-like	MXD1
2.16528e-28	2.02589	0.942	0.676	4.42735e-24	PF-Neuronal-Precursor-like	NREP
2.22749e-28	2.97225	0.536	0.124	4.55455e-24	PF-Neuronal-Precursor-like	RND3
7.7209e-27	1.69929	0.899	0.464	1.57869e-22	PF-Neuronal-Precursor-like	RBFOX2
8.73621e-27	1.5211	1	0.94	1.78629e-22	PF-Neuronal-Precursor-like	HNRNPH1
1.61356e-26	1.42861	0.71	0.208	3.29924e-22	PF-Neuronal-Precursor-like	DPYSL4
3.12952e-26	1.92266	1	0.792	6.39892e-22	PF-Neuronal-Precursor-like	MARCKS
4.17771e-26	1.65045	0.536	0.124	8.54216e-22	PF-Neuronal-Precursor-like	MEIS3
4.30241e-26	2.57234	0.913	0.599	8.79713e-22	PF-Neuronal-Precursor-like	MEG3
7.60475e-26	1.01741	0.536	0.115	1.55494e-21	PF-Neuronal-Precursor-like	ATP1A3
9.60522e-25	1.43225	0.609	0.159	1.96398e-20	PF-Neuronal-Precursor-like	SYT1
1.31975e-24	1.17134	0.58	0.145	2.6985e-20	PF-Neuronal-Precursor-like	PXDN
2.54834e-24	1.59484	0.928	0.735	5.2106e-20	PF-Neuronal-Precursor-like	MAP2
3.5078e-24	1.12472	0.971	0.861	7.1724e-20	PF-Neuronal-Precursor-like	PTPRS
2.26528e-23	1.11545	0.812	0.331	4.63181e-19	PF-Neuronal-Precursor-like	MEX3A
6.59436e-23	1.37583	0.899	0.446	1.34835e-18	PF-Neuronal-Precursor-like	MARCKSL1
2.71833e-22	1.463	0.696	0.237	5.55817e-18	PF-Neuronal-Precursor-like	DCC
4.35498e-22	1.59573	0.667	0.232	8.90463e-18	PF-Neuronal-Precursor-like	SCG3
5.2045e-22	3.43514	0.71	0.333	1.06416e-17	PF-Neuronal-Precursor-like	IGFBPL1
5.28027e-22	1.46399	0.986	0.889	1.07966e-17	PF-Neuronal-Precursor-like	TUBB2B
1.42926e-21	1.02793	0.986	0.93	2.9224e-17	PF-Neuronal-Precursor-like	SET
1.52675e-21	1.61711	0.986	0.932	3.12175e-17	PF-Neuronal-Precursor-like	MAP1B
1.60943e-21	2.04059	0.507	0.134	3.2908e-17	PF-Neuronal-Precursor-like	CD200
2.55005e-21	1.32822	0.971	0.69	5.21409e-17	PF-Neuronal-Precursor-like	HDAC2
5.31282e-21	1.6484	0.652	0.223	1.08631e-16	PF-Neuronal-Precursor-like	IDH1
8.3225e-21	1.71618	0.551	0.155	1.7017e-16	PF-Neuronal-Precursor-like	TCEAL7
1.15838e-20	1.27475	0.986	0.841	2.36855e-16	PF-Neuronal-Precursor-like	TUBB
1.18106e-20	1.59451	0.507	0.135	2.41491e-16	PF-Neuronal-Precursor-like	BZW2
1.3577e-20	1.37628	0.522	0.14	2.77609e-16	PF-Neuronal-Precursor-like	MICAL1
2.0229e-20	1.3981	0.899	0.734	4.13623e-16	PF-Neuronal-Precursor-like	TMSB4X
6.27453e-20	1.52402	0.623	0.208	1.28295e-15	PF-Neuronal-Precursor-like	CORO1C
1.03352e-19	1.2613	1	0.99	2.11323e-15	PF-Neuronal-Precursor-like	TUBA1A
1.58697e-19	1.2534	0.957	0.701	3.24488e-15	PF-Neuronal-Precursor-like	TIA1
5.58132e-19	1.55855	0.739	0.335	1.14121e-14	PF-Neuronal-Precursor-like	BEX1
1.43314e-18	1.24719	0.667	0.227	2.93035e-14	PF-Neuronal-Precursor-like	BCL7A
2.48076e-18	1.23363	0.971	0.814	5.07242e-14	PF-Neuronal-Precursor-like	CD24
2.69476e-18	1.43271	0.696	0.286	5.50997e-14	PF-Neuronal-Precursor-like	KLHL23
3.02768e-18	1.10797	0.957	0.785	6.1907e-14	PF-Neuronal-Precursor-like	BRD3
6.22473e-18	2.07776	0.507	0.162	1.27277e-13	PF-Neuronal-Precursor-like	TSPAN13
1.37004e-17	1.0413	0.986	0.903	2.80132e-13	PF-Neuronal-Precursor-like	YWHAQ
1.75242e-17	1.06618	1	0.885	3.58317e-13	PF-Neuronal-Precursor-like	ARGLU1
3.82113e-17	1.27825	0.841	0.585	7.81306e-13	PF-Neuronal-Precursor-like	FNBP1L
5.08204e-17	1.65276	0.754	0.371	1.03912e-12	PF-Neuronal-Precursor-like	ACVR2A
1.71236e-16	1.15697	0.565	0.189	3.50126e-12	PF-Neuronal-Precursor-like	HMGA1
1.8632e-16	1.15511	0.594	0.229	3.80969e-12	PF-Neuronal-Precursor-like	ACVR2B
2.91587e-16	1.57201	0.812	0.411	5.96209e-12	PF-Neuronal-Precursor-like	MEST
8.20186e-16	1.52967	0.826	0.609	1.67703e-11	PF-Neuronal-Precursor-like	RTN1
1.15474e-15	1.13701	0.971	0.847	2.3611e-11	PF-Neuronal-Precursor-like	TRA2A
2.39142e-15	1.14989	0.696	0.333	4.88974e-11	PF-Neuronal-Precursor-like	RNF44
2.5332e-15	1.16064	0.841	0.578	5.17964e-11	PF-Neuronal-Precursor-like	CCDC88A
3.73449e-15	1.02038	0.551	0.189	7.63591e-11	PF-Neuronal-Precursor-like	KIF5A
4.03087e-15	1.1458	0.899	0.687	8.24192e-11	PF-Neuronal-Precursor-like	BAZ2B
4.40626e-15	1.15784	0.957	0.78	9.00948e-11	PF-Neuronal-Precursor-like	GREB1
6.2942e-15	1.13565	0.87	0.782	1.28698e-10	PF-Neuronal-Precursor-like	CHD7
6.47182e-15	1.14187	0.812	0.466	1.32329e-10	PF-Neuronal-Precursor-like	KIF21A
7.13162e-15	1.62096	0.696	0.374	1.4582e-10	PF-Neuronal-Precursor-like	C20orf112
7.24381e-15	1.30294	0.667	0.292	1.48114e-10	PF-Neuronal-Precursor-like	H2AFY2
8.61495e-15	1.2013	0.638	0.294	1.7615e-10	PF-Neuronal-Precursor-like	FOXO3B
1.52393e-14	1.44646	0.536	0.193	3.11597e-10	PF-Neuronal-Precursor-like	PKIA
1.88076e-14	1.32703	0.507	0.168	3.84558e-10	PF-Neuronal-Precursor-like	CCNJ
1.89926e-14	1.55086	0.797	0.473	3.88342e-10	PF-Neuronal-Precursor-like	FAM117B
1.92594e-14	1.10369	0.551	0.208	3.93797e-10	PF-Neuronal-Precursor-like	STARD4-AS1
2.53928e-14	1.02273	0.913	0.585	5.19207e-10	PF-Neuronal-Precursor-like	IP6K2
3.22108e-14	1.65489	0.725	0.43	6.58614e-10	PF-Neuronal-Precursor-like	PTBP2
3.36004e-14	1.48068	0.623	0.28	6.87027e-10	PF-Neuronal-Precursor-like	HMGB3
4.56562e-14	1.52158	0.681	0.357	9.33532e-10	PF-Neuronal-Precursor-like	TAGLN3
5.97565e-14	1.11619	0.855	0.586	1.22184e-09	PF-Neuronal-Precursor-like	CEP170
1.54684e-13	1.62535	0.507	0.207	3.16283e-09	PF-Neuronal-Precursor-like	AKAP6
1.73919e-13	1.32864	0.652	0.321	3.55613e-09	PF-Neuronal-Precursor-like	PTPRD
2.89443e-13	1.24776	0.768	0.502	5.91825e-09	PF-Neuronal-Precursor-like	ATAT1
7.2046e-13	1.34788	0.507	0.193	1.47313e-08	PF-Neuronal-Precursor-like	WASF1
7.24531e-13	1.14246	0.942	0.862	1.48145e-08	PF-Neuronal-Precursor-like	MEIS1
1.49801e-12	1.10157	0.667	0.318	3.06299e-08	PF-Neuronal-Precursor-like	PLEKHA6
1.52302e-12	1.37473	0.797	0.559	3.11412e-08	PF-Neuronal-Precursor-like	SKIL
1.6172e-12	1.45039	0.812	0.605	3.30669e-08	PF-Neuronal-Precursor-like	DPYSL5
1.73869e-12	1.10301	0.522	0.202	3.55511e-08	PF-Neuronal-Precursor-like	C10orf35
1.90997e-12	1.23114	0.667	0.341	3.90531e-08	PF-Neuronal-Precursor-like	NIPSNAP1
2.69464e-12	1.11342	0.681	0.342	5.50974e-08	PF-Neuronal-Precursor-like	CHN1
4.82102e-12	1.16353	0.667	0.326	9.85753e-08	PF-Neuronal-Precursor-like	KLHL7
5.17581e-12	1.19795	0.812	0.569	1.0583e-07	PF-Neuronal-Precursor-like	KIDINS220
6.04738e-12	1.12952	0.696	0.398	1.23651e-07	PF-Neuronal-Precursor-like	AUTS2
6.09116e-12	1.11711	0.725	0.408	1.24546e-07	PF-Neuronal-Precursor-like	MTF2
9.62448e-12	1.37182	0.754	0.455	1.96792e-07	PF-Neuronal-Precursor-like	TULP4
1.37968e-11	1.10771	0.71	0.385	2.82103e-07	PF-Neuronal-Precursor-like	GSE1
1.3829e-11	1.35628	0.725	0.424	2.82762e-07	PF-Neuronal-Precursor-like	NSG1
2.81523e-11	1.1254	0.667	0.332	5.75631e-07	PF-Neuronal-Precursor-like	2019-09-03
3.66211e-11	1.19991	0.623	0.304	7.48792e-07	PF-Neuronal-Precursor-like	KIAA0895L
3.71037e-11	1.09401	0.884	0.74	7.5866e-07	PF-Neuronal-Precursor-like	CCNI
4.86829e-11	1.3447	0.826	0.595	9.95418e-07	PF-Neuronal-Precursor-like	ZNF286A
5.84957e-11	1.11119	0.638	0.336	1.19606e-06	PF-Neuronal-Precursor-like	NEDD4L
7.94554e-11	1.01884	0.507	0.213	1.62462e-06	PF-Neuronal-Precursor-like	HOXB3
1.15865e-10	1.11409	0.739	0.497	2.36909e-06	PF-Neuronal-Precursor-like	YWHAG
1.21146e-10	1.21723	0.696	0.397	2.47707e-06	PF-Neuronal-Precursor-like	MAPK6
1.54983e-10	1.32042	0.507	0.215	3.16894e-06	PF-Neuronal-Precursor-like	ENC1
1.61739e-10	1.04299	0.667	0.33	3.30707e-06	PF-Neuronal-Precursor-like	NRCAM
1.63691e-10	1.55391	0.812	0.677	3.34699e-06	PF-Neuronal-Precursor-like	PGM2L1
1.85527e-10	1.17689	0.71	0.44	3.79347e-06	PF-Neuronal-Precursor-like	MMADHC
2.03804e-10	1.29304	0.536	0.241	4.16718e-06	PF-Neuronal-Precursor-like	PEG3
2.11714e-10	1.08099	0.899	0.794	4.32892e-06	PF-Neuronal-Precursor-like	CXADR
2.68932e-10	1.03232	0.652	0.334	5.49885e-06	PF-Neuronal-Precursor-like	ARMCX3
3.13604e-10	1.30367	0.681	0.442	6.41226e-06	PF-Neuronal-Precursor-like	PUM2
4.28773e-10	1.1377	0.841	0.767	8.76711e-06	PF-Neuronal-Precursor-like	RUFY3
6.07337e-10	1.11718	0.841	0.56	1.24182e-05	PF-Neuronal-Precursor-like	MAP4K4
6.60332e-10	1.06559	0.609	0.317	1.35018e-05	PF-Neuronal-Precursor-like	PIK3R3
6.73296e-10	1.14309	0.652	0.388	1.37669e-05	PF-Neuronal-Precursor-like	PAFAH1B3
7.91949e-10	1.70292	0.594	0.306	1.6193e-05	PF-Neuronal-Precursor-like	RGMB
8.28041e-10	1.44166	0.609	0.346	1.6931e-05	PF-Neuronal-Precursor-like	MAPRE2
8.94655e-10	1.07669	0.609	0.308	1.8293e-05	PF-Neuronal-Precursor-like	LCOR
1.18004e-09	1.28728	0.609	0.33	2.41282e-05	PF-Neuronal-Precursor-like	PEG10
1.70702e-09	1.09073	0.841	0.596	3.49034e-05	PF-Neuronal-Precursor-like	DYNC1I2
2.25643e-09	1.07051	0.87	0.748	4.61373e-05	PF-Neuronal-Precursor-like	TMSB10
3.26053e-09	1.36749	0.623	0.403	6.66681e-05	PF-Neuronal-Precursor-like	EPB41
3.91583e-09	1.32087	0.768	0.512	8.00669e-05	PF-Neuronal-Precursor-like	KLC1
4.03729e-09	1.154	0.623	0.363	8.25504e-05	PF-Neuronal-Precursor-like	KLF7
5.58377e-09	1.04411	0.507	0.239	0.000114171	PF-Neuronal-Precursor-like	YWHAH
6.3683e-09	1.2439	0.58	0.325	0.000130213	PF-Neuronal-Precursor-like	DTD1
9.27792e-09	1.13139	0.507	0.249	0.000189706	PF-Neuronal-Precursor-like	DNMT3A
1.00104e-08	1.23119	0.507	0.228	0.000204682	PF-Neuronal-Precursor-like	STAM
1.17607e-08	1.06657	0.522	0.259	0.000240472	PF-Neuronal-Precursor-like	EVL
1.24706e-08	1.23625	0.681	0.44	0.000254986	PF-Neuronal-Precursor-like	LAMP5
1.80718e-08	1.05879	0.522	0.266	0.000369515	PF-Neuronal-Precursor-like	ABCC5
2.51239e-08	1.0892	0.507	0.31	0.000513709	PF-Neuronal-Precursor-like	KIAA0408
5.54275e-08	1.01342	0.638	0.373	0.00113333	PF-Neuronal-Precursor-like	STXBP1
5.93107e-08	1.21986	0.522	0.267	0.00121273	PF-Neuronal-Precursor-like	OCIAD2
7.48179e-08	1.25689	0.522	0.281	0.0015298	PF-Neuronal-Precursor-like	ASAP2
7.58763e-08	1.21244	0.681	0.486	0.00155144	PF-Neuronal-Precursor-like	NOVA1
9.10472e-08	1.30551	0.797	0.691	0.00186164	PF-Neuronal-Precursor-like	TUBB2A
1.02825e-07	1.0606	0.667	0.444	0.00210247	PF-Neuronal-Precursor-like	KIAA1715
1.29085e-07	1.06238	0.696	0.442	0.00263941	PF-Neuronal-Precursor-like	DACH1
1.4014e-07	1.14496	0.536	0.28	0.00286544	PF-Neuronal-Precursor-like	CCNC
1.54484e-07	1.21392	0.739	0.525	0.00315873	PF-Neuronal-Precursor-like	WTAP
1.62637e-07	1.0013	0.667	0.421	0.00332544	PF-Neuronal-Precursor-like	PHF14
1.65057e-07	1.02852	0.71	0.576	0.00337492	PF-Neuronal-Precursor-like	RQCD1
2.17759e-07	1.08897	0.681	0.464	0.00445252	PF-Neuronal-Precursor-like	ZC2HC1A
3.24878e-07	1.09816	0.754	0.658	0.00664278	PF-Neuronal-Precursor-like	IFRD1
6.52767e-07	1.26708	0.623	0.45	0.0133471	PF-Neuronal-Precursor-like	COTL1

## Sheet: PF-S-Phase
Table S3, Related to Figures 2, 4. PF- and ST-EPN signatures
p_val	avg_logFC	pct.1	pct.2	p_val_adj	cluster	gene
3.37243e-209	2.8337	0.757	0.053	6.8956e-205	PF-S-Phase	ZWINT
8.84006e-193	2.8166	0.651	0.039	1.80753e-188	PF-S-Phase	ASF1B
2.42536e-188	2.25872	0.568	0.026	4.95913e-184	PF-S-Phase	CDC45
7.3911e-188	2.25154	0.763	0.066	1.51126e-183	PF-S-Phase	DTL
2.0124e-177	2.65855	0.639	0.043	4.11475e-173	PF-S-Phase	TK1
5.3849e-177	2.38778	0.805	0.086	1.10105e-172	PF-S-Phase	FANCI
5.89995e-172	2.0919	0.574	0.032	1.20636e-167	PF-S-Phase	EXO1
4.83829e-164	1.79009	0.586	0.038	9.89286e-160	PF-S-Phase	MCM10
7.89418e-162	2.03557	0.686	0.057	1.61412e-157	PF-S-Phase	CENPK
8.48689e-156	2.39692	0.722	0.073	1.73531e-151	PF-S-Phase	GINS2
2.32035e-155	2.7601	0.935	0.17	4.74442e-151	PF-S-Phase	TYMS
1.09395e-145	2.15666	0.58	0.044	2.23681e-141	PF-S-Phase	CDCA5
1.51579e-141	1.79844	0.503	0.031	3.09934e-137	PF-S-Phase	ESCO2
5.11293e-139	1.55521	0.716	0.081	1.04544e-134	PF-S-Phase	FANCA
3.97096e-135	2.00055	0.627	0.061	8.11943e-131	PF-S-Phase	RAD51AP1
2.32495e-130	1.95959	0.71	0.086	4.75383e-126	PF-S-Phase	CDCA7
6.63666e-129	1.95672	0.58	0.051	1.357e-124	PF-S-Phase	CENPM
3.52737e-126	2.10612	0.74	0.106	7.21241e-122	PF-S-Phase	MLF1IP
1.90466e-124	1.09214	0.568	0.053	3.89446e-120	PF-S-Phase	POLQ
2.69298e-124	2.00282	0.538	0.046	5.50634e-120	PF-S-Phase	TCF19
4.65168e-124	2.00012	0.941	0.21	9.5113e-120	PF-S-Phase	MCM2
1.15541e-122	1.96289	0.888	0.167	2.36247e-118	PF-S-Phase	MCM5
6.66422e-122	1.18983	0.645	0.079	1.36263e-117	PF-S-Phase	BRCA2
1.18215e-118	1.3923	0.527	0.046	2.41714e-114	PF-S-Phase	BLM
1.70499e-114	1.79961	0.775	0.125	3.4862e-110	PF-S-Phase	CDK1
4.54227e-112	1.84561	0.811	0.15	9.28757e-108	PF-S-Phase	HELLS
3.61139e-111	1.37969	0.74	0.118	7.38422e-107	PF-S-Phase	KNTC1
1.10878e-107	1.67107	0.538	0.058	2.26713e-103	PF-S-Phase	RAD54L
6.39282e-107	1.14196	0.574	0.066	1.30714e-102	PF-S-Phase	DDX12P
1.75232e-105	1.33677	0.586	0.071	3.58298e-101	PF-S-Phase	CHAF1A
4.95504e-103	1.52613	0.716	0.114	1.01316e-98	PF-S-Phase	LMNB1
3.22954e-102	1.84621	0.633	0.089	6.60344e-98	PF-S-Phase	DSN1
5.98373e-102	1.91748	0.935	0.257	1.22349e-97	PF-S-Phase	MCM3
6.40537e-100	1.74264	0.615	0.086	1.30971e-95	PF-S-Phase	POLA2
1.31139e-97	1.76646	0.538	0.062	2.6814e-93	PF-S-Phase	NRM
2.77158e-97	1.42995	0.746	0.133	5.66704e-93	PF-S-Phase	NUSAP1
2.88333e-97	2.86905	0.882	0.299	5.89554e-93	PF-S-Phase	KIAA0101
1.42267e-96	2.09908	0.935	0.323	2.90893e-92	PF-S-Phase	MCM4
1.04782e-94	1.3163	0.651	0.098	2.14248e-90	PF-S-Phase	TOP2A
3.52527e-91	1.08653	0.615	0.088	7.20813e-87	PF-S-Phase	MKI67
6.74272e-90	2.07103	0.728	0.152	1.37868e-85	PF-S-Phase	UBE2T
4.92947e-89	1.50478	0.509	0.058	1.00793e-84	PF-S-Phase	PBK
1.61385e-88	2.13409	0.923	0.361	3.29984e-84	PF-S-Phase	PCNA
2.17858e-88	1.94573	0.805	0.204	4.45453e-84	PF-S-Phase	FEN1
2.77843e-88	1.89337	0.959	0.384	5.68105e-84	PF-S-Phase	MCM7
2.99106e-88	1.23521	0.515	0.06	6.11581e-84	PF-S-Phase	NUF2
6.02248e-87	1.2818	0.609	0.096	1.23142e-82	PF-S-Phase	WDHD1
9.81779e-87	1.60957	0.728	0.159	2.00744e-82	PF-S-Phase	TIMELESS
1.01569e-86	1.17826	0.592	0.081	2.07678e-82	PF-S-Phase	BIRC5
1.81657e-85	1.42969	0.515	0.066	3.71434e-81	PF-S-Phase	NCAPG
7.799e-81	1.51491	0.763	0.166	1.59466e-76	PF-S-Phase	RFC3
2.71077e-80	1.92748	0.692	0.152	5.54272e-76	PF-S-Phase	PKMYT1
3.54602e-79	1.90291	0.846	0.275	7.25055e-75	PF-S-Phase	UHRF1
1.32405e-78	1.80579	0.811	0.249	2.70728e-74	PF-S-Phase	DHFR
1.72831e-78	1.92005	0.787	0.215	3.53387e-74	PF-S-Phase	RNASEH2A
3.84671e-78	1.54392	0.633	0.117	7.86536e-74	PF-S-Phase	NCAPG2
8.05353e-77	1.42505	0.704	0.165	1.6467e-72	PF-S-Phase	ATAD5
9.22962e-77	1.50619	1	0.929	1.88718e-72	PF-S-Phase	TUBA1B
8.53074e-76	1.67135	0.663	0.136	1.74428e-71	PF-S-Phase	MCM6
9.03532e-76	1.59143	0.686	0.158	1.84745e-71	PF-S-Phase	ATAD2
9.56151e-75	1.50139	0.994	0.834	1.95504e-70	PF-S-Phase	TUBB
8.6794e-74	2.20679	0.698	0.188	1.77468e-69	PF-S-Phase	CDC6
3.25414e-72	1.05486	0.615	0.115	6.65374e-68	PF-S-Phase	TPX2
5.05712e-71	1.70802	0.669	0.151	1.03403e-66	PF-S-Phase	RFC4
6.3584e-71	1.55988	0.976	0.602	1.3001e-66	PF-S-Phase	H2AFZ
3.00024e-70	1.468	0.633	0.131	6.13458e-66	PF-S-Phase	POLD1
4.24102e-70	1.70886	0.834	0.281	8.6716e-66	PF-S-Phase	C19orf48
8.19885e-69	1.27706	0.586	0.114	1.67642e-64	PF-S-Phase	FOXM1
5.9686e-68	1.61688	0.817	0.257	1.2204e-63	PF-S-Phase	DNAJC9
6.29025e-68	1.32171	0.675	0.156	1.28617e-63	PF-S-Phase	DDX11
1.88545e-67	1.62466	0.675	0.159	3.85518e-63	PF-S-Phase	CDCA4
2.89722e-65	1.97511	0.568	0.123	5.92395e-61	PF-S-Phase	MELK
4.46072e-64	1.51883	0.822	0.28	9.12084e-60	PF-S-Phase	LIG1
2.31756e-63	1.70648	0.781	0.278	4.73872e-59	PF-S-Phase	CHEK1
2.72138e-63	1.54475	0.763	0.223	5.5644e-59	PF-S-Phase	CDK2
1.73602e-61	1.2388	0.746	0.221	3.54964e-57	PF-S-Phase	SMC2
1.811e-61	1.2934	0.74	0.196	3.70296e-57	PF-S-Phase	KIF22
3.90933e-61	1.49437	0.544	0.108	7.99341e-57	PF-S-Phase	BARD1
1.01767e-60	1.52644	0.657	0.162	2.08083e-56	PF-S-Phase	MAD2L1
1.74243e-60	1.23131	0.509	0.092	3.56275e-56	PF-S-Phase	KIAA1524
3.3923e-60	1.34588	0.929	0.464	6.93624e-56	PF-S-Phase	HMGB2
3.4621e-60	1.16548	0.669	0.165	7.07896e-56	PF-S-Phase	CHTF18
3.62837e-59	1.69392	0.568	0.131	7.41892e-55	PF-S-Phase	MASTL
6.33238e-59	1.63725	0.822	0.329	1.29478e-54	PF-S-Phase	RRM1
1.64653e-57	1.64461	0.787	0.333	3.36667e-53	PF-S-Phase	FANCD2
9.01278e-56	1.39309	0.787	0.317	1.84284e-51	PF-S-Phase	BRCA1
1.02996e-55	1.22462	0.882	0.402	2.10596e-51	PF-S-Phase	DNMT1
3.26103e-55	1.42011	0.68	0.189	6.66782e-51	PF-S-Phase	GMNN
3.77839e-54	1.30927	0.645	0.167	7.72567e-50	PF-S-Phase	VRK1
1.23501e-53	1.26878	0.515	0.109	2.52522e-49	PF-S-Phase	CDC7
1.8155e-53	1.54078	0.615	0.168	3.71215e-49	PF-S-Phase	CENPH
2.09074e-53	1.39666	0.828	0.329	4.27493e-49	PF-S-Phase	CKS1B
4.12389e-53	1.1377	0.58	0.136	8.43213e-49	PF-S-Phase	PRC1
1.32994e-52	1.33387	0.562	0.137	2.71934e-48	PF-S-Phase	RBBP8
1.09408e-51	1.60494	0.621	0.192	2.23707e-47	PF-S-Phase	GINS1
2.67766e-51	1.45287	0.627	0.172	5.47501e-47	PF-S-Phase	RFC5
6.83173e-51	1.03647	0.598	0.152	1.39688e-46	PF-S-Phase	MIS18BP1
3.26306e-50	1.25818	0.917	0.495	6.67198e-46	PF-S-Phase	SNRPB
5.17211e-50	1.36123	0.876	0.438	1.05754e-45	PF-S-Phase	DUT
6.62228e-49	1.11659	0.97	0.663	1.35406e-44	PF-S-Phase	NASP
2.02373e-48	2.9623	0.805	0.451	4.13791e-44	PF-S-Phase	RRM2
9.44008e-47	1.41234	0.663	0.214	1.93021e-42	PF-S-Phase	TMEM97
1.678e-46	1.22939	0.923	0.598	3.431e-42	PF-S-Phase	DEK
1.97757e-45	1.24999	0.55	0.144	4.04354e-41	PF-S-Phase	FANCG
3.05695e-45	1.32283	0.882	0.479	6.25054e-41	PF-S-Phase	TMPO
6.00637e-45	1.30941	0.757	0.303	1.22812e-40	PF-S-Phase	UNG
4.18737e-44	1.19808	0.71	0.245	8.56192e-40	PF-S-Phase	DCTPP1
8.15676e-44	1.27561	0.722	0.291	1.66781e-39	PF-S-Phase	KIF11
8.09141e-43	1.098	0.509	0.126	1.65445e-38	PF-S-Phase	MIS18A
3.05385e-42	1.06873	0.55	0.147	6.2442e-38	PF-S-Phase	RACGAP1
6.73529e-42	1.14147	0.615	0.195	1.37717e-37	PF-S-Phase	TMEM194A
1.08271e-41	1.08158	0.876	0.579	2.21381e-37	PF-S-Phase	CLSPN
1.51033e-41	1.24917	0.574	0.171	3.08818e-37	PF-S-Phase	MGME1
8.57998e-41	1.19252	0.817	0.381	1.75435e-36	PF-S-Phase	RANBP1
1.06014e-39	1.29916	0.757	0.315	2.16768e-35	PF-S-Phase	EZH2
2.4679e-39	1.31125	0.521	0.144	5.04612e-35	PF-S-Phase	SLC43A3
3.14254e-39	1.16206	0.728	0.29	6.42556e-35	PF-S-Phase	SLC20A1
6.97905e-39	1.18461	0.911	0.63	1.42701e-34	PF-S-Phase	H2AFY
7.48304e-39	1.13908	0.728	0.275	1.53006e-34	PF-S-Phase	GGCT
9.44742e-39	1.01684	0.562	0.165	1.93171e-34	PF-S-Phase	DIAPH3
1.00807e-38	1.45846	0.864	0.577	2.0612e-34	PF-S-Phase	RFC2
2.30354e-38	1.54147	0.84	0.512	4.71004e-34	PF-S-Phase	ORC6
6.07548e-38	1.00629	0.775	0.338	1.24225e-33	PF-S-Phase	NCAPH2
1.01103e-37	1.06333	0.828	0.421	2.06726e-33	PF-S-Phase	SAE1
2.34772e-37	1.11126	0.811	0.372	4.80039e-33	PF-S-Phase	MTHFD1
5.41771e-37	1.10895	0.544	0.162	1.10776e-32	PF-S-Phase	PRPS2
6.6295e-36	1.05707	0.793	0.353	1.35553e-31	PF-S-Phase	ARL6IP6
6.81605e-36	1.08932	0.698	0.28	1.39368e-31	PF-S-Phase	POLD3
8.35694e-36	1.04479	0.751	0.312	1.70874e-31	PF-S-Phase	MSH2
1.02323e-34	1.25116	0.692	0.298	2.0922e-30	PF-S-Phase	TUBG1
1.55741e-34	1.18346	0.645	0.255	3.18443e-30	PF-S-Phase	UBR7
5.20039e-33	1.1533	0.692	0.355	1.06332e-28	PF-S-Phase	GINS4
5.01445e-32	1.22043	0.704	0.338	1.0253e-27	PF-S-Phase	MSH6
1.14611e-30	1.03664	0.87	0.643	2.34344e-26	PF-S-Phase	SKP2
1.58375e-30	1.02878	0.533	0.174	3.2383e-26	PF-S-Phase	HAUS1
1.89199e-30	1.27919	0.515	0.178	3.86856e-26	PF-S-Phase	HMGA1
2.95193e-30	1.06943	0.728	0.317	6.03582e-26	PF-S-Phase	STRA13
8.93315e-30	1.00321	0.527	0.188	1.82656e-25	PF-S-Phase	ZNF519
1.64903e-29	1.13614	0.663	0.329	3.37176e-25	PF-S-Phase	WDR76
3.14111e-29	1.11833	0.527	0.183	6.42262e-25	PF-S-Phase	PSMC3IP
8.31549e-25	1.24528	0.562	0.262	1.70027e-20	PF-S-Phase	HJURP
8.2117e-24	1.00048	0.538	0.209	1.67905e-19	PF-S-Phase	RAD51C
3.42181e-23	1.32952	0.686	0.414	6.99658e-19	PF-S-Phase	TRIP13
6.84007e-22	1.04326	0.604	0.298	1.39859e-17	PF-S-Phase	GMPS
1.4521e-21	1.18942	0.692	0.435	2.96912e-17	PF-S-Phase	TONSL
1.55438e-20	1.40413	0.521	0.26	3.17824e-16	PF-S-Phase	FAM111B
1.31645e-19	1.40011	0.568	0.288	2.69174e-15	PF-S-Phase	HIST1H4C
4.20212e-19	1.21823	0.734	0.501	8.59207e-15	PF-S-Phase	SGOL1
6.63306e-15	1.12303	0.692	0.491	1.35626e-10	PF-S-Phase	CENPN
9.86968e-10	1.10409	0.793	0.683	2.01805e-05	PF-S-Phase	XRCC2

## Sheet: PF-NSC-like
Table S3, Related to Figures 2, 4. PF- and ST-EPN signatures
p_val	avg_logFC	pct.1	pct.2	p_val_adj	cluster	gene
1.50719e-216	1.29728	1	0.789	3.08176e-212	PF-NSC-like	FOS
1.23122e-204	1.99201	0.693	0.118	2.51747e-200	PF-NSC-like	LGR5
1.55409e-203	1.6269	0.975	0.56	3.17766e-199	PF-NSC-like	FOSB
7.21803e-202	1.58405	0.991	0.686	1.47587e-197	PF-NSC-like	ZFP36
2.98063e-193	1.24381	1	0.761	6.09449e-189	PF-NSC-like	EGR1
2.73055e-180	1.35334	0.993	0.743	5.58317e-176	PF-NSC-like	JUN
2.07793e-175	1.32108	0.987	0.708	4.24875e-171	PF-NSC-like	IER2
1.39064e-164	1.31589	0.991	0.634	2.84345e-160	PF-NSC-like	JUNB
1.23462e-156	2.06349	0.788	0.315	2.52443e-152	PF-NSC-like	ATF3
3.81024e-140	1.51677	0.871	0.431	7.79081e-136	PF-NSC-like	CYR61
2.05324e-136	2.32433	0.728	0.313	4.19826e-132	PF-NSC-like	MAFF
4.76892e-134	1.02934	0.988	0.757	9.751e-130	PF-NSC-like	ELN
2.82705e-127	1.58678	0.648	0.186	5.78047e-123	PF-NSC-like	SOCS3
3.22234e-126	1.72145	0.705	0.267	6.58871e-122	PF-NSC-like	NFKBIZ
5.22329e-126	1.72389	0.8	0.39	1.06801e-121	PF-NSC-like	COL9A2
4.1902e-120	1.95565	0.599	0.19	8.56769e-116	PF-NSC-like	CLEC19A
7.93461e-113	1.47311	0.744	0.348	1.62239e-108	PF-NSC-like	LAMP5
5.30796e-111	1.02725	0.961	0.788	1.08532e-106	PF-NSC-like	BOC
1.53338e-105	1.14501	0.905	0.618	3.1353e-101	PF-NSC-like	MECOM
1.76108e-105	1.11154	0.882	0.608	3.60088e-101	PF-NSC-like	PPP1R15A
3.70076e-102	1.41903	0.81	0.471	7.56694e-98	PF-NSC-like	KLF10
1.02189e-98	1.18961	0.892	0.601	2.08947e-94	PF-NSC-like	BTG2
8.40365e-95	1.14255	0.868	0.557	1.7183e-90	PF-NSC-like	MCL1
1.04838e-94	1.4082	0.806	0.49	2.14363e-90	PF-NSC-like	KLF6
2.3238e-92	1.59838	0.601	0.235	4.75148e-88	PF-NSC-like	SERTAD1
7.43996e-91	1.6592	0.55	0.176	1.52125e-86	PF-NSC-like	EGR2
3.61743e-90	1.1269	0.851	0.547	7.39657e-86	PF-NSC-like	PAX3
1.08208e-87	1.2872	0.743	0.382	2.21252e-83	PF-NSC-like	GADD45B
3.1887e-86	1.36292	0.832	0.568	6.51994e-82	PF-NSC-like	ID2
1.66206e-85	1.04692	0.865	0.587	3.39841e-81	PF-NSC-like	RHOB
1.3288e-81	1.47342	0.851	0.678	2.71699e-77	PF-NSC-like	LOC284454
1.76636e-80	1.18087	0.615	0.245	3.61167e-76	PF-NSC-like	GPR133
1.53036e-77	1.082	0.791	0.492	3.12912e-73	PF-NSC-like	ARRDC3
4.96769e-77	1.03437	0.895	0.733	1.01574e-72	PF-NSC-like	ZIC1
1.10938e-75	1.4837	0.588	0.256	2.26834e-71	PF-NSC-like	MFAP2
1.02987e-74	1.04138	0.817	0.619	2.10578e-70	PF-NSC-like	DBN1
7.17872e-70	1.07733	0.639	0.317	1.46783e-65	PF-NSC-like	MTSS1
8.05111e-69	1.17324	0.67	0.352	1.64621e-64	PF-NSC-like	CSRNP1
2.3947e-67	1.01421	0.841	0.635	4.89645e-63	PF-NSC-like	ZNRF3
3.84186e-66	1.07399	0.518	0.194	7.85544e-62	PF-NSC-like	LRRTM4
1.25698e-62	1.07971	0.925	0.841	2.57014e-58	PF-NSC-like	IRF1
2.50019e-61	1.16348	0.617	0.311	5.11215e-57	PF-NSC-like	DDIT3
2.34734e-57	1.10697	0.757	0.523	4.79961e-53	PF-NSC-like	CCNL1
6.80459e-55	1.15589	0.545	0.254	1.39133e-50	PF-NSC-like	SEMA3B
3.84707e-53	1.09795	0.772	0.537	7.86611e-49	PF-NSC-like	TPM4
1.56511e-50	1.15028	0.637	0.394	3.20018e-46	PF-NSC-like	PDLIM7
5.46786e-50	1.01209	0.73	0.541	1.11801e-45	PF-NSC-like	PPP1R1B
1.5893e-43	1.08797	0.507	0.265	3.24964e-39	PF-NSC-like	NR4A3
5.1872e-33	1.00524	0.504	0.287	1.06063e-28	PF-NSC-like	NEDD9
1.10057e-14	1.25074	0.501	0.388	2.25033e-10	PF-NSC-like	CTGF

## Sheet: ST-Ependymal-like
Table S3, Related to Figures 2, 4. PF- and ST-EPN signatures
p_val	avg_logFC	pct.1	pct.2	p_val_adj	cluster	gene
7.2218e-152	3.32917	0.571	0.002	1.47664e-147	ST_Ependymal_like	TUBA4B
5.47662e-147	3.22842	0.633	0.009	1.1198e-142	ST_Ependymal_like	STOML3
1.08364e-135	2.88803	0.939	0.07	2.21573e-131	ST_Ependymal_like	ANKUB1
1.59217e-124	3.31382	0.541	0.008	3.2555e-120	ST_Ependymal_like	CCDC78
1.58755e-116	2.99746	0.551	0.013	3.24607e-112	ST_Ependymal_like	C14orf180
5.50382e-110	2.55906	0.561	0.018	1.12537e-105	ST_Ependymal_like	FAM74A3
4.62536e-100	1.28264	0.694	0.048	9.45747e-96	ST_Ependymal_like	DNAH3
1.49254e-86	3.14383	0.735	0.077	3.0518e-82	ST_Ependymal_like	SLC47A2
1.11499e-85	2.62465	0.602	0.042	2.27983e-81	ST_Ependymal_like	CCDC153
1.28799e-82	2.75964	0.622	0.05	2.63356e-78	ST_Ependymal_like	TCTEX1D4
1.40776e-79	2.99259	0.806	0.12	2.87845e-75	ST_Ependymal_like	ENPP5
7.33661e-77	2.54342	0.704	0.083	1.50012e-72	ST_Ependymal_like	FAM92B
6.52607e-76	2.08854	0.776	0.099	1.33439e-71	ST_Ependymal_like	DMKN
5.67452e-75	2.2952	0.531	0.034	1.16027e-70	ST_Ependymal_like	SLC39A12
6.69609e-74	2.36887	0.551	0.043	1.36915e-69	ST_Ependymal_like	TEKT4
1.29866e-72	2.51195	0.673	0.078	2.65538e-68	ST_Ependymal_like	ALS2CR12
3.60211e-72	2.68763	0.908	0.212	7.36524e-68	ST_Ependymal_like	CAPSL
6.60887e-72	2.02482	0.908	0.166	1.35132e-67	ST_Ependymal_like	NELL2
6.08592e-71	1.74964	0.663	0.075	1.24439e-66	ST_Ependymal_like	MUSK
1.39086e-68	2.68907	0.918	0.239	2.8439e-64	ST_Ependymal_like	C11orf88
9.60109e-68	2.56001	0.796	0.144	1.96314e-63	ST_Ependymal_like	DYNLRB2
1.12509e-67	3.25808	0.98	0.339	2.30047e-63	ST_Ependymal_like	CAPS
8.45047e-63	1.03335	0.653	0.093	1.72787e-58	ST_Ependymal_like	DNAH10
7.16592e-61	2.38301	0.898	0.254	1.46522e-56	ST_Ependymal_like	FAM183A
7.68244e-60	2.14198	0.918	0.26	1.57083e-55	ST_Ependymal_like	LOC100505875
4.35933e-59	2.25051	0.847	0.207	8.91351e-55	ST_Ependymal_like	MORN5
3.58174e-58	1.86703	0.52	0.052	7.32359e-54	ST_Ependymal_like	KCNE1
4.31934e-58	1.88705	0.571	0.067	8.83176e-54	ST_Ependymal_like	LGR6
1.98575e-56	1.64189	0.837	0.179	4.06027e-52	ST_Ependymal_like	FAM179A
3.83065e-56	2.23036	0.867	0.243	7.83253e-52	ST_Ependymal_like	DNAAF1
1.73058e-54	1.07084	0.694	0.121	3.53852e-50	ST_Ependymal_like	DNAH2
7.45117e-54	1.50302	0.857	0.172	1.52354e-49	ST_Ependymal_like	PPP1R1B
5.56935e-53	1.74496	0.816	0.194	1.13877e-48	ST_Ependymal_like	CCDC108
8.45048e-53	1.74439	0.918	0.263	1.72787e-48	ST_Ependymal_like	IL13RA2
5.8632e-52	1.58238	0.755	0.164	1.19885e-47	ST_Ependymal_like	C5AR1
6.18267e-52	2.32665	0.939	0.44	1.26417e-47	ST_Ependymal_like	RSPH1
7.75102e-51	1.81682	0.633	0.098	1.58485e-46	ST_Ependymal_like	FAM166B
7.85519e-51	2.25234	0.776	0.196	1.60615e-46	ST_Ependymal_like	ANKRD66
8.20834e-51	1.85636	0.827	0.231	1.67836e-46	ST_Ependymal_like	C17orf72
8.45364e-51	1.82011	0.98	0.487	1.72852e-46	ST_Ependymal_like	ANXA1
8.89363e-51	2.31197	0.776	0.196	1.81848e-46	ST_Ependymal_like	LRRC46
1.2112e-50	1.73199	0.857	0.232	2.47654e-46	ST_Ependymal_like	CCDC42B
1.61245e-50	1.95202	0.98	0.546	3.29697e-46	ST_Ependymal_like	SPAG6
3.79627e-50	1.86967	0.99	0.449	7.76223e-46	ST_Ependymal_like	HEPN1
1.29558e-49	1.76289	0.602	0.087	2.64906e-45	ST_Ependymal_like	RCAN2
1.93758e-49	2.67813	0.867	0.321	3.96178e-45	ST_Ependymal_like	C11orf92
1.96786e-49	1.60006	1	0.79	4.02368e-45	ST_Ependymal_like	AK1
1.38155e-48	2.29586	0.898	0.406	2.82486e-44	ST_Ependymal_like	CDHR3
3.20053e-48	1.6089	0.673	0.139	6.54413e-44	ST_Ependymal_like	C21orf58
2.72047e-47	2.07071	0.939	0.427	5.56254e-43	ST_Ependymal_like	SPAG8
3.39013e-47	1.70102	0.99	0.619	6.93181e-43	ST_Ependymal_like	HSPB8
6.11478e-47	1.76072	0.704	0.154	1.25029e-42	ST_Ependymal_like	AGBL2
1.14492e-46	1.84933	0.867	0.296	2.34103e-42	ST_Ependymal_like	NNAT
4.01386e-46	1.68274	0.857	0.278	8.20714e-42	ST_Ependymal_like	DNAH12
7.89392e-46	1.53362	0.99	0.723	1.61407e-41	ST_Ependymal_like	CETN2
2.07859e-45	1.94501	0.745	0.19	4.25009e-41	ST_Ependymal_like	CCDC11
4.3697e-45	2.2075	0.908	0.43	8.93472e-41	ST_Ependymal_like	C9orf117
6.46506e-45	1.66781	0.51	0.067	1.32191e-40	ST_Ependymal_like	C1orf110
8.06164e-45	1.55489	1	0.708	1.64836e-40	ST_Ependymal_like	TPPP3
1.42987e-44	1.80813	0.837	0.246	2.92366e-40	ST_Ependymal_like	C1orf158
1.5666e-44	1.93497	0.633	0.119	3.20324e-40	ST_Ependymal_like	GRAMD2
7.51704e-44	1.56368	1	0.717	1.53701e-39	ST_Ependymal_like	RBP1
1.39245e-43	1.45393	0.99	0.657	2.84714e-39	ST_Ependymal_like	C1orf192
1.21143e-42	1.93696	0.765	0.225	2.47702e-38	ST_Ependymal_like	DYDC2
1.22165e-42	1.90554	0.959	0.437	2.4979e-38	ST_Ependymal_like	WDR16
1.47989e-42	1.09409	0.939	0.233	3.02593e-38	ST_Ependymal_like	ALDH1A1
2.25413e-42	1.71724	0.898	0.34	4.60901e-38	ST_Ependymal_like	CCDC37
3.65246e-42	1.77663	0.745	0.21	7.46818e-38	ST_Ependymal_like	VWA3B
6.63125e-42	1.64647	0.571	0.096	1.35589e-37	ST_Ependymal_like	PRODH
1.05869e-41	1.91203	0.918	0.4	2.16471e-37	ST_Ependymal_like	IQCG
1.83619e-41	1.84344	0.673	0.16	3.75445e-37	ST_Ependymal_like	BCO2
4.44552e-41	1.23157	0.765	0.217	9.08975e-37	ST_Ependymal_like	NPR2
8.61661e-41	1.06932	1	0.97	1.76184e-36	ST_Ependymal_like	CALM1
1.27195e-40	1.0237	0.827	0.264	2.60077e-36	ST_Ependymal_like	DNAH11
8.28486e-40	1.6409	0.745	0.206	1.694e-35	ST_Ependymal_like	GLB1L2
9.88179e-40	1.77379	0.918	0.406	2.02053e-35	ST_Ependymal_like	TTC18
1.14154e-39	2.07454	0.898	0.465	2.33411e-35	ST_Ependymal_like	LRRC48
1.16568e-39	1.56474	0.796	0.248	2.38346e-35	ST_Ependymal_like	DNAI1
3.13636e-39	1.81901	0.633	0.142	6.41292e-35	ST_Ependymal_like	SPATA18
3.28696e-39	1.76768	0.52	0.089	6.72085e-35	ST_Ependymal_like	PTPRC
4.9975e-39	1.65189	0.929	0.42	1.02184e-34	ST_Ependymal_like	MAPK15
7.2788e-39	1.58126	0.969	0.557	1.4883e-34	ST_Ependymal_like	WDR96
1.31872e-38	1.84154	0.735	0.21	2.69639e-34	ST_Ependymal_like	CCDC114
1.83409e-38	1.67613	0.918	0.435	3.75016e-34	ST_Ependymal_like	C1orf194
3.3459e-38	1.15298	0.592	0.109	6.84136e-34	ST_Ependymal_like	THBS4
9.20271e-38	1.35305	0.969	0.448	1.88168e-33	ST_Ependymal_like	S100A10
1.28877e-37	1.78113	0.878	0.417	2.63514e-33	ST_Ependymal_like	DNAH9
1.88832e-37	1.7854	0.796	0.265	3.86105e-33	ST_Ependymal_like	TMEM232
2.01817e-37	1.2054	0.939	0.349	4.12655e-33	ST_Ependymal_like	ITGB4
2.65013e-37	2.04694	0.837	0.347	5.41872e-33	ST_Ependymal_like	DCDC2
2.88524e-37	1.88161	0.602	0.135	5.89944e-33	ST_Ependymal_like	C10orf107
2.906e-37	1.28433	0.959	0.391	5.9419e-33	ST_Ependymal_like	MEIS1
3.32052e-37	1.74052	0.837	0.354	6.78946e-33	ST_Ependymal_like	C9orf116
3.46209e-37	1.83449	0.704	0.201	7.07893e-33	ST_Ependymal_like	ALDH1L1
4.27581e-37	1.99168	0.684	0.194	8.74274e-33	ST_Ependymal_like	MDH1B
7.45786e-37	1.9625	0.704	0.196	1.52491e-32	ST_Ependymal_like	TTC29
3.77243e-36	1.41511	0.816	0.295	7.71349e-32	ST_Ependymal_like	PASK
4.23073e-36	1.66365	0.908	0.45	8.65058e-32	ST_Ependymal_like	CCDC146
9.58629e-36	1.70387	0.816	0.314	1.96011e-31	ST_Ependymal_like	FAM81B
1.9695e-35	1.59114	0.531	0.103	4.02703e-31	ST_Ependymal_like	C2orf73
2.3862e-35	1.69942	0.898	0.496	4.87906e-31	ST_Ependymal_like	CSRP2
2.93737e-35	1.49967	0.898	0.452	6.00604e-31	ST_Ependymal_like	SPAG17
5.50757e-35	1.16491	0.724	0.177	1.12613e-30	ST_Ependymal_like	FAM216B
6.03476e-35	1.74878	0.867	0.404	1.23393e-30	ST_Ependymal_like	TEKT1
6.35866e-35	1.84473	0.806	0.305	1.30016e-30	ST_Ependymal_like	SPA17
6.84501e-35	1.4436	0.969	0.595	1.3996e-30	ST_Ependymal_like	PIFO
1.40671e-34	1.27143	0.949	0.397	2.87629e-30	ST_Ependymal_like	BAIAP3
2.80452e-34	1.628	0.663	0.179	5.73441e-30	ST_Ependymal_like	WDR65
6.22141e-34	1.53135	0.531	0.11	1.27209e-29	ST_Ependymal_like	CDS1
7.77296e-34	1.1562	0.694	0.194	1.58934e-29	ST_Ependymal_like	PTPN3
7.84997e-34	1.64975	0.878	0.401	1.60508e-29	ST_Ependymal_like	PCDP1
9.80017e-34	1.38951	0.949	0.507	2.00384e-29	ST_Ependymal_like	DTNA
1.17675e-33	1.73061	0.541	0.111	2.40609e-29	ST_Ependymal_like	MT1F
1.48362e-33	1.25303	0.806	0.256	3.03357e-29	ST_Ependymal_like	FRMPD2
1.50245e-33	1.47248	0.786	0.249	3.07206e-29	ST_Ependymal_like	WDR49
5.81928e-33	1.25464	0.959	0.582	1.18987e-28	ST_Ependymal_like	ZMYND10
1.76333e-32	1.10829	0.99	0.636	3.60549e-28	ST_Ependymal_like	ATP1B1
6.62206e-32	1.7696	0.765	0.302	1.35401e-27	ST_Ependymal_like	ROPN1L
1.47884e-31	1.41539	0.857	0.347	3.02378e-27	ST_Ependymal_like	S100A11
2.84504e-31	1.54786	0.592	0.152	5.81725e-27	ST_Ependymal_like	GABRG1
2.88912e-31	1.74705	0.612	0.168	5.90738e-27	ST_Ependymal_like	PPP1R42
1.16078e-30	1.24193	0.98	0.563	2.37344e-26	ST_Ependymal_like	TCTEX1D1
1.63042e-30	1.26964	0.908	0.379	3.33373e-26	ST_Ependymal_like	CCND2
1.94767e-30	1.24846	0.694	0.203	3.98239e-26	ST_Ependymal_like	PPARGC1A
2.50412e-30	1.37864	0.531	0.119	5.12018e-26	ST_Ependymal_like	GABBR2
1.08764e-29	1.68177	0.582	0.161	2.2239e-25	ST_Ependymal_like	DNAJB13
1.09526e-29	1.25146	0.898	0.483	2.23948e-25	ST_Ependymal_like	LRRIQ1
1.89954e-29	1.24902	0.959	0.742	3.884e-25	ST_Ependymal_like	LOC100506990
3.17971e-29	1.37698	0.704	0.227	6.50156e-25	ST_Ependymal_like	CCDC135
4.32382e-29	1.88005	0.724	0.278	8.84091e-25	ST_Ependymal_like	CCDC65
5.97538e-29	1.13708	0.959	0.703	1.22179e-24	ST_Ependymal_like	CD99
8.65484e-29	1.1945	0.959	0.7	1.76966e-24	ST_Ependymal_like	TCTN1
8.67191e-29	1.43995	0.612	0.167	1.77315e-24	ST_Ependymal_like	TTC30A
8.87242e-29	1.63943	0.551	0.141	1.81414e-24	ST_Ependymal_like	WDR38
1.06065e-28	1.12119	0.745	0.27	2.16872e-24	ST_Ependymal_like	DNAH5
1.96299e-28	1.16559	0.98	0.694	4.01372e-24	ST_Ependymal_like	ARMC3
3.18014e-28	1.43722	0.653	0.206	6.50243e-24	ST_Ependymal_like	PRICKLE2
3.93938e-28	1.44104	0.867	0.502	8.05485e-24	ST_Ependymal_like	RABL2A
4.24835e-28	1.4724	0.878	0.441	8.6866e-24	ST_Ependymal_like	PFKFB2
6.00069e-28	1.0364	0.949	0.651	1.22696e-23	ST_Ependymal_like	KIAA1377
6.43563e-28	1.4319	0.867	0.527	1.31589e-23	ST_Ependymal_like	MORN2
7.95832e-28	1.19591	0.51	0.124	1.62724e-23	ST_Ependymal_like	BEST4
8.8775e-28	1.09379	0.592	0.165	1.81518e-23	ST_Ependymal_like	GRIN2A
1.52447e-27	1.41508	0.796	0.317	3.11709e-23	ST_Ependymal_like	ZBBX
1.59044e-27	1.09856	0.969	0.652	3.25198e-23	ST_Ependymal_like	C1orf198
2.45414e-27	1.6579	0.592	0.173	5.01797e-23	ST_Ependymal_like	C4orf22
1.6753e-26	1.13495	0.929	0.644	3.42549e-22	ST_Ependymal_like	VWA3A
1.88497e-26	1.30829	0.531	0.147	3.8542e-22	ST_Ependymal_like	SVEP1
2.97751e-26	1.32246	0.551	0.139	6.08812e-22	ST_Ependymal_like	GFRA2
3.22191e-26	1.34229	0.837	0.422	6.58785e-22	ST_Ependymal_like	ECM2
4.05031e-26	1.75219	0.684	0.265	8.28166e-22	ST_Ependymal_like	WDR63
6.07787e-26	1.07478	0.867	0.47	1.24274e-21	ST_Ependymal_like	DNAH6
7.38211e-26	1.33497	0.816	0.354	1.50942e-21	ST_Ependymal_like	PPAP2A
1.37963e-25	1.38247	0.612	0.186	2.82094e-21	ST_Ependymal_like	ARMC4
2.23449e-25	1.44656	0.673	0.263	4.56886e-21	ST_Ependymal_like	DNAI2
2.56715e-25	1.07179	0.714	0.232	5.24906e-21	ST_Ependymal_like	LGI1
3.25355e-25	1.30108	0.582	0.174	6.65254e-21	ST_Ependymal_like	IQCD
6.08999e-25	1.45264	0.571	0.174	1.24522e-20	ST_Ependymal_like	EFCAB10
6.13349e-25	1.215	0.633	0.206	1.25412e-20	ST_Ependymal_like	METRN
8.26403e-25	1.46214	0.673	0.244	1.68975e-20	ST_Ependymal_like	CLEC19A
8.83758e-25	1.0565	0.878	0.483	1.80702e-20	ST_Ependymal_like	LRP2BP
8.96759e-25	1.66768	0.694	0.27	1.8336e-20	ST_Ependymal_like	PPP1R32
1.07354e-24	1.39489	0.551	0.148	2.19507e-20	ST_Ependymal_like	GMPR
1.99893e-24	1.33404	0.796	0.402	4.08721e-20	ST_Ependymal_like	C18orf25
3.24783e-24	1.54068	0.765	0.385	6.64085e-20	ST_Ependymal_like	LRRC23
3.30986e-24	1.57438	0.551	0.179	6.76768e-20	ST_Ependymal_like	RSPH10B
3.30986e-24	1.57438	0.551	0.179	6.76768e-20	ST_Ependymal_like	RSPH10B2
8.5798e-24	1.63584	0.724	0.336	1.75431e-19	ST_Ependymal_like	NME5
8.86786e-24	1.8022	0.551	0.169	1.81321e-19	ST_Ependymal_like	LOC729013
9.36177e-24	1.28997	0.837	0.467	1.9142e-19	ST_Ependymal_like	IFT46
1.35226e-23	1.49752	0.704	0.285	2.76497e-19	ST_Ependymal_like	EFCAB12
2.72741e-23	1.23739	0.755	0.306	5.57674e-19	ST_Ependymal_like	AHCYL2
3.71576e-23	1.26504	0.806	0.366	7.59761e-19	ST_Ependymal_like	BHLHE40
4.72699e-23	1.36927	0.622	0.221	9.66528e-19	ST_Ependymal_like	SLC12A4
5.00925e-23	1.44053	0.694	0.292	1.02424e-18	ST_Ependymal_like	WDR66
7.41573e-23	1.06071	0.929	0.63	1.51629e-18	ST_Ependymal_like	TMEM231
8.41101e-23	1.03552	0.867	0.457	1.7198e-18	ST_Ependymal_like	SPEF2
1.14067e-22	1.18454	0.939	0.605	2.33232e-18	ST_Ependymal_like	NEK11
1.63993e-22	1.16337	0.867	0.523	3.35316e-18	ST_Ependymal_like	EFCAB1
1.65867e-22	1.19902	0.857	0.508	3.39148e-18	ST_Ependymal_like	PSENEN
1.76349e-22	1.52027	0.694	0.306	3.6058e-18	ST_Ependymal_like	CCDC39
1.81406e-22	1.27497	0.765	0.383	3.7092e-18	ST_Ependymal_like	C9orf171
2.69014e-22	1.6593	0.704	0.327	5.50054e-18	ST_Ependymal_like	CYB5R1
7.12791e-22	1.43144	0.735	0.333	1.45744e-17	ST_Ependymal_like	ANKMY1
7.16066e-22	1.09348	0.878	0.563	1.46414e-17	ST_Ependymal_like	IQCA1
1.15911e-21	1.23281	0.908	0.657	2.37004e-17	ST_Ependymal_like	NWD1
1.86069e-21	1.23917	0.806	0.396	3.80455e-17	ST_Ependymal_like	AGT
2.66772e-21	1.05372	0.827	0.434	5.45469e-17	ST_Ependymal_like	ARL4C
2.82678e-21	1.23809	0.551	0.177	5.77991e-17	ST_Ependymal_like	RIBC2
4.90562e-21	1.39341	0.816	0.411	1.00305e-16	ST_Ependymal_like	SPATA17
6.03683e-21	1.22694	0.531	0.165	1.23435e-16	ST_Ependymal_like	NME9
6.56582e-21	1.68829	0.561	0.204	1.34251e-16	ST_Ependymal_like	AKAP14
7.92039e-21	1.12604	0.796	0.433	1.61948e-16	ST_Ependymal_like	LOC100506844
8.14424e-21	1.12481	0.541	0.178	1.66525e-16	ST_Ependymal_like	C9orf174
9.76152e-21	1.2424	0.51	0.156	1.99594e-16	ST_Ependymal_like	TTLL9
9.92201e-21	1.09611	0.612	0.215	2.02875e-16	ST_Ependymal_like	MGLL
2.3432e-20	1.06171	0.888	0.606	4.79114e-16	ST_Ependymal_like	LOC729732
2.43443e-20	1.29662	0.714	0.303	4.97768e-16	ST_Ependymal_like	CXorf22
2.6402e-20	1.36417	0.653	0.28	5.39842e-16	ST_Ependymal_like	CCDC103
3.67453e-20	1.19461	0.755	0.439	7.51332e-16	ST_Ependymal_like	SYNPO2
4.18713e-20	1.30595	0.633	0.246	8.56143e-16	ST_Ependymal_like	ENO4
9.04378e-20	1.25759	0.643	0.246	1.84918e-15	ST_Ependymal_like	DNAAF3
1.65469e-19	1.40222	0.612	0.247	3.38335e-15	ST_Ependymal_like	PPIC
2.40354e-19	1.16671	0.765	0.476	4.91452e-15	ST_Ependymal_like	LOC100134868
2.52875e-19	1.16787	0.776	0.383	5.17054e-15	ST_Ependymal_like	WDR78
8.83875e-19	1.3849	0.673	0.309	1.80726e-14	ST_Ependymal_like	C6orf165
1.02535e-18	1.36832	0.582	0.23	2.09653e-14	ST_Ependymal_like	GLB1L
1.37522e-18	1.36486	0.52	0.177	2.8119e-14	ST_Ependymal_like	DGCR6
1.8372e-18	1.03967	0.929	0.689	3.75652e-14	ST_Ependymal_like	CCDC113
1.96834e-18	1.06978	0.622	0.231	4.02467e-14	ST_Ependymal_like	GDPD2
2.01173e-18	1.22652	0.735	0.365	4.11338e-14	ST_Ependymal_like	SLC20A2
3.3611e-18	1.3274	0.622	0.263	6.87244e-14	ST_Ependymal_like	LYPD1
3.68522e-18	1.04041	0.653	0.257	7.53517e-14	ST_Ependymal_like	TNFRSF11B
3.94821e-18	1.14155	0.898	0.632	8.0729e-14	ST_Ependymal_like	DNALI1
4.30461e-18	1.08296	0.704	0.371	8.80164e-14	ST_Ependymal_like	CASP8
6.34285e-18	1.07235	0.582	0.216	1.29692e-13	ST_Ependymal_like	TSGA10
9.65566e-18	1.39083	0.663	0.301	1.97429e-13	ST_Ependymal_like	TTC25
1.95133e-17	1.06946	0.765	0.427	3.98988e-13	ST_Ependymal_like	ENKUR
2.9526e-17	1.17894	0.704	0.351	6.03718e-13	ST_Ependymal_like	LRRC6
3.1248e-17	1.22215	0.714	0.437	6.38928e-13	ST_Ependymal_like	LOC400891
3.3525e-17	1.27423	0.551	0.206	6.85485e-13	ST_Ependymal_like	SMYD2
6.00223e-17	1.56733	0.531	0.22	1.22728e-12	ST_Ependymal_like	TEX26
6.27008e-17	1.26999	0.735	0.437	1.28204e-12	ST_Ependymal_like	RAB4A
1.33425e-16	1.33838	0.653	0.35	2.72815e-12	ST_Ependymal_like	DNAJC9-AS1
2.67104e-16	1.12929	0.704	0.355	5.46147e-12	ST_Ependymal_like	IFT27
2.85947e-16	1.05677	0.622	0.25	5.84675e-12	ST_Ependymal_like	C8orf34
4.30604e-16	1.22572	0.694	0.351	8.80457e-12	ST_Ependymal_like	MYEOV2
4.81217e-16	1.13159	0.684	0.316	9.83944e-12	ST_Ependymal_like	CASC1
5.01922e-16	1.00429	0.765	0.387	1.02628e-11	ST_Ependymal_like	DAW1
9.49992e-16	1.24719	0.582	0.265	1.94245e-11	ST_Ependymal_like	CALML4
1.45487e-15	1.12207	0.612	0.28	2.97478e-11	ST_Ependymal_like	FBXO36
2.81263e-15	1.42115	0.531	0.222	5.75099e-11	ST_Ependymal_like	C14orf142
3.21774e-15	1.06791	0.806	0.511	6.57931e-11	ST_Ependymal_like	METTL7A
3.49278e-15	1.15653	0.714	0.407	7.14169e-11	ST_Ependymal_like	DPCD
4.49404e-15	1.25442	0.531	0.202	9.18896e-11	ST_Ependymal_like	TTC30B
4.76252e-15	1.19668	0.633	0.321	9.73792e-11	ST_Ependymal_like	ARHGAP4
1.14445e-14	1.39399	0.622	0.294	2.34006e-10	ST_Ependymal_like	SMIM5
2.08862e-14	1.14595	0.735	0.452	4.27061e-10	ST_Ependymal_like	FHAD1
2.72917e-14	1.14344	0.704	0.385	5.58033e-10	ST_Ependymal_like	C7orf63
4.45547e-14	1.17364	0.663	0.366	9.1101e-10	ST_Ependymal_like	UACA
4.57183e-14	1.05695	0.612	0.291	9.34803e-10	ST_Ependymal_like	HINT2
6.27743e-14	1.05764	0.806	0.553	1.28355e-09	ST_Ependymal_like	DZIP3
9.96745e-14	1.21336	0.592	0.306	2.03804e-09	ST_Ependymal_like	TSNAXIP1
1.03264e-13	1.27127	0.551	0.232	2.11145e-09	ST_Ependymal_like	C15orf26
1.0635e-13	1.47843	0.531	0.25	2.17455e-09	ST_Ependymal_like	LRRC34
1.42465e-13	1.04171	0.816	0.57	2.91299e-09	ST_Ependymal_like	CCDC30
1.78059e-13	1.65565	0.541	0.271	3.64076e-09	ST_Ependymal_like	LOC440896
2.57806e-13	1.4707	0.51	0.221	5.27135e-09	ST_Ependymal_like	HIST2H2BE
7.34266e-13	1.24473	0.602	0.306	1.50135e-08	ST_Ependymal_like	FANK1
7.92035e-13	1.15611	0.847	0.702	1.61947e-08	ST_Ependymal_like	WDR92
9.10956e-13	1.13536	0.837	0.593	1.86263e-08	ST_Ependymal_like	SMA5
1.21597e-12	1.0888	0.571	0.281	2.48629e-08	ST_Ependymal_like	RIBC1
2.64067e-12	1.2182	0.541	0.254	5.39938e-08	ST_Ependymal_like	MAOB
2.92542e-12	1.09239	0.52	0.232	5.98161e-08	ST_Ependymal_like	FOLR1
3.63069e-12	1.10454	0.724	0.461	7.42367e-08	ST_Ependymal_like	DYNC2LI1
5.29956e-12	1.00641	0.51	0.23	1.0836e-07	ST_Ependymal_like	CPVL
5.40152e-12	1.22648	0.561	0.276	1.10445e-07	ST_Ependymal_like	CCDC176
6.60893e-12	1.03762	0.551	0.261	1.35133e-07	ST_Ependymal_like	ACYP1
2.18383e-11	1.00094	0.878	0.796	4.46528e-07	ST_Ependymal_like	PLEKHA5
2.52603e-11	1.28276	0.571	0.313	5.16498e-07	ST_Ependymal_like	SPEF1
3.10126e-11	1.02278	0.673	0.382	6.34115e-07	ST_Ependymal_like	ARL4A
3.39313e-11	1.08952	0.551	0.279	6.93794e-07	ST_Ependymal_like	EPHX2
8.66195e-11	1.03648	0.551	0.28	1.77111e-06	ST_Ependymal_like	MGMT
1.17774e-10	1.0375	0.714	0.487	2.40812e-06	ST_Ependymal_like	TRAF3IP1
2.65157e-10	1.06526	0.633	0.377	5.42166e-06	ST_Ependymal_like	NPHP1
7.73092e-10	1.67324	0.612	0.434	1.58074e-05	ST_Ependymal_like	FAM74A1
1.78178e-09	1.13995	0.52	0.283	3.64321e-05	ST_Ependymal_like	VSNL1
1.00331e-08	1.15551	0.582	0.386	0.000205146	ST_Ependymal_like	SULT1A1
1.11254e-07	1.25671	0.643	0.459	0.0022748	ST_Ependymal_like	NQO1
1.60853e-07	1.14266	0.592	0.432	0.00328895	ST_Ependymal_like	C9orf24

[truncated: 9 more sheets: ST-S-Phase, ST-G2M-Phase, ST-Metabolic, ST-Interferon-Response, ST-Neuronal-Precursor-like, ST-Radial-Glia-like, ST-RELA-variable, ST-Midline, ST-YAP1]
