# Supplementary material for: Single-Cell RNA-Seq Reveals Cellular Hierarchies and Impaired Developmental Trajectories in Pediatric Ependymoma
Source: Cancer Cell. 2020 Jul 13;38(1):44–59.e9. doi: 10.1016/j.ccell.2020.06.004 (PMC7479515; doi:10.1016/j.ccell.2020.06.004)
Supplement: Table S4. GO Term Enrichment Using Cell Population-Specific Signature and Top 30 Metaprogram Genes, Related to Figures 2 and 4 [file mmc5.xlsx]

## Sheet: PF-EPN (Top30)
Table S4, Related to Figures 2, 4. GO term enrichment using cell population-specific signature and top 30 metaprogram genes
Metaprogram	Enriched Go term	P-value
PF_S_Phase	G1/S transition of mitotic cell cycle	8.5e-11
PF_G2M_Phase	Nuclear division	1.5e-21
PF_Neuronal_Precursor_like	Axon development	0.000125
PF_Metabolic	Glucose catabolic process	1.7e-11
PF_Immune_Response	Cellular response to type I interferon	1.3e-12
PF_Ependymal_like	Cilium assembly	6e-06

## Sheet: ST-EPN (Top30)
Table S4, Related to Figures 2, 4. GO term enrichment using cell population-specific signature and top 30 metaprogram genes
Metaprogram	Enriched Go term	P-value
ST-YAP1	ECM organization	0.013
ST_Ependymal_like	Microtubule bundle formation	0.05
ST_Interferon_like	Cellular response to type I interferon	5.1e-12
ST_Metabolic	Glycolytic process	5.4e-08
ST_S_Phase	G1/S transition of mitotic cell cycle	7.6e-13
ST_G2M_Phase	Nuclear division	1.3e-21

## Sheet: PF-NSC-Like (DEG)
Table S4, Related to Figures 2, 4. GO term enrichment using cell population-specific signature and top 30 metaprogram genes
source	term_name	term_id	adjusted_p_value	negative_log10_of_adjusted_p_value	term_size	query_size	intersection_size	effective_domain_size	intersections
GO:BP	positive regulation of RNA metabolic process	GO:0051254	8.00214e-09	8.09679	1726	46	23	17847	FOS,FOSB,ZFP36,EGR1,JUN,IER2,JUNB,ATF3,CYR61,MAFF,MECOM,KLF10,BTG2,KLF6,SERTAD1,EGR2,PAX3,ID2,ZIC1,CSRNP1,IRF1,DDIT3,NR4A3
GO:BP	multicellular organism development	GO:0007275	1.34016e-08	7.87284	5532	46	37	17847	FOS,LGR5,ZFP36,EGR1,JUN,IER2,JUNB,ATF3,CYR61,MAFF,ELN,SOCS3,NFKBIZ,COL9A2,BOC,MECOM,KLF10,BTG2,MCL1,KLF6,EGR2,PAX3,GADD45B,ID2,RHOB,ARRDC3,ZIC1,MFAP2,DBN1,MTSS1,CSRNP1,ZNRF3,IRF1,DDIT3,SEMA3B,PDLIM7,NR4A3
GO:BP	anatomical structure development	GO:0048856	2.68721e-08	7.5707	6028	46	38	17847	FOS,LGR5,ZFP36,EGR1,JUN,IER2,JUNB,ATF3,CYR61,MAFF,ELN,SOCS3,NFKBIZ,COL9A2,BOC,MECOM,KLF10,BTG2,MCL1,KLF6,EGR2,PAX3,GADD45B,ID2,RHOB,ARRDC3,ZIC1,MFAP2,DBN1,MTSS1,CSRNP1,ZNRF3,IRF1,DDIT3,SEMA3B,PDLIM7,NR4A3,NEDD9
GO:BP	developmental process	GO:0032502	3.02281e-08	7.51959	6449	46	39	17847	FOS,LGR5,ZFP36,EGR1,JUN,IER2,JUNB,ATF3,CYR61,MAFF,ELN,SOCS3,NFKBIZ,COL9A2,BOC,MECOM,KLF10,BTG2,MCL1,KLF6,EGR2,PAX3,GADD45B,ID2,RHOB,ARRDC3,ZIC1,MFAP2,DBN1,MTSS1,CSRNP1,ZNRF3,IRF1,DDIT3,SEMA3B,TPM4,PDLIM7,NR4A3,NEDD9
GO:BP	system development	GO:0048731	3.07069e-08	7.51276	4967	46	35	17847	FOS,LGR5,ZFP36,EGR1,JUN,IER2,JUNB,ATF3,CYR61,MAFF,ELN,SOCS3,NFKBIZ,COL9A2,BOC,MECOM,KLF10,BTG2,KLF6,EGR2,PAX3,ID2,RHOB,ARRDC3,ZIC1,MFAP2,DBN1,MTSS1,CSRNP1,ZNRF3,IRF1,DDIT3,SEMA3B,PDLIM7,NR4A3
GO:BP	positive regulation of nucleobase-containing compound metabolic process	GO:0045935	5.0065e-08	7.30047	1886	46	23	17847	FOS,FOSB,ZFP36,EGR1,JUN,IER2,JUNB,ATF3,CYR61,MAFF,MECOM,KLF10,BTG2,KLF6,SERTAD1,EGR2,PAX3,ID2,ZIC1,CSRNP1,IRF1,DDIT3,NR4A3
GO:BP	positive regulation of transcription, DNA-templated	GO:0045893	6.98239e-08	7.156	1537	46	21	17847	FOS,FOSB,EGR1,JUN,IER2,JUNB,ATF3,CYR61,MAFF,MECOM,KLF10,KLF6,SERTAD1,EGR2,PAX3,ID2,ZIC1,CSRNP1,IRF1,DDIT3,NR4A3
GO:BP	positive regulation of transcription by RNA polymerase II	GO:0045944	7.16501e-08	7.14478	1199	46	19	17847	FOS,FOSB,EGR1,JUN,IER2,JUNB,ATF3,CYR61,MAFF,KLF10,KLF6,SERTAD1,EGR2,PAX3,ZIC1,CSRNP1,IRF1,DDIT3,NR4A3
GO:BP	positive regulation of cellular process	GO:0048522	1.02336e-07	6.98997	5515	46	36	17847	FOS,LGR5,FOSB,ZFP36,EGR1,JUN,IER2,JUNB,ATF3,CYR61,MAFF,SOCS3,NFKBIZ,BOC,MECOM,PPP1R15A,KLF10,BTG2,MCL1,KLF6,SERTAD1,EGR2,PAX3,GADD45B,ID2,RHOB,ARRDC3,ZIC1,DBN1,CSRNP1,IRF1,DDIT3,SEMA3B,PDLIM7,NR4A3,NEDD9
GO:BP	cell differentiation	GO:0030154	1.72269e-07	6.76379	4279	46	32	17847	FOS,LGR5,ZFP36,EGR1,JUN,IER2,JUNB,ATF3,CYR61,MAFF,SOCS3,NFKBIZ,BOC,MECOM,KLF10,BTG2,MCL1,KLF6,EGR2,GADD45B,ID2,RHOB,ZIC1,DBN1,MTSS1,IRF1,DDIT3,SEMA3B,TPM4,PDLIM7,NR4A3,NEDD9
GO:BP	positive regulation of gene expression	GO:0010628	1.97699e-07	6.704	2017	46	23	17847	FOS,FOSB,ZFP36,EGR1,JUN,IER2,JUNB,ATF3,CYR61,MAFF,MECOM,PPP1R15A,KLF10,KLF6,SERTAD1,EGR2,PAX3,ID2,ZIC1,CSRNP1,IRF1,DDIT3,NR4A3
GO:BP	positive regulation of nucleic acid-templated transcription	GO:1903508	2.3405e-07	6.63069	1639	46	21	17847	FOS,FOSB,EGR1,JUN,IER2,JUNB,ATF3,CYR61,MAFF,MECOM,KLF10,KLF6,SERTAD1,EGR2,PAX3,ID2,ZIC1,CSRNP1,IRF1,DDIT3,NR4A3
GO:BP	positive regulation of RNA biosynthetic process	GO:1902680	2.3674e-07	6.62573	1640	46	21	17847	FOS,FOSB,EGR1,JUN,IER2,JUNB,ATF3,CYR61,MAFF,MECOM,KLF10,KLF6,SERTAD1,EGR2,PAX3,ID2,ZIC1,CSRNP1,IRF1,DDIT3,NR4A3
GO:BP	positive regulation of nitrogen compound metabolic process	GO:0051173	2.53414e-07	6.59617	3209	46	28	17847	FOS,FOSB,ZFP36,EGR1,JUN,IER2,JUNB,ATF3,CYR61,MAFF,SOCS3,MECOM,PPP1R15A,KLF10,BTG2,KLF6,SERTAD1,EGR2,PAX3,GADD45B,ID2,ARRDC3,ZIC1,CSRNP1,IRF1,DDIT3,NR4A3,NEDD9
GO:BP	positive regulation of macromolecule biosynthetic process	GO:0010557	4.98866e-07	6.30202	1904	46	22	17847	FOS,FOSB,EGR1,JUN,IER2,JUNB,ATF3,CYR61,MAFF,MECOM,PPP1R15A,KLF10,KLF6,SERTAD1,EGR2,PAX3,ID2,ZIC1,CSRNP1,IRF1,DDIT3,NR4A3
GO:BP	cellular developmental process	GO:0048869	5.79277e-07	6.23711	4470	46	32	17847	FOS,LGR5,ZFP36,EGR1,JUN,IER2,JUNB,ATF3,CYR61,MAFF,SOCS3,NFKBIZ,BOC,MECOM,KLF10,BTG2,MCL1,KLF6,EGR2,GADD45B,ID2,RHOB,ZIC1,DBN1,MTSS1,IRF1,DDIT3,SEMA3B,TPM4,PDLIM7,NR4A3,NEDD9
GO:BP	positive regulation of cellular metabolic process	GO:0031325	7.34808e-07	6.13383	3353	46	28	17847	FOS,FOSB,ZFP36,EGR1,JUN,IER2,JUNB,ATF3,CYR61,MAFF,SOCS3,MECOM,PPP1R15A,KLF10,BTG2,KLF6,SERTAD1,EGR2,PAX3,GADD45B,ID2,ARRDC3,ZIC1,CSRNP1,IRF1,DDIT3,NR4A3,NEDD9
GO:BP	animal organ development	GO:0048513	7.88553e-07	6.10317	3635	46	29	17847	FOS,LGR5,ZFP36,EGR1,JUN,JUNB,ATF3,CYR61,MAFF,ELN,SOCS3,NFKBIZ,MECOM,KLF10,BTG2,KLF6,EGR2,PAX3,ID2,ARRDC3,ZIC1,MFAP2,MTSS1,CSRNP1,ZNRF3,IRF1,SEMA3B,PDLIM7,NR4A3
GO:BP	positive regulation of biological process	GO:0048518	9.10278e-07	6.04083	6290	46	37	17847	FOS,LGR5,FOSB,ZFP36,EGR1,JUN,IER2,JUNB,ATF3,CYR61,MAFF,SOCS3,NFKBIZ,BOC,MECOM,PPP1R15A,KLF10,BTG2,MCL1,KLF6,SERTAD1,EGR2,PAX3,GADD45B,ID2,RHOB,ARRDC3,ZIC1,MFAP2,DBN1,CSRNP1,IRF1,DDIT3,SEMA3B,PDLIM7,NR4A3,NEDD9
GO:BP	positive regulation of macromolecule metabolic process	GO:0010604	1.00626e-06	5.99729	3397	46	28	17847	FOS,FOSB,ZFP36,EGR1,JUN,IER2,JUNB,ATF3,CYR61,MAFF,SOCS3,MECOM,PPP1R15A,KLF10,BTG2,KLF6,SERTAD1,EGR2,PAX3,GADD45B,ID2,ARRDC3,ZIC1,CSRNP1,IRF1,DDIT3,NR4A3,NEDD9
GO:BP	positive regulation of metabolic process	GO:0009893	1.04305e-06	5.98169	3676	46	29	17847	FOS,FOSB,ZFP36,EGR1,JUN,IER2,JUNB,ATF3,CYR61,MAFF,SOCS3,MECOM,PPP1R15A,KLF10,BTG2,KLF6,SERTAD1,EGR2,PAX3,GADD45B,ID2,ARRDC3,ZIC1,MFAP2,CSRNP1,IRF1,DDIT3,NR4A3,NEDD9
GO:BP	positive regulation of cellular biosynthetic process	GO:0031328	1.26645e-06	5.89741	1998	46	22	17847	FOS,FOSB,EGR1,JUN,IER2,JUNB,ATF3,CYR61,MAFF,MECOM,PPP1R15A,KLF10,KLF6,SERTAD1,EGR2,PAX3,ID2,ZIC1,CSRNP1,IRF1,DDIT3,NR4A3
GO:BP	positive regulation of biosynthetic process	GO:0009891	1.75179e-06	5.75652	2032	46	22	17847	FOS,FOSB,EGR1,JUN,IER2,JUNB,ATF3,CYR61,MAFF,MECOM,PPP1R15A,KLF10,KLF6,SERTAD1,EGR2,PAX3,ID2,ZIC1,CSRNP1,IRF1,DDIT3,NR4A3
GO:BP	regulation of transcription by RNA polymerase II	GO:0006357	2.11906e-06	5.67386	2269	46	23	17847	FOS,FOSB,ZFP36,EGR1,JUN,IER2,JUNB,ATF3,CYR61,MAFF,KLF10,BTG2,KLF6,SERTAD1,EGR2,PAX3,ID2,ZIC1,CSRNP1,IRF1,DDIT3,CCNL1,NR4A3
GO:BP	multicellular organismal process	GO:0032501	2.60037e-06	5.58497	7775	46	40	17847	FOS,LGR5,FOSB,ZFP36,EGR1,JUN,IER2,JUNB,ATF3,CYR61,MAFF,ELN,SOCS3,NFKBIZ,COL9A2,BOC,MECOM,KLF10,BTG2,MCL1,KLF6,EGR2,PAX3,GADD45B,ID2,RHOB,ARRDC3,ZIC1,MFAP2,DBN1,MTSS1,CSRNP1,ZNRF3,IRF1,DDIT3,SEMA3B,TPM4,PDLIM7,PPP1R1B,NR4A3
GO:BP	transcription by RNA polymerase II	GO:0006366	8.10746e-06	5.09112	2428	46	23	17847	FOS,FOSB,ZFP36,EGR1,JUN,IER2,JUNB,ATF3,CYR61,MAFF,KLF10,BTG2,KLF6,SERTAD1,EGR2,PAX3,ID2,ZIC1,CSRNP1,IRF1,DDIT3,CCNL1,NR4A3
GO:BP	tissue development	GO:0009888	1.86924e-05	4.72834	2080	46	21	17847	FOS,LGR5,ZFP36,EGR1,JUN,JUNB,ATF3,CYR61,MAFF,ELN,SOCS3,KLF10,BTG2,EGR2,ID2,RHOB,ARRDC3,MTSS1,ZNRF3,SEMA3B,NR4A3
GO:BP	skeletal muscle cell differentiation	GO:0035914	5.73885e-05	4.24117	71	46	6	17847	FOS,EGR1,ATF3,MAFF,BTG2,EGR2
GO:BP	skeletal muscle tissue development	GO:0007519	0.000436666	3.35985	165	46	7	17847	FOS,EGR1,ATF3,MAFF,ELN,BTG2,EGR2
GO:BP	skeletal muscle organ development	GO:0060538	0.000626664	3.20297	174	46	7	17847	FOS,EGR1,ATF3,MAFF,ELN,BTG2,EGR2
GO:BP	transcription, DNA-templated	GO:0006351	0.000859639	3.06568	3647	46	25	17847	FOS,FOSB,ZFP36,EGR1,JUN,IER2,JUNB,ATF3,CYR61,MAFF,MECOM,KLF10,BTG2,KLF6,SERTAD1,EGR2,PAX3,ID2,ZIC1,CSRNP1,IRF1,DDIT3,CCNL1,PPP1R1B,NR4A3
GO:BP	regulation of cell differentiation	GO:0045595	0.000954075	3.02042	1903	46	18	17847	FOS,ZFP36,JUN,JUNB,CYR61,MAFF,SOCS3,NFKBIZ,BOC,KLF10,ID2,DBN1,IRF1,DDIT3,SEMA3B,PDLIM7,NR4A3,NEDD9
GO:BP	nucleic acid-templated transcription	GO:0097659	0.00110397	2.95704	3693	46	25	17847	FOS,FOSB,ZFP36,EGR1,JUN,IER2,JUNB,ATF3,CYR61,MAFF,MECOM,KLF10,BTG2,KLF6,SERTAD1,EGR2,PAX3,ID2,ZIC1,CSRNP1,IRF1,DDIT3,CCNL1,PPP1R1B,NR4A3
GO:BP	RNA biosynthetic process	GO:0032774	0.00119034	2.92433	3707	46	25	17847	FOS,FOSB,ZFP36,EGR1,JUN,IER2,JUNB,ATF3,CYR61,MAFF,MECOM,KLF10,BTG2,KLF6,SERTAD1,EGR2,PAX3,ID2,ZIC1,CSRNP1,IRF1,DDIT3,CCNL1,PPP1R1B,NR4A3
GO:BP	regulation of transcription, DNA-templated	GO:0006355	0.00147524	2.83114	3464	46	24	17847	FOS,FOSB,ZFP36,EGR1,JUN,IER2,JUNB,ATF3,CYR61,MAFF,MECOM,KLF10,BTG2,KLF6,SERTAD1,EGR2,PAX3,ID2,ZIC1,CSRNP1,IRF1,DDIT3,CCNL1,NR4A3
GO:BP	muscle structure development	GO:0061061	0.00186244	2.72992	677	46	11	17847	FOS,EGR1,ATF3,MAFF,ELN,BOC,BTG2,EGR2,PAX3,DDIT3,PDLIM7
GO:BP	positive regulation of cell differentiation	GO:0045597	0.00199115	2.7009	1002	46	13	17847	FOS,ZFP36,JUN,JUNB,CYR61,SOCS3,NFKBIZ,BOC,KLF10,ID2,DBN1,PDLIM7,NEDD9
GO:BP	regulation of developmental process	GO:0050793	0.0021388	2.66983	2729	46	21	17847	FOS,ZFP36,EGR1,JUN,JUNB,CYR61,MAFF,SOCS3,NFKBIZ,BOC,KLF10,ID2,RHOB,DBN1,ZNRF3,IRF1,DDIT3,SEMA3B,PDLIM7,NR4A3,NEDD9
GO:BP	regulation of nucleic acid-templated transcription	GO:1903506	0.00218219	2.66111	3536	46	24	17847	FOS,FOSB,ZFP36,EGR1,JUN,IER2,JUNB,ATF3,CYR61,MAFF,MECOM,KLF10,BTG2,KLF6,SERTAD1,EGR2,PAX3,ID2,ZIC1,CSRNP1,IRF1,DDIT3,CCNL1,NR4A3
GO:BP	regulation of RNA biosynthetic process	GO:2001141	0.00224145	2.64947	3541	46	24	17847	FOS,FOSB,ZFP36,EGR1,JUN,IER2,JUNB,ATF3,CYR61,MAFF,MECOM,KLF10,BTG2,KLF6,SERTAD1,EGR2,PAX3,ID2,ZIC1,CSRNP1,IRF1,DDIT3,CCNL1,NR4A3
GO:BP	anatomical structure morphogenesis	GO:0009653	0.00265006	2.57674	2764	46	21	17847	LGR5,JUN,JUNB,CYR61,ELN,SOCS3,BOC,EGR2,PAX3,ID2,RHOB,ZIC1,MFAP2,DBN1,MTSS1,CSRNP1,ZNRF3,SEMA3B,PDLIM7,NR4A3,NEDD9
GO:BP	cell population proliferation	GO:0008283	0.00291798	2.53492	2052	46	18	17847	LGR5,ZFP36,EGR1,JUN,JUNB,ATF3,CYR61,ELN,MECOM,KLF10,BTG2,SERTAD1,ID2,DBN1,MTSS1,ZNRF3,IRF1,NR4A3
GO:BP	positive regulation of developmental process	GO:0051094	0.00350757	2.45499	1432	46	15	17847	FOS,ZFP36,EGR1,JUN,JUNB,CYR61,SOCS3,NFKBIZ,BOC,KLF10,ID2,RHOB,DBN1,PDLIM7,NEDD9
GO:BP	regulation of cellular macromolecule biosynthetic process	GO:2000112	0.00449298	2.34747	3966	46	25	17847	FOS,FOSB,ZFP36,EGR1,JUN,IER2,JUNB,ATF3,CYR61,MAFF,MECOM,PPP1R15A,KLF10,BTG2,KLF6,SERTAD1,EGR2,PAX3,ID2,ZIC1,CSRNP1,IRF1,DDIT3,CCNL1,NR4A3
GO:BP	hemopoiesis	GO:0030097	0.00459624	2.3376	905	46	12	17847	FOS,ZFP36,EGR1,JUN,JUNB,NFKBIZ,MECOM,KLF10,KLF6,ID2,IRF1,NR4A3
GO:BP	behavior	GO:0007610	0.00531656	2.27437	603	46	10	17847	FOS,EGR1,JUN,BTG2,EGR2,ID2,ARRDC3,ZIC1,PPP1R1B,NR4A3
GO:BP	hematopoietic or lymphoid organ development	GO:0048534	0.00728034	2.13785	946	46	12	17847	FOS,ZFP36,EGR1,JUN,JUNB,NFKBIZ,MECOM,KLF10,KLF6,ID2,IRF1,NR4A3
GO:BP	regulation of RNA metabolic process	GO:0051252	0.00796879	2.09861	3789	46	24	17847	FOS,FOSB,ZFP36,EGR1,JUN,IER2,JUNB,ATF3,CYR61,MAFF,MECOM,KLF10,BTG2,KLF6,SERTAD1,EGR2,PAX3,ID2,ZIC1,CSRNP1,IRF1,DDIT3,CCNL1,NR4A3
GO:BP	regulation of macromolecule biosynthetic process	GO:0010556	0.00907064	2.04236	4113	46	25	17847	FOS,FOSB,ZFP36,EGR1,JUN,IER2,JUNB,ATF3,CYR61,MAFF,MECOM,PPP1R15A,KLF10,BTG2,KLF6,SERTAD1,EGR2,PAX3,ID2,ZIC1,CSRNP1,IRF1,DDIT3,CCNL1,NR4A3
GO:BP	apoptotic process	GO:0006915	0.011037	1.95715	2013	46	17	17847	ZFP36,EGR1,JUN,ATF3,CYR61,SOCS3,MECOM,PPP1R15A,BTG2,MCL1,PAX3,GADD45B,RHOB,CSRNP1,IRF1,DDIT3,NR4A3
GO:BP	positive regulation of neuron death	GO:1901216	0.0112292	1.94965	98	46	5	17847	FOS,EGR1,JUN,MCL1,DDIT3
GO:BP	nucleobase-containing compound biosynthetic process	GO:0034654	0.0118547	1.92611	4171	46	25	17847	FOS,FOSB,ZFP36,EGR1,JUN,IER2,JUNB,ATF3,CYR61,MAFF,MECOM,KLF10,BTG2,KLF6,SERTAD1,EGR2,PAX3,ID2,ZIC1,CSRNP1,IRF1,DDIT3,CCNL1,PPP1R1B,NR4A3
GO:BP	immune system development	GO:0002520	0.012497	1.90319	997	46	12	17847	FOS,ZFP36,EGR1,JUN,JUNB,NFKBIZ,MECOM,KLF10,KLF6,ID2,IRF1,NR4A3
GO:BP	leukocyte differentiation	GO:0002521	0.0137665	1.86118	524	46	9	17847	FOS,EGR1,JUN,JUNB,NFKBIZ,KLF10,KLF6,ID2,IRF1
GO:BP	cell death	GO:0008219	0.0142807	1.84525	2290	46	18	17847	FOS,ZFP36,EGR1,JUN,ATF3,CYR61,SOCS3,MECOM,PPP1R15A,BTG2,MCL1,PAX3,GADD45B,RHOB,CSRNP1,IRF1,DDIT3,NR4A3
GO:BP	striated muscle tissue development	GO:0014706	0.0145751	1.83639	395	46	8	17847	FOS,EGR1,ATF3,MAFF,ELN,BTG2,EGR2,ID2
GO:BP	heterocycle biosynthetic process	GO:0018130	0.0159752	1.79655	4237	46	25	17847	FOS,FOSB,ZFP36,EGR1,JUN,IER2,JUNB,ATF3,CYR61,MAFF,MECOM,KLF10,BTG2,KLF6,SERTAD1,EGR2,PAX3,ID2,ZIC1,CSRNP1,IRF1,DDIT3,CCNL1,PPP1R1B,NR4A3
GO:BP	aromatic compound biosynthetic process	GO:0019438	0.01663	1.77911	4246	46	25	17847	FOS,FOSB,ZFP36,EGR1,JUN,IER2,JUNB,ATF3,CYR61,MAFF,MECOM,KLF10,BTG2,KLF6,SERTAD1,EGR2,PAX3,ID2,ZIC1,CSRNP1,IRF1,DDIT3,CCNL1,PPP1R1B,NR4A3
GO:BP	regulation of cellular biosynthetic process	GO:0031326	0.0174641	1.75785	4257	46	25	17847	FOS,FOSB,ZFP36,EGR1,JUN,IER2,JUNB,ATF3,CYR61,MAFF,MECOM,PPP1R15A,KLF10,BTG2,KLF6,SERTAD1,EGR2,PAX3,ID2,ZIC1,CSRNP1,IRF1,DDIT3,CCNL1,NR4A3
GO:BP	regulation of cell cycle	GO:0051726	0.0180932	1.74248	1223	46	13	17847	JUN,JUNB,MECOM,PPP1R15A,BTG2,SERTAD1,GADD45B,ID2,RHOB,IRF1,DDIT3,CCNL1,NR4A3
GO:BP	regulation of nitrogen compound metabolic process	GO:0051171	0.0182651	1.73838	5916	46	30	17847	FOS,FOSB,ZFP36,EGR1,JUN,IER2,JUNB,ATF3,CYR61,MAFF,SOCS3,MECOM,PPP1R15A,KLF10,BTG2,KLF6,SERTAD1,EGR2,PAX3,GADD45B,ID2,ARRDC3,ZIC1,CSRNP1,IRF1,DDIT3,CCNL1,PPP1R1B,NR4A3,NEDD9
GO:BP	muscle organ development	GO:0007517	0.0187954	1.72595	409	46	8	17847	FOS,EGR1,ATF3,MAFF,ELN,BTG2,EGR2,PAX3
GO:BP	regulation of cellular metabolic process	GO:0031323	0.0190181	1.72083	6285	46	31	17847	FOS,FOSB,ZFP36,EGR1,JUN,IER2,JUNB,ATF3,CYR61,MAFF,SOCS3,MECOM,PPP1R15A,KLF10,BTG2,MCL1,KLF6,SERTAD1,EGR2,PAX3,GADD45B,ID2,ARRDC3,ZIC1,CSRNP1,IRF1,DDIT3,CCNL1,PPP1R1B,NR4A3,NEDD9
GO:BP	negative regulation of transcription, DNA-templated	GO:0045892	0.0190793	1.71944	1229	46	13	17847	FOSB,ZFP36,EGR1,JUN,JUNB,ATF3,MECOM,KLF10,BTG2,ID2,IRF1,DDIT3,NR4A3
GO:BP	negative regulation of transcription by RNA polymerase II	GO:0000122	0.0193966	1.71228	863	46	11	17847	FOSB,ZFP36,EGR1,JUN,JUNB,ATF3,KLF10,BTG2,ID2,DDIT3,NR4A3
GO:BP	muscle tissue development	GO:0060537	0.0198229	1.70283	412	46	8	17847	FOS,EGR1,ATF3,MAFF,ELN,BTG2,EGR2,ID2
GO:BP	response to external stimulus	GO:0009605	0.0236052	1.62699	2887	46	20	17847	FOS,FOSB,ZFP36,EGR1,JUN,JUNB,ATF3,CYR61,SOCS3,NFKBIZ,BOC,KLF10,BTG2,EGR2,ID2,IRF1,DDIT3,SEMA3B,PDLIM7,NR4A3
GO:BP	regulation of biosynthetic process	GO:0009889	0.0251202	1.59998	4340	46	25	17847	FOS,FOSB,ZFP36,EGR1,JUN,IER2,JUNB,ATF3,CYR61,MAFF,MECOM,PPP1R15A,KLF10,BTG2,KLF6,SERTAD1,EGR2,PAX3,ID2,ZIC1,CSRNP1,IRF1,DDIT3,CCNL1,NR4A3
GO:BP	positive regulation of myeloid leukocyte differentiation	GO:0002763	0.0260093	1.58487	55	46	4	17847	FOS,JUN,KLF10,ID2
GO:BP	regulation of nucleobase-containing compound metabolic process	GO:0019219	0.0269158	1.56999	4050	46	24	17847	FOS,FOSB,ZFP36,EGR1,JUN,IER2,JUNB,ATF3,CYR61,MAFF,MECOM,KLF10,BTG2,KLF6,SERTAD1,EGR2,PAX3,ID2,ZIC1,CSRNP1,IRF1,DDIT3,CCNL1,NR4A3
GO:BP	programmed cell death	GO:0012501	0.0284357	1.54614	2159	46	17	17847	ZFP36,EGR1,JUN,ATF3,CYR61,SOCS3,MECOM,PPP1R15A,BTG2,MCL1,PAX3,GADD45B,RHOB,CSRNP1,IRF1,DDIT3,NR4A3
GO:BP	negative regulation of nucleic acid-templated transcription	GO:1903507	0.0298335	1.5253	1281	46	13	17847	FOSB,ZFP36,EGR1,JUN,JUNB,ATF3,MECOM,KLF10,BTG2,ID2,IRF1,DDIT3,NR4A3
GO:BP	negative regulation of RNA biosynthetic process	GO:1902679	0.0303373	1.51802	1283	46	13	17847	FOSB,ZFP36,EGR1,JUN,JUNB,ATF3,MECOM,KLF10,BTG2,ID2,IRF1,DDIT3,NR4A3
GO:BP	organic cyclic compound biosynthetic process	GO:1901362	0.0320598	1.49404	4397	46	25	17847	FOS,FOSB,ZFP36,EGR1,JUN,IER2,JUNB,ATF3,CYR61,MAFF,MECOM,KLF10,BTG2,KLF6,SERTAD1,EGR2,PAX3,ID2,ZIC1,CSRNP1,IRF1,DDIT3,CCNL1,PPP1R1B,NR4A3
GO:BP	positive regulation of cell death	GO:0010942	0.0354397	1.45051	748	46	10	17847	FOS,EGR1,JUN,ATF3,CYR61,MCL1,GADD45B,RHOB,DDIT3,NR4A3
GO:BP	regulation of primary metabolic process	GO:0080090	0.0355323	1.44938	6094	46	30	17847	FOS,FOSB,ZFP36,EGR1,JUN,IER2,JUNB,ATF3,CYR61,MAFF,SOCS3,MECOM,PPP1R15A,KLF10,BTG2,KLF6,SERTAD1,EGR2,PAX3,GADD45B,ID2,ARRDC3,ZIC1,CSRNP1,IRF1,DDIT3,CCNL1,PPP1R1B,NR4A3,NEDD9
GO:BP	response to mechanical stimulus	GO:0009612	0.0378169	1.42231	214	46	6	17847	FOS,FOSB,JUN,JUNB,BTG2,IRF1
GO:BP	regulation of neuron death	GO:1901214	0.0385909	1.41352	324	46	7	17847	FOS,EGR1,JUN,BTG2,MCL1,DDIT3,NR4A3
GO:BP	regulation of metabolic process	GO:0019222	0.0411908	1.3852	6871	46	32	17847	FOS,FOSB,ZFP36,EGR1,JUN,IER2,JUNB,ATF3,CYR61,MAFF,SOCS3,MECOM,PPP1R15A,KLF10,BTG2,MCL1,KLF6,SERTAD1,EGR2,PAX3,GADD45B,ID2,ARRDC3,ZIC1,MFAP2,CSRNP1,IRF1,DDIT3,CCNL1,PPP1R1B,NR4A3,NEDD9
GO:BP	PERK-mediated unfolded protein response	GO:0036499	0.04485	1.34824	21	46	3	17847	ATF3,PPP1R15A,DDIT3

## Sheet: PF-Neuronal-Precursor-like(DEG)
Table S4, Related to Figures 2, 4. GO term enrichment using cell population-specific signature and top 30 metaprogram genes
source	term_name	term_id	adjusted_p_value	negative_log10_of_adjusted_p_value	term_size	query_size	intersection_size	effective_domain_size	intersections
GO:BP	plasma membrane bounded cell projection organization	GO:0120036	3.86912e-18	17.4124	1523	152	55	17847	ELAVL4,L1CAM,STMN4,GAP43,FSCN1,GPC2,STMN2,CELSR3,KIF3C,DCX,SLIT1,EFNA2,CRMP1,NRXN1,STMN1,KIF5C,TUBB3,ROBO1,NREP,RBFOX2,DPYSL4,ATP1A3,SYT1,MAP2,PTPRS,DCC,TUBB2B,MAP1B,HDAC2,TUBB,CORO1C,TUBA1A,FNBP1L,CCDC88A,KIF5A,PTPRD,ATAT1,SKIL,DPYSL5,CHN1,KIDINS220,AUTS2,NEDD4L,YWHAG,MAPK6,ENC1,NRCAM,RUFY3,MAP4K4,DYNC1I2,KLF7,YWHAH,EVL,STXBP1,IFRD1
GO:BP	generation of neurons	GO:0048699	1.06e-17	16.9747	1556	152	55	17847	ELAVL4,L1CAM,STMN4,GAP43,GPC2,STMN2,CELSR3,DCX,SLIT1,SLC4A7,EFNA2,CRMP1,SOX4,NRXN1,STMN1,KIF5C,SOX11,TUBB3,ROBO1,NREP,RBFOX2,DPYSL4,SYT1,MAP2,PTPRS,DCC,TUBB2B,MAP1B,HDAC2,CCDC88A,KIF5A,CHD7,PTPRD,ATAT1,MEIS1,SKIL,DPYSL5,CHN1,KIDINS220,AUTS2,NEDD4L,HOXB3,YWHAG,MAPK6,ENC1,NRCAM,RUFY3,MAP4K4,KLF7,YWHAH,DNMT3A,EVL,STXBP1,TUBB2A,IFRD1
GO:BP	neuron projection development	GO:0031175	1.20186e-17	16.9201	1004	152	45	17847	ELAVL4,L1CAM,STMN4,GAP43,GPC2,STMN2,CELSR3,DCX,SLIT1,EFNA2,CRMP1,NRXN1,STMN1,KIF5C,TUBB3,ROBO1,NREP,RBFOX2,DPYSL4,SYT1,MAP2,PTPRS,DCC,TUBB2B,MAP1B,HDAC2,CCDC88A,KIF5A,PTPRD,SKIL,DPYSL5,CHN1,KIDINS220,AUTS2,NEDD4L,MAPK6,ENC1,NRCAM,RUFY3,MAP4K4,KLF7,YWHAH,EVL,STXBP1,IFRD1
GO:BP	cell projection organization	GO:0030030	1.26958e-17	16.8963	1562	152	55	17847	ELAVL4,L1CAM,STMN4,GAP43,FSCN1,GPC2,STMN2,CELSR3,KIF3C,DCX,SLIT1,EFNA2,CRMP1,NRXN1,STMN1,KIF5C,TUBB3,ROBO1,NREP,RBFOX2,DPYSL4,ATP1A3,SYT1,MAP2,PTPRS,DCC,TUBB2B,MAP1B,HDAC2,TUBB,CORO1C,TUBA1A,FNBP1L,CCDC88A,KIF5A,PTPRD,ATAT1,SKIL,DPYSL5,CHN1,KIDINS220,AUTS2,NEDD4L,YWHAG,MAPK6,ENC1,NRCAM,RUFY3,MAP4K4,DYNC1I2,KLF7,YWHAH,EVL,STXBP1,IFRD1
GO:BP	plasma membrane bounded cell projection morphogenesis	GO:0120039	1.51068e-17	16.8208	681	152	38	17847	ELAVL4,L1CAM,GAP43,CELSR3,DCX,SLIT1,EFNA2,CRMP1,NRXN1,STMN1,KIF5C,TUBB3,ROBO1,RBFOX2,DPYSL4,SYT1,MAP2,PTPRS,DCC,TUBB2B,MAP1B,CORO1C,KIF5A,PTPRD,SKIL,DPYSL5,CHN1,KIDINS220,AUTS2,NEDD4L,NRCAM,RUFY3,MAP4K4,KLF7,YWHAH,EVL,STXBP1,IFRD1
GO:BP	neuron differentiation	GO:0030182	1.60681e-17	16.794	1392	152	52	17847	ELAVL4,L1CAM,STMN4,GAP43,GPC2,STMN2,CELSR3,DCX,SLIT1,SLC4A7,EFNA2,CRMP1,SOX4,NRXN1,STMN1,KIF5C,SOX11,TUBB3,ROBO1,NREP,RBFOX2,DPYSL4,SYT1,MAP2,PTPRS,DCC,TUBB2B,MAP1B,HDAC2,CCDC88A,KIF5A,PTPRD,ATAT1,MEIS1,SKIL,DPYSL5,CHN1,KIDINS220,AUTS2,NEDD4L,YWHAG,MAPK6,ENC1,NRCAM,RUFY3,MAP4K4,KLF7,YWHAH,DNMT3A,EVL,STXBP1,IFRD1
GO:BP	cell projection morphogenesis	GO:0048858	1.85059e-17	16.7327	685	152	38	17847	ELAVL4,L1CAM,GAP43,CELSR3,DCX,SLIT1,EFNA2,CRMP1,NRXN1,STMN1,KIF5C,TUBB3,ROBO1,RBFOX2,DPYSL4,SYT1,MAP2,PTPRS,DCC,TUBB2B,MAP1B,CORO1C,KIF5A,PTPRD,SKIL,DPYSL5,CHN1,KIDINS220,AUTS2,NEDD4L,NRCAM,RUFY3,MAP4K4,KLF7,YWHAH,EVL,STXBP1,IFRD1
GO:BP	neuron development	GO:0048666	2.87967e-17	16.5407	1131	152	47	17847	ELAVL4,L1CAM,STMN4,GAP43,GPC2,STMN2,CELSR3,DCX,SLIT1,SLC4A7,EFNA2,CRMP1,NRXN1,STMN1,KIF5C,TUBB3,ROBO1,NREP,RBFOX2,DPYSL4,SYT1,MAP2,PTPRS,DCC,TUBB2B,MAP1B,HDAC2,CCDC88A,KIF5A,PTPRD,ATAT1,SKIL,DPYSL5,CHN1,KIDINS220,AUTS2,NEDD4L,MAPK6,ENC1,NRCAM,RUFY3,MAP4K4,KLF7,YWHAH,EVL,STXBP1,IFRD1
GO:BP	cell part morphogenesis	GO:0032990	5.0024e-17	16.3008	705	152	38	17847	ELAVL4,L1CAM,GAP43,CELSR3,DCX,SLIT1,EFNA2,CRMP1,NRXN1,STMN1,KIF5C,TUBB3,ROBO1,RBFOX2,DPYSL4,SYT1,MAP2,PTPRS,DCC,TUBB2B,MAP1B,CORO1C,KIF5A,PTPRD,SKIL,DPYSL5,CHN1,KIDINS220,AUTS2,NEDD4L,NRCAM,RUFY3,MAP4K4,KLF7,YWHAH,EVL,STXBP1,IFRD1
GO:BP	neuron projection morphogenesis	GO:0048812	6.60212e-17	16.1803	667	152	37	17847	ELAVL4,L1CAM,GAP43,CELSR3,DCX,SLIT1,EFNA2,CRMP1,NRXN1,STMN1,KIF5C,TUBB3,ROBO1,RBFOX2,DPYSL4,SYT1,MAP2,PTPRS,DCC,TUBB2B,MAP1B,KIF5A,PTPRD,SKIL,DPYSL5,CHN1,KIDINS220,AUTS2,NEDD4L,NRCAM,RUFY3,MAP4K4,KLF7,YWHAH,EVL,STXBP1,IFRD1
GO:BP	neurogenesis	GO:0022008	1.92575e-16	15.7154	1656	152	55	17847	ELAVL4,L1CAM,STMN4,GAP43,GPC2,STMN2,CELSR3,DCX,SLIT1,SLC4A7,EFNA2,CRMP1,SOX4,NRXN1,STMN1,KIF5C,SOX11,TUBB3,ROBO1,NREP,RBFOX2,DPYSL4,SYT1,MAP2,PTPRS,DCC,TUBB2B,MAP1B,HDAC2,CCDC88A,KIF5A,CHD7,PTPRD,ATAT1,MEIS1,SKIL,DPYSL5,CHN1,KIDINS220,AUTS2,NEDD4L,HOXB3,YWHAG,MAPK6,ENC1,NRCAM,RUFY3,MAP4K4,KLF7,YWHAH,DNMT3A,EVL,STXBP1,TUBB2A,IFRD1
GO:BP	nervous system development	GO:0007399	9.44332e-16	15.0249	2400	152	65	17847	ELAVL4,INA,L1CAM,STMN4,GAP43,GPC2,STMN2,CELSR3,ELAVL3,DCX,SLIT1,SLC4A7,EFNA2,CRMP1,SOX4,NRXN1,STMN1,KIF5C,SOX11,TUBB3,BASP1,ROBO1,NREP,RBFOX2,DPYSL4,SYT1,MAP2,PTPRS,DCC,TUBB2B,MAP1B,HDAC2,BZW2,BEX1,YWHAQ,CCDC88A,KIF5A,CHD7,H2AFY2,PTBP2,TAGLN3,PTPRD,ATAT1,MEIS1,SKIL,DPYSL5,CHN1,KIDINS220,AUTS2,NEDD4L,HOXB3,YWHAG,MAPK6,ENC1,NRCAM,RUFY3,MAP4K4,PAFAH1B3,KLF7,YWHAH,DNMT3A,EVL,STXBP1,TUBB2A,IFRD1
GO:BP	cell morphogenesis involved in neuron differentiation	GO:0048667	1.73568e-15	14.7605	603	152	34	17847	ELAVL4,L1CAM,GAP43,CELSR3,DCX,SLIT1,EFNA2,CRMP1,NRXN1,STMN1,KIF5C,TUBB3,ROBO1,RBFOX2,MAP2,PTPRS,DCC,TUBB2B,MAP1B,KIF5A,PTPRD,SKIL,DPYSL5,CHN1,KIDINS220,AUTS2,NEDD4L,NRCAM,RUFY3,KLF7,YWHAH,EVL,STXBP1,IFRD1
GO:BP	cell morphogenesis involved in differentiation	GO:0000904	2.56686e-13	12.5906	758	152	35	17847	ELAVL4,L1CAM,GAP43,CELSR3,DCX,SLIT1,EFNA2,CRMP1,NRXN1,STMN1,KIF5C,TUBB3,ROBO1,RBFOX2,MAP2,PTPRS,DCC,TUBB2B,MAP1B,CORO1C,KIF5A,PTPRD,SKIL,DPYSL5,CHN1,KIDINS220,AUTS2,NEDD4L,NRCAM,RUFY3,KLF7,YWHAH,EVL,STXBP1,IFRD1
GO:BP	cell morphogenesis	GO:0000902	8.26849e-13	12.0826	1050	152	40	17847	ELAVL4,L1CAM,GAP43,CELSR3,DCX,SLIT1,EFNA2,CRMP1,NRXN1,STMN1,KIF5C,TUBB3,ROBO1,RND3,RBFOX2,DPYSL4,SYT1,MAP2,PTPRS,DCC,TUBB2B,MAP1B,CORO1C,KIF5A,PTPRD,SKIL,DPYSL5,CHN1,KIDINS220,AUTS2,NEDD4L,NRCAM,RUFY3,MAP4K4,EPB41,KLF7,YWHAH,EVL,STXBP1,IFRD1
GO:BP	axonogenesis	GO:0007409	1.68146e-12	11.7743	485	152	28	17847	L1CAM,GAP43,CELSR3,DCX,SLIT1,EFNA2,CRMP1,NRXN1,STMN1,KIF5C,TUBB3,ROBO1,MAP2,PTPRS,DCC,TUBB2B,MAP1B,KIF5A,SKIL,DPYSL5,CHN1,AUTS2,NRCAM,RUFY3,KLF7,EVL,STXBP1,IFRD1
GO:BP	axon development	GO:0061564	1.87098e-12	11.7279	529	152	29	17847	L1CAM,GAP43,CELSR3,DCX,SLIT1,EFNA2,CRMP1,NRXN1,STMN1,KIF5C,TUBB3,ROBO1,NREP,MAP2,PTPRS,DCC,TUBB2B,MAP1B,KIF5A,SKIL,DPYSL5,CHN1,AUTS2,NRCAM,RUFY3,KLF7,EVL,STXBP1,IFRD1
GO:BP	regulation of plasma membrane bounded cell projection organization	GO:0120035	4.30602e-12	11.3659	683	152	32	17847	L1CAM,GAP43,FSCN1,GPC2,STMN2,CRMP1,NRXN1,ROBO1,SYT1,MAP2,PTPRS,DCC,TUBB2B,MAP1B,HDAC2,CORO1C,FNBP1L,CCDC88A,PTPRD,SKIL,CHN1,KIDINS220,AUTS2,NEDD4L,MAPK6,ENC1,NRCAM,RUFY3,MAP4K4,YWHAH,EVL,IFRD1
GO:BP	regulation of cell projection organization	GO:0031344	6.47735e-12	11.1886	693	152	32	17847	L1CAM,GAP43,FSCN1,GPC2,STMN2,CRMP1,NRXN1,ROBO1,SYT1,MAP2,PTPRS,DCC,TUBB2B,MAP1B,HDAC2,CORO1C,FNBP1L,CCDC88A,PTPRD,SKIL,CHN1,KIDINS220,AUTS2,NEDD4L,MAPK6,ENC1,NRCAM,RUFY3,MAP4K4,YWHAH,EVL,IFRD1
GO:BP	cell development	GO:0048468	1.25759e-11	10.9005	2196	152	56	17847	ELAVL4,L1CAM,STMN4,GAP43,GPC2,STMN2,CELSR3,DCX,SLIT1,SLC4A7,EFNA2,CRMP1,SOX4,NRXN1,STMN1,KIF5C,SOX11,TUBB3,ROBO1,NREP,RBFOX2,DPYSL4,SYT1,MAP2,PTPRS,DCC,TUBB2B,MAP1B,HDAC2,CORO1C,CCDC88A,KIF5A,CHD7,AKAP6,PTPRD,ATAT1,MEIS1,SKIL,DPYSL5,CHN1,KIDINS220,AUTS2,NEDD4L,HOXB3,YWHAG,MAPK6,ENC1,NRCAM,CXADR,RUFY3,MAP4K4,KLF7,YWHAH,EVL,STXBP1,IFRD1
GO:BP	cellular component morphogenesis	GO:0032989	2.08502e-11	10.6809	1156	152	40	17847	ELAVL4,L1CAM,GAP43,CELSR3,DCX,SLIT1,EFNA2,CRMP1,NRXN1,STMN1,KIF5C,TUBB3,ROBO1,RND3,RBFOX2,DPYSL4,SYT1,MAP2,PTPRS,DCC,TUBB2B,MAP1B,CORO1C,KIF5A,PTPRD,SKIL,DPYSL5,CHN1,KIDINS220,AUTS2,NEDD4L,NRCAM,RUFY3,MAP4K4,EPB41,KLF7,YWHAH,EVL,STXBP1,IFRD1
GO:BP	regulation of cellular component organization	GO:0051128	6.7542e-10	9.17043	2488	152	57	17847	L1CAM,STMN4,GAP43,FSCN1,GPC2,STMN2,MLLT11,SLIT1,TMSB15A,CRMP1,NRXN1,STMN1,ROBO1,RND3,SYT1,MAP2,PTPRS,DCC,IGFBPL1,TUBB2B,SET,MAP1B,HDAC2,TUBB,TMSB4X,CORO1C,TUBA1A,YWHAQ,FNBP1L,HMGA1,CCDC88A,IP6K2,AKAP6,PTPRD,ATAT1,WASF1,SKIL,CHN1,KIDINS220,AUTS2,MTF2,NEDD4L,YWHAG,MAPK6,ENC1,NRCAM,RUFY3,MAP4K4,MAPRE2,TMSB10,EPB41,YWHAH,STAM,EVL,STXBP1,IFRD1,COTL1
GO:BP	regulation of neuron differentiation	GO:0045664	8.23646e-10	9.08426	671	152	29	17847	L1CAM,GPC2,STMN2,CRMP1,SOX11,ROBO1,NREP,SYT1,MAP2,PTPRS,DCC,TUBB2B,MAP1B,HDAC2,CCDC88A,PTPRD,MEIS1,SKIL,CHN1,KIDINS220,NEDD4L,YWHAG,MAPK6,ENC1,NRCAM,RUFY3,MAP4K4,YWHAH,IFRD1
GO:BP	regulation of nervous system development	GO:0051960	1.07081e-09	8.97029	945	152	34	17847	L1CAM,GAP43,GPC2,STMN2,SLIT1,CRMP1,NRXN1,SOX11,ROBO1,NREP,SYT1,MAP2,PTPRS,DCC,TUBB2B,MAP1B,HDAC2,CCDC88A,CHD7,PTPRD,MEIS1,SKIL,CHN1,KIDINS220,NEDD4L,HOXB3,YWHAG,MAPK6,ENC1,NRCAM,RUFY3,MAP4K4,YWHAH,IFRD1
GO:BP	regulation of neuron projection development	GO:0010975	2.59832e-09	8.58531	509	152	25	17847	L1CAM,GPC2,STMN2,CRMP1,ROBO1,SYT1,MAP2,PTPRS,DCC,TUBB2B,MAP1B,HDAC2,CCDC88A,PTPRD,SKIL,CHN1,KIDINS220,NEDD4L,MAPK6,ENC1,NRCAM,RUFY3,MAP4K4,YWHAH,IFRD1
GO:BP	regulation of neurogenesis	GO:0050767	7.12961e-09	8.14693	840	152	31	17847	L1CAM,GPC2,STMN2,CRMP1,SOX11,ROBO1,NREP,SYT1,MAP2,PTPRS,DCC,TUBB2B,MAP1B,HDAC2,CCDC88A,CHD7,PTPRD,MEIS1,SKIL,CHN1,KIDINS220,NEDD4L,HOXB3,YWHAG,MAPK6,ENC1,NRCAM,RUFY3,MAP4K4,YWHAH,IFRD1
GO:BP	neuron projection guidance	GO:0097485	8.62826e-09	8.06408	285	152	19	17847	L1CAM,GAP43,CELSR3,SLIT1,EFNA2,CRMP1,NRXN1,KIF5C,TUBB3,ROBO1,DPYSL4,DCC,TUBB2B,KIF5A,DPYSL5,CHN1,NRCAM,KLF7,EVL
GO:BP	regulation of cell development	GO:0060284	1.2166e-08	7.91485	972	152	33	17847	L1CAM,GPC2,STMN2,CRMP1,SOX11,ROBO1,NREP,SYT1,MAP2,PTPRS,DCC,TUBB2B,MAP1B,HDAC2,CORO1C,CCDC88A,CHD7,AKAP6,PTPRD,MEIS1,SKIL,CHN1,KIDINS220,NEDD4L,HOXB3,YWHAG,MAPK6,ENC1,NRCAM,RUFY3,MAP4K4,YWHAH,IFRD1
GO:BP	axon guidance	GO:0007411	7.16046e-08	7.14506	283	152	18	17847	L1CAM,GAP43,CELSR3,SLIT1,EFNA2,CRMP1,NRXN1,KIF5C,TUBB3,ROBO1,DCC,TUBB2B,KIF5A,DPYSL5,CHN1,NRCAM,KLF7,EVL
GO:BP	cellular developmental process	GO:0048869	1.64077e-07	6.78495	4470	152	75	17847	ELAVL4,INA,L1CAM,STMN4,GAP43,GPC2,STMN2,CELSR3,ELAVL3,DCX,SLIT1,THSD7A,SLC4A7,EFNA2,CRMP1,TRIB2,SOX4,NRXN1,STMN1,KIF5C,SOX11,TUBB3,BASP1,ROBO1,NREP,RND3,RBFOX2,DPYSL4,SYT1,MAP2,PTPRS,DCC,TUBB2B,MAP1B,HDAC2,BZW2,CORO1C,BEX1,CD24,ACVR2A,HMGA1,ACVR2B,CCDC88A,KIF5A,CHD7,H2AFY2,HMGB3,AKAP6,PTPRD,ATAT1,MEIS1,SKIL,DPYSL5,CHN1,KIDINS220,AUTS2,MTF2,NEDD4L,HOXB3,YWHAG,MAPK6,ENC1,NRCAM,CXADR,RUFY3,MAP4K4,PE…
GO:BP	movement of cell or subcellular component	GO:0006928	2.48828e-07	6.6041	2221	152	49	17847	L1CAM,CELF3,GAP43,FSCN1,GPC2,CELSR3,KIF3C,DCX,SLIT1,TMSB15A,EFNA2,CRMP1,NRXN1,STMN1,KIF5C,TUBB3,ROBO1,RND3,RBFOX2,DPYSL4,MAP2,DCC,TUBB2B,MAP1B,CD200,TMSB4X,CORO1C,CD24,FNBP1L,CCDC88A,KIF5A,KIF21A,DPYSL5,CHN1,AUTS2,NEDD4L,NRCAM,CXADR,RUFY3,MAP4K4,PIK3R3,MAPRE2,DYNC1I2,TMSB10,KLC1,KLF7,EVL,TUBB2A,DACH1
GO:BP	cell differentiation	GO:0030154	4.93839e-07	6.30641	4279	152	72	17847	ELAVL4,INA,L1CAM,STMN4,GAP43,GPC2,STMN2,CELSR3,ELAVL3,DCX,SLIT1,THSD7A,SLC4A7,EFNA2,CRMP1,TRIB2,SOX4,NRXN1,STMN1,KIF5C,SOX11,TUBB3,BASP1,ROBO1,NREP,RBFOX2,DPYSL4,SYT1,MAP2,PTPRS,DCC,TUBB2B,MAP1B,HDAC2,BZW2,CORO1C,BEX1,CD24,ACVR2A,ACVR2B,CCDC88A,KIF5A,CHD7,H2AFY2,HMGB3,AKAP6,PTPRD,ATAT1,MEIS1,SKIL,DPYSL5,CHN1,KIDINS220,AUTS2,MTF2,NEDD4L,HOXB3,YWHAG,MAPK6,ENC1,NRCAM,CXADR,RUFY3,MAP4K4,PEG10,KLF7,YW…
GO:BP	cellular component organization	GO:0016043	1.54723e-06	5.81045	6454	152	92	17847	ELAVL4,INA,L1CAM,STMN4,CELF3,GAP43,FSCN1,GPC2,STMN2,CELSR3,MLLT11,KIF3C,DCX,SLIT1,TMSB15A,THSD7A,EFNA2,CRMP1,NRXN1,STMN1,KIF5C,TUBB3,ROBO1,NREP,RND3,RBFOX2,DPYSL4,MARCKS,ATP1A3,SYT1,PXDN,MAP2,PTPRS,DCC,IGFBPL1,TUBB2B,SET,MAP1B,HDAC2,IDH1,TUBB,MICAL1,TMSB4X,CORO1C,TUBA1A,CD24,BRD3,YWHAQ,FNBP1L,HMGA1,CCDC88A,KIF5A,BAZ2B,CHD7,H2AFY2,IP6K2,PTBP2,HMGB3,AKAP6,PTPRD,ATAT1,WASF1,SKIL,DPYSL5,CHN1,KIDINS22…
GO:BP	positive regulation of cell projection organization	GO:0031346	1.78089e-06	5.74936	389	152	19	17847	L1CAM,FSCN1,GPC2,STMN2,ROBO1,SYT1,TUBB2B,MAP1B,CORO1C,FNBP1L,CCDC88A,PTPRD,SKIL,KIDINS220,AUTS2,NEDD4L,MAPK6,ENC1,RUFY3
GO:BP	system development	GO:0048731	3.90398e-06	5.40849	4967	152	77	17847	ELAVL4,INA,L1CAM,STMN4,GAP43,GPC2,STMN2,CELSR3,ELAVL3,DCX,SLIT1,THSD7A,SLC4A7,EFNA2,CRMP1,SOX4,NRXN1,STMN1,KIF5C,SOX11,TUBB3,BASP1,ROBO1,NREP,RBFOX2,DPYSL4,SYT1,MAP2,PTPRS,DCC,TUBB2B,MAP1B,HDAC2,IDH1,BZW2,CORO1C,BEX1,CD24,YWHAQ,ACVR2A,ACVR2B,CCDC88A,KIF5A,CHD7,H2AFY2,PTBP2,HMGB3,TAGLN3,AKAP6,PTPRD,ATAT1,MEIS1,SKIL,DPYSL5,CHN1,KIDINS220,AUTS2,NEDD4L,HOXB3,YWHAG,MAPK6,ENC1,NRCAM,CXADR,RUFY3,MAP4K4,…
GO:BP	cellular component organization or biogenesis	GO:0071840	7.91712e-06	5.10143	6636	152	92	17847	ELAVL4,INA,L1CAM,STMN4,CELF3,GAP43,FSCN1,GPC2,STMN2,CELSR3,MLLT11,KIF3C,DCX,SLIT1,TMSB15A,THSD7A,EFNA2,CRMP1,NRXN1,STMN1,KIF5C,TUBB3,ROBO1,NREP,RND3,RBFOX2,DPYSL4,MARCKS,ATP1A3,SYT1,PXDN,MAP2,PTPRS,DCC,IGFBPL1,TUBB2B,SET,MAP1B,HDAC2,IDH1,TUBB,MICAL1,TMSB4X,CORO1C,TUBA1A,CD24,BRD3,YWHAQ,FNBP1L,HMGA1,CCDC88A,KIF5A,BAZ2B,CHD7,H2AFY2,IP6K2,PTBP2,HMGB3,AKAP6,PTPRD,ATAT1,WASF1,SKIL,DPYSL5,CHN1,KIDINS22…
GO:BP	regulation of cell differentiation	GO:0045595	8.42695e-06	5.07433	1903	152	42	17847	L1CAM,GPC2,STMN2,CRMP1,TRIB2,SOX11,ROBO1,NREP,RBFOX2,SYT1,MAP2,PTPRS,DCC,TUBB2B,MAP1B,HDAC2,CORO1C,CD24,ACVR2A,ACVR2B,CCDC88A,CHD7,H2AFY2,HMGB3,AKAP6,PTPRD,ATAT1,MEIS1,SKIL,CHN1,KIDINS220,NEDD4L,HOXB3,YWHAG,MAPK6,ENC1,NRCAM,RUFY3,MAP4K4,KLF7,YWHAH,IFRD1
GO:BP	regulation of cell morphogenesis involved in differentiation	GO:0010769	1.51355e-05	4.82	305	152	16	17847	L1CAM,ROBO1,MAP2,PTPRS,DCC,TUBB2B,MAP1B,CORO1C,PTPRD,SKIL,CHN1,NEDD4L,NRCAM,RUFY3,YWHAH,IFRD1
GO:BP	regulation of multicellular organismal development	GO:2000026	1.57199e-05	4.80355	2180	152	45	17847	L1CAM,GAP43,GPC2,STMN2,CELSR3,SLIT1,CRMP1,NRXN1,SOX11,BASP1,ROBO1,NREP,RBFOX2,SYT1,MAP2,PTPRS,DCC,TUBB2B,MAP1B,HDAC2,CD24,ACVR2A,ACVR2B,CCDC88A,CHD7,H2AFY2,HMGB3,AKAP6,PTPRD,MEIS1,SKIL,CHN1,KIDINS220,NEDD4L,HOXB3,YWHAG,MAPK6,ENC1,NRCAM,RUFY3,MAP4K4,KLF7,YWHAH,PHF14,IFRD1
GO:BP	multicellular organism development	GO:0007275	1.68327e-05	4.77385	5532	152	81	17847	ELAVL4,INA,L1CAM,STMN4,GAP43,GPC2,STMN2,CELSR3,ELAVL3,DCX,CRABP1,SLIT1,THSD7A,SLC4A7,EFNA2,CRMP1,SOX4,NRXN1,STMN1,KIF5C,SOX11,TUBB3,BASP1,ROBO1,NREP,RBFOX2,DPYSL4,SYT1,MAP2,PTPRS,DCC,TUBB2B,MAP1B,HDAC2,IDH1,BZW2,CORO1C,BEX1,CD24,YWHAQ,ACVR2A,ACVR2B,CCDC88A,KIF5A,CHD7,H2AFY2,PTBP2,HMGB3,TAGLN3,AKAP6,PTPRD,ATAT1,MEIS1,SKIL,DPYSL5,CHN1,KIDINS220,AUTS2,MTF2,NEDD4L,HOXB3,YWHAG,MAPK6,ENC1,NRCAM,CXADR,R…
GO:BP	regulation of developmental process	GO:0050793	3.11029e-05	4.5072	2729	152	51	17847	L1CAM,GAP43,GPC2,STMN2,CELSR3,SLIT1,CRMP1,TRIB2,NRXN1,SOX11,BASP1,ROBO1,NREP,RND3,RBFOX2,SYT1,MAP2,PTPRS,DCC,TUBB2B,MAP1B,HDAC2,CORO1C,CD24,ACVR2A,HMGA1,ACVR2B,CCDC88A,CHD7,H2AFY2,HMGB3,AKAP6,PTPRD,ATAT1,MEIS1,SKIL,CHN1,KIDINS220,NEDD4L,HOXB3,YWHAG,MAPK6,ENC1,NRCAM,RUFY3,MAP4K4,EPB41,KLF7,YWHAH,PHF14,IFRD1
GO:BP	developmental cell growth	GO:0048588	3.2726e-05	4.48511	238	152	14	17847	L1CAM,DCX,SLIT1,SYT1,MAP2,PTPRS,DCC,MAP1B,AKAP6,AUTS2,NEDD4L,NRCAM,RUFY3,IFRD1
GO:BP	anatomical structure morphogenesis	GO:0009653	4.77607e-05	4.32093	2764	152	51	17847	ELAVL4,L1CAM,GAP43,CELSR3,DCX,SLIT1,THSD7A,EFNA2,CRMP1,SOX4,NRXN1,STMN1,KIF5C,SOX11,TUBB3,BASP1,ROBO1,RND3,RBFOX2,DPYSL4,SYT1,MAP2,PTPRS,DCC,TUBB2B,MAP1B,HDAC2,CORO1C,ACVR2A,ACVR2B,KIF5A,CHD7,PTPRD,MEIS1,SKIL,DPYSL5,CHN1,KIDINS220,AUTS2,NEDD4L,HOXB3,NRCAM,RUFY3,MAP4K4,PIK3R3,EPB41,KLF7,YWHAH,EVL,STXBP1,IFRD1
GO:BP	regulation of multicellular organismal process	GO:0051239	5.10668e-05	4.29186	3300	152	57	17847	L1CAM,GAP43,GPC2,STMN2,CELSR3,SLIT1,CRMP1,TRIB2,NRXN1,SOX11,BASP1,ROBO1,NREP,RBFOX2,ATP1A3,SYT1,MAP2,PTPRS,DCC,TUBB2B,MAP1B,CD200,HDAC2,TMSB4X,CORO1C,TIA1,CD24,ACVR2A,ACVR2B,CCDC88A,CHD7,H2AFY2,HMGB3,AKAP6,PTPRD,MEIS1,SKIL,CHN1,KIDINS220,NEDD4L,HOXB3,YWHAG,MAPK6,ENC1,NRCAM,CXADR,PUM2,RUFY3,MAP4K4,MAPRE2,EPB41,KLF7,YWHAH,EVL,NOVA1,PHF14,IFRD1
GO:BP	neuron projection extension	GO:1990138	5.17786e-05	4.28585	171	152	12	17847	L1CAM,DCX,SLIT1,SYT1,MAP2,PTPRS,MAP1B,AUTS2,NEDD4L,NRCAM,RUFY3,IFRD1
GO:BP	dendrite development	GO:0016358	5.50168e-05	4.2595	248	152	14	17847	ELAVL4,DCX,RBFOX2,MAP2,PTPRS,DCC,MAP1B,HDAC2,PTPRD,KIDINS220,NEDD4L,MAPK6,KLF7,YWHAH
GO:BP	anatomical structure development	GO:0048856	7.9468e-05	4.09981	6028	152	84	17847	ELAVL4,INA,L1CAM,STMN4,GAP43,GPC2,STMN2,CELSR3,ELAVL3,DCX,CRABP1,SLIT1,THSD7A,SLC4A7,EFNA2,CRMP1,SOX4,NRXN1,STMN1,KIF5C,SOX11,TUBB3,BASP1,ROBO1,NREP,RND3,RBFOX2,DPYSL4,SYT1,MAP2,PTPRS,DCC,TUBB2B,MAP1B,HDAC2,IDH1,BZW2,CORO1C,BEX1,CD24,YWHAQ,ACVR2A,ACVR2B,MEST,CCDC88A,KIF5A,CHD7,H2AFY2,PTBP2,HMGB3,TAGLN3,AKAP6,PTPRD,ATAT1,MEIS1,SKIL,DPYSL5,CHN1,KIDINS220,AUTS2,MTF2,NEDD4L,HOXB3,YWHAG,MAPK6,ENC1,NRC…
GO:BP	regulation of cell morphogenesis	GO:0022604	8.34556e-05	4.07854	493	152	19	17847	L1CAM,ROBO1,RND3,SYT1,MAP2,PTPRS,DCC,TUBB2B,MAP1B,CORO1C,PTPRD,SKIL,CHN1,NEDD4L,NRCAM,RUFY3,EPB41,YWHAH,IFRD1
GO:BP	locomotion	GO:0040011	8.83118e-05	4.05398	1983	152	41	17847	L1CAM,CELF3,GAP43,FSCN1,GPC2,CELSR3,DCX,SLIT1,TMSB15A,EFNA2,CRMP1,NRXN1,KIF5C,TUBB3,ROBO1,RND3,RBFOX2,DPYSL4,DCC,TUBB2B,MAP1B,CD200,TMSB4X,CORO1C,CD24,CCDC88A,KIF5A,DPYSL5,CHN1,AUTS2,NRCAM,CXADR,RUFY3,MAP4K4,PIK3R3,MAPRE2,TMSB10,KLF7,EVL,TUBB2A,DACH1
GO:BP	negative regulation of cellular component organization	GO:0051129	0.000125521	3.90129	733	152	23	17847	STMN2,SLIT1,TMSB15A,CRMP1,NRXN1,STMN1,MAP2,PTPRS,DCC,SET,MAP1B,HDAC2,TMSB4X,CORO1C,HMGA1,MTF2,RUFY3,MAP4K4,TMSB10,YWHAH,EVL,STXBP1,IFRD1
GO:BP	regulation of axonogenesis	GO:0050770	0.000147979	3.8298	188	152	12	17847	L1CAM,ROBO1,MAP2,PTPRS,DCC,TUBB2B,MAP1B,SKIL,CHN1,NRCAM,RUFY3,IFRD1
GO:BP	negative regulation of cell projection organization	GO:0031345	0.000156865	3.80447	189	152	12	17847	STMN2,CRMP1,NRXN1,MAP2,PTPRS,DCC,HDAC2,RUFY3,MAP4K4,YWHAH,EVL,IFRD1
GO:BP	developmental process	GO:0032502	0.000171848	3.76485	6449	152	87	17847	ELAVL4,INA,L1CAM,STMN4,GAP43,GPC2,STMN2,CELSR3,ELAVL3,DCX,CRABP1,SLIT1,THSD7A,SLC4A7,EFNA2,CRMP1,TRIB2,SOX4,NRXN1,STMN1,KIF5C,SOX11,TUBB3,BASP1,ROBO1,NREP,RND3,RBFOX2,DPYSL4,SYT1,MAP2,PTPRS,DCC,TUBB2B,MAP1B,HDAC2,IDH1,BZW2,CORO1C,BEX1,CD24,YWHAQ,ACVR2A,HMGA1,ACVR2B,MEST,CCDC88A,KIF5A,CHD7,H2AFY2,PTBP2,HMGB3,TAGLN3,AKAP6,PTPRD,ATAT1,MEIS1,SKIL,DPYSL5,CHN1,KIDINS220,AUTS2,MTF2,NEDD4L,HOXB3,YWHAG,MA…
GO:BP	cytoskeleton organization	GO:0007010	0.000197317	3.70483	1353	152	32	17847	INA,STMN4,FSCN1,STMN2,DCX,TMSB15A,THSD7A,CRMP1,STMN1,TUBB3,RND3,MARCKS,MAP2,TUBB2B,MAP1B,TUBB,MICAL1,TMSB4X,CORO1C,TUBA1A,CCDC88A,ATAT1,WASF1,AUTS2,CXADR,RUFY3,MAPRE2,TMSB10,EPB41,EVL,TUBB2A,COTL1
GO:BP	regulation of organelle organization	GO:0033043	0.000206371	3.68535	1284	152	31	17847	STMN4,GAP43,FSCN1,STMN2,MLLT11,TMSB15A,NRXN1,STMN1,RND3,SYT1,MAP2,PTPRS,SET,MAP1B,TMSB4X,YWHAQ,HMGA1,CCDC88A,PTPRD,ATAT1,WASF1,AUTS2,MTF2,YWHAG,MAPRE2,TMSB10,YWHAH,STAM,EVL,STXBP1,COTL1
GO:BP	axon extension	GO:0048675	0.000212258	3.67314	124	152	10	17847	L1CAM,DCX,SLIT1,MAP2,PTPRS,MAP1B,AUTS2,NRCAM,RUFY3,IFRD1
GO:BP	positive regulation of cellular component organization	GO:0051130	0.0002161	3.66535	1216	152	30	17847	L1CAM,FSCN1,GPC2,STMN2,MLLT11,NRXN1,ROBO1,SYT1,TUBB2B,MAP1B,CORO1C,YWHAQ,FNBP1L,CCDC88A,PTPRD,ATAT1,WASF1,SKIL,KIDINS220,AUTS2,MTF2,NEDD4L,YWHAG,MAPK6,ENC1,RUFY3,MAP4K4,MAPRE2,YWHAH,EVL
GO:BP	organelle organization	GO:0006996	0.000252391	3.59793	3920	152	62	17847	INA,STMN4,CELF3,GAP43,FSCN1,STMN2,CELSR3,MLLT11,KIF3C,DCX,TMSB15A,THSD7A,CRMP1,NRXN1,STMN1,KIF5C,TUBB3,RND3,MARCKS,SYT1,MAP2,PTPRS,TUBB2B,SET,MAP1B,HDAC2,IDH1,TUBB,MICAL1,TMSB4X,CORO1C,TUBA1A,BRD3,YWHAQ,FNBP1L,HMGA1,CCDC88A,BAZ2B,CHD7,H2AFY2,HMGB3,PTPRD,ATAT1,WASF1,AUTS2,MTF2,YWHAG,CXADR,PUM2,RUFY3,MAPRE2,DYNC1I2,TMSB10,EPB41,KLC1,YWHAH,DNMT3A,STAM,EVL,STXBP1,TUBB2A,COTL1
GO:BP	developmental growth involved in morphogenesis	GO:0060560	0.000285141	3.54494	240	152	13	17847	L1CAM,DCX,SLIT1,SYT1,MAP2,PTPRS,DCC,MAP1B,AUTS2,NEDD4L,NRCAM,RUFY3,IFRD1
GO:BP	chemotaxis	GO:0006935	0.000332541	3.47816	653	152	21	17847	L1CAM,GAP43,CELSR3,SLIT1,EFNA2,CRMP1,NRXN1,KIF5C,TUBB3,ROBO1,DPYSL4,DCC,TUBB2B,TMSB4X,KIF5A,DPYSL5,CHN1,NRCAM,CXADR,KLF7,EVL
GO:BP	positive regulation of neuron differentiation	GO:0045666	0.00034429	3.46308	382	152	16	17847	L1CAM,GPC2,STMN2,SOX11,ROBO1,SYT1,TUBB2B,MAP1B,PTPRD,SKIL,KIDINS220,NEDD4L,MAPK6,ENC1,NRCAM,RUFY3
GO:BP	taxis	GO:0042330	0.000349878	3.45608	655	152	21	17847	L1CAM,GAP43,CELSR3,SLIT1,EFNA2,CRMP1,NRXN1,KIF5C,TUBB3,ROBO1,DPYSL4,DCC,TUBB2B,TMSB4X,KIF5A,DPYSL5,CHN1,NRCAM,CXADR,KLF7,EVL
GO:BP	positive regulation of neuron projection development	GO:0010976	0.00035168	3.45385	288	152	14	17847	L1CAM,GPC2,STMN2,ROBO1,SYT1,TUBB2B,MAP1B,PTPRD,SKIL,KIDINS220,NEDD4L,MAPK6,ENC1,RUFY3
GO:BP	central nervous system development	GO:0007417	0.000769061	3.11404	1009	152	26	17847	INA,DCX,SLIT1,EFNA2,SOX4,NRXN1,STMN1,SOX11,BASP1,ROBO1,RBFOX2,SYT1,MAP2,PTPRS,DCC,HDAC2,YWHAQ,CHD7,H2AFY2,PTBP2,TAGLN3,ATAT1,HOXB3,NRCAM,PAFAH1B3,YWHAH
GO:BP	regulation of cellular process	GO:0050794	0.00125529	2.90126	11018	152	122	17847	L1CAM,STMN4,CELF3,GNG3,GAP43,FSCN1,GPC2,STMN2,CELSR3,MLLT11,PCBP4,ELAVL2,DCX,CRABP1,SLIT1,TMSB15A,EFNA2,CRMP1,TRIB2,SOX4,NRXN1,STMN1,SOX11,TUBB3,BASP1,ROBO1,GNG2,MXD1,NREP,RND3,RBFOX2,HNRNPH1,MEIS3,SYT1,PXDN,MAP2,PTPRS,MARCKSL1,DCC,IGFBPL1,TUBB2B,SET,MAP1B,CD200,HDAC2,IDH1,TCEAL7,TUBB,MICAL1,TMSB4X,CORO1C,TUBA1A,TIA1,BEX1,BCL7A,CD24,BRD3,YWHAQ,FNBP1L,ACVR2A,HMGA1,ACVR2B,TRA2A,CCDC88A,BAZ2B,CHD7,H…
GO:BP	multicellular organismal process	GO:0032501	0.0016553	2.78112	7775	152	96	17847	ELAVL4,INA,L1CAM,STMN4,CELF3,GAP43,GPC2,STMN2,SCN3A,CELSR3,ELAVL3,DCX,CRABP1,SLIT1,THSD7A,SLC4A7,EFNA2,CRMP1,TRIB2,SOX4,NRXN1,STMN1,KIF5C,SOX11,TUBB3,BASP1,ROBO1,GNG2,NREP,RBFOX2,DPYSL4,ATP1A3,SYT1,MAP2,PTPRS,DCC,TUBB2B,MAP1B,CD200,HDAC2,IDH1,BZW2,MICAL1,TMSB4X,CORO1C,TIA1,BEX1,CD24,YWHAQ,ACVR2A,ACVR2B,CCDC88A,KIF5A,CHD7,H2AFY2,PTBP2,HMGB3,TAGLN3,AKAP6,PTPRD,ATAT1,MEIS1,SKIL,DPYSL5,NIPSNAP1,CHN1,…
GO:BP	negative regulation of neuron projection development	GO:0010977	0.0018073	2.74297	156	152	10	17847	STMN2,CRMP1,MAP2,PTPRS,DCC,HDAC2,RUFY3,MAP4K4,YWHAH,IFRD1
GO:BP	positive regulation of neurogenesis	GO:0050769	0.00185208	2.73234	488	152	17	17847	L1CAM,GPC2,STMN2,SOX11,ROBO1,SYT1,TUBB2B,MAP1B,HDAC2,PTPRD,SKIL,KIDINS220,NEDD4L,MAPK6,ENC1,NRCAM,RUFY3
GO:BP	positive regulation of nervous system development	GO:0051962	0.00236272	2.62659	554	152	18	17847	L1CAM,GPC2,STMN2,NRXN1,SOX11,ROBO1,SYT1,TUBB2B,MAP1B,HDAC2,PTPRD,SKIL,KIDINS220,NEDD4L,MAPK6,ENC1,NRCAM,RUFY3
GO:BP	regulation of cellular component biogenesis	GO:0044087	0.00301756	2.52034	946	152	24	17847	GAP43,FSCN1,STMN2,SLIT1,TMSB15A,NRXN1,STMN1,MAP2,PTPRS,MAP1B,TMSB4X,CORO1C,FNBP1L,CCDC88A,PTPRD,ATAT1,WASF1,AUTS2,MAP4K4,TMSB10,STAM,EVL,STXBP1,COTL1
GO:BP	positive regulation of cell development	GO:0010720	0.00336823	2.4726	568	152	18	17847	L1CAM,GPC2,STMN2,SOX11,ROBO1,SYT1,TUBB2B,MAP1B,HDAC2,AKAP6,PTPRD,SKIL,KIDINS220,NEDD4L,MAPK6,ENC1,NRCAM,RUFY3
GO:BP	microtubule-based process	GO:0007017	0.00406182	2.39128	762	152	21	17847	STMN4,STMN2,KIF3C,DCX,CRMP1,STMN1,KIF5C,TUBB3,MAP2,TUBB2B,MAP1B,TUBB,TUBA1A,CCDC88A,KIF5A,KIF21A,ATAT1,MAPRE2,DYNC1I2,KLC1,TUBB2A
GO:BP	regulation of developmental growth	GO:0048638	0.00415256	2.38168	354	152	14	17847	L1CAM,BASP1,SYT1,MAP2,PTPRS,DCC,MAP1B,CHD7,AKAP6,MEIS1,NEDD4L,NRCAM,RUFY3,IFRD1
GO:BP	actin filament-based process	GO:0030029	0.00488647	2.31101	771	152	21	17847	INA,FSCN1,TMSB15A,THSD7A,STMN1,RND3,MARCKS,MICAL1,TMSB4X,CORO1C,FNBP1L,CCDC88A,WASF1,AUTS2,NEDD4L,CXADR,RUFY3,TMSB10,EPB41,EVL,COTL1
GO:BP	regulation of biological process	GO:0050789	0.00491821	2.30819	11778	152	126	17847	L1CAM,STMN4,CELF3,GNG3,GAP43,FSCN1,GPC2,STMN2,SCN3A,CELSR3,MLLT11,PCBP4,ELAVL2,DCX,CRABP1,SLIT1,TMSB15A,EFNA2,CRMP1,TRIB2,SOX4,NRXN1,STMN1,SOX11,TUBB3,BASP1,ROBO1,GNG2,MXD1,NREP,RND3,RBFOX2,HNRNPH1,MEIS3,ATP1A3,SYT1,PXDN,MAP2,PTPRS,MARCKSL1,DCC,IGFBPL1,TUBB2B,SET,MAP1B,CD200,HDAC2,IDH1,TCEAL7,TUBB,MICAL1,TMSB4X,CORO1C,TUBA1A,TIA1,BEX1,BCL7A,CD24,BRD3,TSPAN13,YWHAQ,FNBP1L,ACVR2A,HMGA1,ACVR2B,MEST,…
GO:BP	negative regulation of nervous system development	GO:0051961	0.00680631	2.16709	318	152	13	17847	STMN2,SLIT1,CRMP1,SOX11,MAP2,PTPRS,DCC,HDAC2,MEIS1,RUFY3,MAP4K4,YWHAH,IFRD1
GO:BP	regulation of cellular component size	GO:0032535	0.007161	2.14503	371	152	14	17847	L1CAM,TMSB15A,MAP2,PTPRS,DCC,MAP1B,TMSB4X,WASF1,NRCAM,RUFY3,TMSB10,EVL,IFRD1,COTL1
GO:BP	negative regulation of neuron differentiation	GO:0045665	0.00830078	2.08088	228	152	11	17847	STMN2,CRMP1,MAP2,PTPRS,DCC,HDAC2,MEIS1,RUFY3,MAP4K4,YWHAH,IFRD1
GO:BP	actin cytoskeleton organization	GO:0030036	0.00865071	2.06295	670	152	19	17847	INA,FSCN1,TMSB15A,THSD7A,STMN1,RND3,MARCKS,MICAL1,TMSB4X,CORO1C,CCDC88A,WASF1,AUTS2,CXADR,RUFY3,TMSB10,EPB41,EVL,COTL1
GO:BP	supramolecular fiber organization	GO:0097435	0.00902987	2.04432	672	152	19	17847	STMN4,FSCN1,STMN2,TMSB15A,STMN1,RND3,MARCKS,PXDN,MAP2,MAP1B,MICAL1,TMSB4X,CORO1C,CCDC88A,WASF1,RUFY3,TMSB10,EVL,COTL1
GO:BP	dendrite morphogenesis	GO:0048813	0.00941958	2.02597	147	152	9	17847	ELAVL4,DCX,RBFOX2,MAP2,PTPRD,KIDINS220,NEDD4L,KLF7,YWHAH
GO:BP	regulation of postsynapse assembly	GO:0150052	0.00947465	2.02344	14	152	4	17847	GAP43,NRXN1,PTPRS,PTPRD
GO:BP	regulation of postsynaptic specialization assembly	GO:0099150	0.00947465	2.02344	14	152	4	17847	GAP43,NRXN1,PTPRS,PTPRD
GO:BP	cell growth	GO:0016049	0.0102934	1.98744	495	152	16	17847	L1CAM,DCX,SLIT1,SYT1,MAP2,PTPRS,DCC,IGFBPL1,MAP1B,IP6K2,AKAP6,AUTS2,NEDD4L,NRCAM,RUFY3,IFRD1
GO:BP	regulation of extent of cell growth	GO:0061387	0.0103567	1.98478	112	152	8	17847	L1CAM,MAP2,PTPRS,DCC,MAP1B,NRCAM,RUFY3,IFRD1
GO:BP	developmental growth	GO:0048589	0.0126486	1.89796	688	152	19	17847	L1CAM,GAP43,DCX,SLIT1,BASP1,SYT1,MAP2,PTPRS,DCC,MAP1B,ACVR2B,CHD7,AKAP6,MEIS1,AUTS2,NEDD4L,NRCAM,RUFY3,IFRD1
GO:BP	negative regulation of cell development	GO:0010721	0.0169682	1.77036	346	152	13	17847	STMN2,CRMP1,SOX11,MAP2,PTPRS,DCC,HDAC2,CORO1C,MEIS1,RUFY3,MAP4K4,YWHAH,IFRD1
GO:BP	negative regulation of neurogenesis	GO:0050768	0.0191208	1.71849	298	152	12	17847	STMN2,CRMP1,SOX11,MAP2,PTPRS,DCC,HDAC2,MEIS1,RUFY3,MAP4K4,YWHAH,IFRD1
GO:BP	biological regulation	GO:0065007	0.0267483	1.5727	12469	152	129	17847	L1CAM,STMN4,CELF3,GNG3,GAP43,FSCN1,GPC2,STMN2,SCN3A,CELSR3,MLLT11,PCBP4,ELAVL2,DCX,CRABP1,SLIT1,TMSB15A,SLC4A7,EFNA2,CRMP1,TRIB2,SOX4,NRXN1,STMN1,SOX11,TUBB3,BASP1,ROBO1,GNG2,MXD1,NREP,RND3,RBFOX2,HNRNPH1,MEIS3,ATP1A3,SYT1,PXDN,MAP2,PTPRS,MARCKSL1,DCC,IGFBPL1,TUBB2B,SET,MAP1B,CD200,HDAC2,IDH1,TCEAL7,TUBB,MICAL1,TMSB4X,CORO1C,TUBA1A,TIA1,BEX1,BCL7A,CD24,BRD3,TSPAN13,YWHAQ,FNBP1L,ACVR2A,HMGA1,ACVR2…
GO:BP	regulation of cytoskeleton organization	GO:0051493	0.0341146	1.46706	545	152	16	17847	STMN4,FSCN1,STMN2,TMSB15A,STMN1,RND3,MAP2,MAP1B,TMSB4X,CCDC88A,ATAT1,WASF1,MAPRE2,TMSB10,EVL,COTL1
GO:BP	regulation of protein polymerization	GO:0032271	0.0371037	1.43058	219	152	10	17847	STMN2,TMSB15A,STMN1,MAP2,MAP1B,TMSB4X,WASF1,TMSB10,EVL,COTL1
GO:BP	brain development	GO:0007420	0.0372667	1.42868	743	152	19	17847	INA,DCX,SLIT1,EFNA2,NRXN1,STMN1,BASP1,ROBO1,RBFOX2,SYT1,PTPRS,YWHAQ,CHD7,H2AFY2,PTBP2,ATAT1,HOXB3,PAFAH1B3,YWHAH
GO:BP	negative regulation of cell morphogenesis involved in differentiation	GO:0010771	0.0383071	1.41672	97	152	7	17847	MAP2,PTPRS,DCC,CORO1C,RUFY3,YWHAH,IFRD1
GO:BP	regulation of axon extension	GO:0030516	0.0383071	1.41672	97	152	7	17847	L1CAM,MAP2,PTPRS,MAP1B,NRCAM,RUFY3,IFRD1
GO:BP	plasma membrane bounded cell projection assembly	GO:0120031	0.0464868	1.33267	559	152	16	17847	GAP43,FSCN1,CELSR3,KIF3C,DCX,NRXN1,TUBB,CORO1C,TUBA1A,FNBP1L,CCDC88A,ATAT1,AUTS2,YWHAG,DYNC1I2,EVL

## Sheet: PF-Glial-Progenitor-like (DEG)
Table S4, Related to Figures 2, 4. GO term enrichment using cell population-specific signature and top 30 metaprogram genes
source	term_name	term_id	adjusted_p_value	negative_log10_of_adjusted_p_value	term_size	query_size	intersection_size	effective_domain_size	intersections
GO:BP	central nervous system development	GO:0007417	0.000954075	3.02042	1009	37	12	17847	SPOCK1,SPHK1,NCAN,BCAN,CKB,GRIK1,SEZ6L,AQP1,NNAT,TAGLN3,EGFR,ID1
GO:BP	positive regulation of fibroblast proliferation	GO:0048146	0.0075789	2.12039	52	37	4	17847	SPHK1,AQP1,PDGFA,EGFR
GO:BP	nervous system development	GO:0007399	0.0163398	1.78675	2400	37	16	17847	SPOCK1,SPHK1,NCAN,CDH4,BCAN,CKB,PCP4,GRIK1,NFASC,SEZ6L,AQP1,EPHA6,NNAT,TAGLN3,EGFR,ID1
GO:BP	head development	GO:0060322	0.0473247	1.32491	787	37	9	17847	SPHK1,BCAN,CKB,SEZ6L,AQP1,NNAT,IL11RA,EGFR,ID1

## Sheet: PF-Metabolic (DEG)
Table S4, Related to Figures 2, 4. GO term enrichment using cell population-specific signature and top 30 metaprogram genes
source	term_name	term_id	adjusted_p_value	negative_log10_of_adjusted_p_value	term_size	query_size	intersection_size	effective_domain_size	intersections
GO:BP	canonical glycolysis	GO:0061621	6.03596e-17	16.2193	27	45	10	17847	PGK1,GAPDH,PFKP,ENO1,ALDOA,HK2,TPI1,ENO2,PGAM1,GPI
GO:BP	glucose catabolic process to pyruvate	GO:0061718	6.03596e-17	16.2193	27	45	10	17847	PGK1,GAPDH,PFKP,ENO1,ALDOA,HK2,TPI1,ENO2,PGAM1,GPI
GO:BP	NADH regeneration	GO:0006735	6.03596e-17	16.2193	27	45	10	17847	PGK1,GAPDH,PFKP,ENO1,ALDOA,HK2,TPI1,ENO2,PGAM1,GPI
GO:BP	glycolytic process through fructose-6-phosphate	GO:0061615	9.37252e-17	16.0281	28	45	10	17847	PGK1,GAPDH,PFKP,ENO1,ALDOA,HK2,TPI1,ENO2,PGAM1,GPI
GO:BP	glycolytic process through glucose-6-phosphate	GO:0061620	9.37252e-17	16.0281	28	45	10	17847	PGK1,GAPDH,PFKP,ENO1,ALDOA,HK2,TPI1,ENO2,PGAM1,GPI
GO:BP	NAD metabolic process	GO:0019674	5.04913e-16	15.2968	50	45	11	17847	PGK1,GAPDH,LDHA,PFKP,ENO1,ALDOA,HK2,TPI1,ENO2,PGAM1,GPI
GO:BP	glucose catabolic process	GO:0006007	1.78964e-15	14.7472	36	45	10	17847	PGK1,GAPDH,PFKP,ENO1,ALDOA,HK2,TPI1,ENO2,PGAM1,GPI
GO:BP	NADH metabolic process	GO:0006734	1.72216e-14	13.7639	44	45	10	17847	PGK1,GAPDH,PFKP,ENO1,ALDOA,HK2,TPI1,ENO2,PGAM1,GPI
GO:BP	hexose catabolic process	GO:0019320	3.53207e-13	12.452	58	45	10	17847	PGK1,GAPDH,PFKP,ENO1,ALDOA,HK2,TPI1,ENO2,PGAM1,GPI
GO:BP	ADP metabolic process	GO:0046031	4.41817e-13	12.3548	126	45	12	17847	PGK1,GAPDH,LDHA,PFKP,ENO1,ALDOA,HK2,TPI1,ENO2,PGAM1,GPI,AK4
GO:BP	nucleoside diphosphate phosphorylation	GO:0006165	1.1313e-12	11.9464	136	45	12	17847	PGK1,GAPDH,LDHA,PFKP,ENO1,ALDOA,HK2,TPI1,ENO2,PGAM1,GPI,AK4
GO:BP	nucleotide phosphorylation	GO:0046939	1.35334e-12	11.8686	138	45	12	17847	PGK1,GAPDH,LDHA,PFKP,ENO1,ALDOA,HK2,TPI1,ENO2,PGAM1,GPI,AK4
GO:BP	purine ribonucleoside diphosphate metabolic process	GO:0009179	1.35334e-12	11.8686	138	45	12	17847	PGK1,GAPDH,LDHA,PFKP,ENO1,ALDOA,HK2,TPI1,ENO2,PGAM1,GPI,AK4
GO:BP	purine nucleoside diphosphate metabolic process	GO:0009135	1.35334e-12	11.8686	138	45	12	17847	PGK1,GAPDH,LDHA,PFKP,ENO1,ALDOA,HK2,TPI1,ENO2,PGAM1,GPI,AK4
GO:BP	ribonucleoside diphosphate metabolic process	GO:0009185	1.61452e-12	11.792	140	45	12	17847	PGK1,GAPDH,LDHA,PFKP,ENO1,ALDOA,HK2,TPI1,ENO2,PGAM1,GPI,AK4
GO:BP	monosaccharide catabolic process	GO:0046365	1.93323e-12	11.7137	68	45	10	17847	PGK1,GAPDH,PFKP,ENO1,ALDOA,HK2,TPI1,ENO2,PGAM1,GPI
GO:BP	pyruvate metabolic process	GO:0006090	5.17546e-12	11.2861	154	45	12	17847	PDK1,PGK1,GAPDH,LDHA,PFKP,ENO1,ALDOA,HK2,TPI1,ENO2,PGAM1,GPI
GO:BP	nucleoside diphosphate metabolic process	GO:0009132	7.07221e-12	11.1504	158	45	12	17847	PGK1,GAPDH,LDHA,PFKP,ENO1,ALDOA,HK2,TPI1,ENO2,PGAM1,GPI,AK4
GO:BP	glycolytic process	GO:0006096	1.04276e-11	10.9818	117	45	11	17847	PGK1,GAPDH,LDHA,PFKP,ENO1,ALDOA,HK2,TPI1,ENO2,PGAM1,GPI
GO:BP	ATP generation from ADP	GO:0006757	1.14794e-11	10.9401	118	45	11	17847	PGK1,GAPDH,LDHA,PFKP,ENO1,ALDOA,HK2,TPI1,ENO2,PGAM1,GPI
GO:BP	response to decreased oxygen levels	GO:0036293	1.94885e-11	10.7102	373	45	15	17847	PDK1,BNIP3,PGK1,LDHA,FAM162A,ENO1,HK2,SLC2A1,BNIP3L,EGLN1,NAMPT,AK4,PLOD2,EGLN3,HILPDA
GO:BP	response to oxygen levels	GO:0070482	5.04468e-11	10.2972	398	45	15	17847	PDK1,BNIP3,PGK1,LDHA,FAM162A,ENO1,HK2,SLC2A1,BNIP3L,EGLN1,NAMPT,AK4,PLOD2,EGLN3,HILPDA
GO:BP	carbohydrate catabolic process	GO:0016052	1.375e-10	9.8617	202	45	12	17847	PGK1,GAPDH,LDHA,PFKP,ENO1,ALDOA,HK2,TPI1,ENO2,PGAM1,GPI,NEU1
GO:BP	glucose metabolic process	GO:0006006	2.31755e-10	9.63497	211	45	12	17847	PDK1,PGK1,GAPDH,PFKP,ENO1,ALDOA,HK2,TPI1,ENO2,PGAM1,GPI,ADIPOR1
GO:BP	response to hypoxia	GO:0001666	3.05813e-10	9.51454	362	45	14	17847	PDK1,BNIP3,PGK1,LDHA,FAM162A,ENO1,HK2,SLC2A1,BNIP3L,EGLN1,AK4,PLOD2,EGLN3,HILPDA
GO:BP	carboxylic acid metabolic process	GO:0019752	5.18663e-10	9.28511	1075	45	20	17847	PDK1,MIF,PGK1,GAPDH,LDHA,PFKP,ENO1,P4HA1,ALDOA,HK2,TPI1,ENO2,SLC2A1,PGAM1,PIM1,GPI,EGLN1,PLOD2,ADIPOR1,EGLN3
GO:BP	monosaccharide metabolic process	GO:0005996	5.45579e-10	9.26314	297	45	13	17847	PDK1,PGK1,GAPDH,PFKP,ENO1,ALDOA,HK2,TPI1,ENO2,SLC2A1,PGAM1,GPI,ADIPOR1
GO:BP	hexose metabolic process	GO:0019318	2.10484e-09	8.67678	254	45	12	17847	PDK1,PGK1,GAPDH,PFKP,ENO1,ALDOA,HK2,TPI1,ENO2,PGAM1,GPI,ADIPOR1
GO:BP	oxoacid metabolic process	GO:0043436	2.3488e-09	8.62915	1166	45	20	17847	PDK1,MIF,PGK1,GAPDH,LDHA,PFKP,ENO1,P4HA1,ALDOA,HK2,TPI1,ENO2,SLC2A1,PGAM1,PIM1,GPI,EGLN1,PLOD2,ADIPOR1,EGLN3
GO:BP	organic acid metabolic process	GO:0006082	3.21701e-09	8.49255	1186	45	20	17847	PDK1,MIF,PGK1,GAPDH,LDHA,PFKP,ENO1,P4HA1,ALDOA,HK2,TPI1,ENO2,SLC2A1,PGAM1,PIM1,GPI,EGLN1,PLOD2,ADIPOR1,EGLN3
GO:BP	cellular response to decreased oxygen levels	GO:0036294	1.19588e-08	7.92231	221	45	11	17847	PDK1,BNIP3,PGK1,FAM162A,ENO1,BNIP3L,EGLN1,NAMPT,AK4,EGLN3,HILPDA
GO:BP	ATP metabolic process	GO:0046034	1.88173e-08	7.72544	306	45	12	17847	PGK1,GAPDH,LDHA,PFKP,ENO1,ALDOA,HK2,TPI1,ENO2,PGAM1,GPI,AK4
GO:BP	purine ribonucleotide metabolic process	GO:0009150	2.35624e-08	7.62778	400	45	13	17847	PDK1,PGK1,GAPDH,LDHA,PFKP,ENO1,ALDOA,HK2,TPI1,ENO2,PGAM1,GPI,AK4
GO:BP	cellular response to oxygen levels	GO:0071453	2.79484e-08	7.55364	239	45	11	17847	PDK1,BNIP3,PGK1,FAM162A,ENO1,BNIP3L,EGLN1,NAMPT,AK4,EGLN3,HILPDA
GO:BP	oxidation-reduction process	GO:0055114	3.30957e-08	7.48023	1026	45	18	17847	BNIP3,PGK1,GAPDH,FTL,LDHA,PFKP,ENO1,P4HA1,ALDOA,HK2,TPI1,ENO2,PGAM1,GPI,EGLN1,PLOD2,ADIPOR1,EGLN3
GO:BP	ribonucleotide metabolic process	GO:0009259	3.73369e-08	7.42786	415	45	13	17847	PDK1,PGK1,GAPDH,LDHA,PFKP,ENO1,ALDOA,HK2,TPI1,ENO2,PGAM1,GPI,AK4
GO:BP	carbohydrate metabolic process	GO:0005975	4.01914e-08	7.39587	633	45	15	17847	PDK1,PGK1,GAPDH,LDHA,PFKP,ENO1,ALDOA,HK2,TPI1,ENO2,SLC2A1,PGAM1,GPI,ADIPOR1,NEU1
GO:BP	ribose phosphate metabolic process	GO:0019693	5.02524e-08	7.29884	425	45	13	17847	PDK1,PGK1,GAPDH,LDHA,PFKP,ENO1,ALDOA,HK2,TPI1,ENO2,PGAM1,GPI,AK4
GO:BP	purine nucleotide metabolic process	GO:0006163	6.71359e-08	7.17305	435	45	13	17847	PDK1,PGK1,GAPDH,LDHA,PFKP,ENO1,ALDOA,HK2,TPI1,ENO2,PGAM1,GPI,AK4
GO:BP	nucleotide metabolic process	GO:0009117	7.75239e-08	7.11056	546	45	14	17847	PDK1,PGK1,GAPDH,LDHA,PFKP,ENO1,ALDOA,HK2,TPI1,ENO2,PGAM1,GPI,NAMPT,AK4
GO:BP	small molecule metabolic process	GO:0044281	8.13025e-08	7.0899	1991	45	23	17847	PDK1,MIF,PGK1,GAPDH,LDHA,PFKP,ENO1,P4HA1,ALDOA,HK2,TPI1,ENO2,SLC2A1,PGAM1,PIM1,GPI,EGLN1,NAMPT,AK4,PLOD2,ADIPOR1,ITPKB,EGLN3
GO:BP	nucleoside phosphate metabolic process	GO:0006753	9.40064e-08	7.02684	554	45	14	17847	PDK1,PGK1,GAPDH,LDHA,PFKP,ENO1,ALDOA,HK2,TPI1,ENO2,PGAM1,GPI,NAMPT,AK4
GO:BP	gluconeogenesis	GO:0006094	1.1738e-07	6.93041	90	45	8	17847	PGK1,GAPDH,ENO1,ALDOA,TPI1,ENO2,PGAM1,GPI
GO:BP	hexose biosynthetic process	GO:0019319	1.53362e-07	6.81428	93	45	8	17847	PGK1,GAPDH,ENO1,ALDOA,TPI1,ENO2,PGAM1,GPI
GO:BP	purine-containing compound metabolic process	GO:0072521	1.66351e-07	6.77897	468	45	13	17847	PDK1,PGK1,GAPDH,LDHA,PFKP,ENO1,ALDOA,HK2,TPI1,ENO2,PGAM1,GPI,AK4
GO:BP	cellular response to hypoxia	GO:0071456	1.99699e-07	6.69962	211	45	10	17847	PDK1,BNIP3,PGK1,FAM162A,ENO1,BNIP3L,EGLN1,AK4,EGLN3,HILPDA
GO:BP	monosaccharide biosynthetic process	GO:0046364	2.54965e-07	6.59352	99	45	8	17847	PGK1,GAPDH,ENO1,ALDOA,TPI1,ENO2,PGAM1,GPI
GO:BP	nucleobase-containing small molecule metabolic process	GO:0055086	5.66828e-07	6.24655	635	45	14	17847	PDK1,PGK1,GAPDH,LDHA,PFKP,ENO1,ALDOA,HK2,TPI1,ENO2,PGAM1,GPI,NAMPT,AK4
GO:BP	monocarboxylic acid metabolic process	GO:0032787	8.84471e-07	6.05332	657	45	14	17847	PDK1,MIF,PGK1,GAPDH,LDHA,PFKP,ENO1,ALDOA,HK2,TPI1,ENO2,PGAM1,GPI,ADIPOR1
GO:BP	generation of precursor metabolites and energy	GO:0006091	1.0349e-06	5.9851	543	45	13	17847	BNIP3,PGK1,GAPDH,LDHA,PFKP,ENO1,ALDOA,HK2,TPI1,ENO2,PGAM1,GPI,AK4
GO:BP	carbohydrate biosynthetic process	GO:0016051	5.27819e-06	5.27752	213	45	9	17847	PGK1,GAPDH,ENO1,ALDOA,TPI1,ENO2,SLC2A1,PGAM1,GPI
GO:BP	organophosphate metabolic process	GO:0019637	4.02764e-05	4.39495	1045	45	15	17847	PDK1,PGK1,GAPDH,LDHA,PFKP,ENO1,ALDOA,HK2,TPI1,ENO2,PGAM1,GPI,NAMPT,AK4,ITPKB
GO:BP	response to abiotic stimulus	GO:0009628	5.44401e-05	4.26408	1243	45	16	17847	PDK1,BNIP3,PGK1,LDHA,FAM162A,ENO1,HK2,SLC2A1,BNIP3L,GPI,EGLN1,NAMPT,AK4,PLOD2,EGLN3,HILPDA
GO:BP	response to chemical	GO:0042221	7.2705e-05	4.13844	4841	45	30	17847	PDK1,BNIP3,MIF,PGK1,GAPDH,LDHA,FAM162A,PFKP,ENO1,HK2,SLC2A1,BNIP3L,PIM1,UNC5B,GPI,EGLN1,TFRC,S100A10,NAMPT,AK4,IGFBP5,ADIPOR1,HAX1,ITPKB,IFITM3,SQSTM1,DDIT3,TPM1,EGLN3,HILPDA
GO:BP	cellular response to chemical stimulus	GO:0070887	8.92875e-05	4.04921	3364	45	25	17847	PDK1,BNIP3,MIF,PGK1,GAPDH,FAM162A,PFKP,ENO1,HK2,BNIP3L,PIM1,EGLN1,TFRC,NAMPT,AK4,IGFBP5,ADIPOR1,HAX1,ITPKB,IFITM3,SQSTM1,DDIT3,TPM1,EGLN3,HILPDA
GO:BP	carbohydrate derivative metabolic process	GO:1901135	0.000104918	3.97915	1123	45	15	17847	PDK1,PGK1,GAPDH,LDHA,PFKP,ENO1,ALDOA,HK2,TPI1,ENO2,PGAM1,PIM1,GPI,AK4,NEU1
GO:BP	small molecule catabolic process	GO:0044282	0.000250242	3.60164	444	45	10	17847	PGK1,GAPDH,PFKP,ENO1,ALDOA,HK2,TPI1,ENO2,PGAM1,GPI
GO:BP	small molecule biosynthetic process	GO:0044283	0.000303012	3.51854	721	45	12	17847	MIF,PGK1,GAPDH,ENO1,ALDOA,TPI1,ENO2,PGAM1,GPI,PLOD2,ADIPOR1,ITPKB
GO:BP	protein hydroxylation	GO:0018126	0.00075235	3.12358	24	45	4	17847	P4HA1,EGLN1,PLOD2,EGLN3
GO:BP	peptidyl-proline hydroxylation to 4-hydroxy-L-proline	GO:0018401	0.00173229	2.76138	8	45	3	17847	P4HA1,EGLN1,EGLN3
GO:BP	mitochondrion disassembly	GO:0061726	0.0023899	2.62162	74	45	5	17847	BNIP3,HK2,BNIP3L,HAX1,SQSTM1
GO:BP	autophagy of mitochondrion	GO:0000422	0.0023899	2.62162	74	45	5	17847	BNIP3,HK2,BNIP3L,HAX1,SQSTM1
GO:BP	neuron apoptotic process	GO:0051402	0.0058428	2.23338	250	45	7	17847	BNIP3,GAPDH,FAM162A,UNC5B,GPI,DDIT3,EGLN3
GO:BP	neuron death	GO:0070997	0.00593567	2.22653	360	45	8	17847	BNIP3,GAPDH,FAM162A,UNC5B,GPI,NAMPT,DDIT3,EGLN3
GO:BP	regulation of autophagy of mitochondrion	GO:1903146	0.00694957	2.15804	41	45	4	17847	BNIP3,HK2,BNIP3L,HAX1
GO:BP	apoptotic process	GO:0006915	0.00744724	2.128	2013	45	17	17847	PDK1,BNIP3,MIF,GAPDH,LDHA,FAM162A,ENO1,HK2,BNIP3L,PIM1,UNC5B,GPI,HAX1,ITPKB,SQSTM1,DDIT3,EGLN3
GO:BP	peptidyl-proline hydroxylation	GO:0019511	0.0087693	2.05704	13	45	3	17847	P4HA1,EGLN1,EGLN3
GO:BP	cell death	GO:0008219	0.00946018	2.0241	2290	45	18	17847	PDK1,BNIP3,MIF,GAPDH,LDHA,FAM162A,ENO1,HK2,BNIP3L,PIM1,UNC5B,GPI,NAMPT,HAX1,ITPKB,SQSTM1,DDIT3,EGLN3
GO:BP	organelle disassembly	GO:1903008	0.0101268	1.99453	99	45	5	17847	BNIP3,HK2,BNIP3L,HAX1,SQSTM1
GO:BP	cellular response to stress	GO:0033554	0.010498	1.97889	2064	45	17	17847	PDK1,BNIP3,MIF,PGK1,FAM162A,ENO1,HK2,SLC2A1,BNIP3L,EGLN1,NAMPT,AK4,SQSTM1,DDIT3,TPM1,EGLN3,HILPDA
GO:BP	regulation of apoptotic process	GO:0042981	0.0105754	1.9757	1610	45	15	17847	BNIP3,MIF,GAPDH,LDHA,FAM162A,ENO1,BNIP3L,PIM1,UNC5B,GPI,HAX1,ITPKB,SQSTM1,DDIT3,EGLN3
GO:BP	methylglyoxal biosynthetic process	GO:0019242	0.0129514	1.88768	2	45	2	17847	TPI1,GPI
GO:BP	regulation of mitochondrion organization	GO:0010821	0.0130345	1.8849	183	45	6	17847	BNIP3,FAM162A,HK2,BNIP3L,HAX1,SQSTM1
GO:BP	regulation of programmed cell death	GO:0043067	0.0130741	1.88359	1638	45	15	17847	BNIP3,MIF,GAPDH,LDHA,FAM162A,ENO1,BNIP3L,PIM1,UNC5B,GPI,HAX1,ITPKB,SQSTM1,DDIT3,EGLN3
GO:BP	4-hydroxyproline metabolic process	GO:0019471	0.013902	1.85692	15	45	3	17847	P4HA1,EGLN1,EGLN3
GO:BP	programmed cell death	GO:0012501	0.0193496	1.71333	2159	45	17	17847	PDK1,BNIP3,MIF,GAPDH,LDHA,FAM162A,ENO1,HK2,BNIP3L,PIM1,UNC5B,GPI,HAX1,ITPKB,SQSTM1,DDIT3,EGLN3
GO:BP	phosphorylation	GO:0016310	0.0264963	1.57682	2462	45	18	17847	PDK1,MIF,PGK1,GAPDH,LDHA,PFKP,ENO1,ALDOA,HK2,TPI1,ENO2,PGAM1,PIM1,GPI,AK4,HAX1,ITPKB,SQSTM1
GO:BP	regulation of cell death	GO:0010941	0.0313231	1.50414	1760	45	15	17847	BNIP3,MIF,GAPDH,LDHA,FAM162A,ENO1,BNIP3L,PIM1,UNC5B,GPI,HAX1,ITPKB,SQSTM1,DDIT3,EGLN3
GO:BP	regulation of autophagy	GO:0010506	0.0365542	1.43706	331	45	7	17847	BNIP3,GAPDH,HK2,BNIP3L,NAMPT,HAX1,DDIT3

## Sheet: PF-Immune-Reactive (DEG)
Table S4, Related to Figures 2, 4. GO term enrichment using cell population-specific signature and top 30 metaprogram genes
source	term_name	term_id	adjusted_p_value	negative_log10_of_adjusted_p_value	term_size	query_size	intersection_size	effective_domain_size	intersections
GO:BP	type I interferon signaling pathway	GO:0060337	1.49652e-10	9.82492	95	33	9	17847	IFITM3,HLA-C,HLA-B,IFI6,HLA-A,ISG15,IFITM2,STAT1,IFI27
GO:BP	cellular response to type I interferon	GO:0071357	1.49652e-10	9.82492	95	33	9	17847	IFITM3,HLA-C,HLA-B,IFI6,HLA-A,ISG15,IFITM2,STAT1,IFI27
GO:BP	response to type I interferon	GO:0034340	2.19402e-10	9.65876	99	33	9	17847	IFITM3,HLA-C,HLA-B,IFI6,HLA-A,ISG15,IFITM2,STAT1,IFI27
GO:BP	antigen processing and presentation of exogenous peptide antigen via MHC class I, TAP-independent	GO:0002480	1.24875e-06	5.90352	8	33	4	17847	HLA-C,HLA-B,B2M,HLA-A
GO:BP	immune effector process	GO:0002252	3.2749e-06	5.4848	1273	33	15	17847	C4B,C4A,IFITM3,HLA-C,HLA-B,CFI,SERPINA3,B2M,IFI6,HLA-A,ISG15,IFITM2,C1R,STAT1,IFI27
GO:BP	cytokine-mediated signaling pathway	GO:0019221	1.60075e-05	4.79568	797	33	12	17847	IFITM3,HLA-C,HLA-B,B2M,IFI6,HLA-A,ISG15,TNFRSF11B,IFITM2,STAT1,CDKN1A,IFI27
GO:BP	innate immune response	GO:0045087	1.84598e-05	4.73377	1000	33	13	17847	C4B,C4A,IFITM3,HLA-C,HLA-B,CFI,B2M,IFI6,HLA-A,ISG15,IFITM2,STAT1,IFI27
GO:BP	response to interferon-gamma	GO:0034341	0.000107525	3.96849	196	33	7	17847	IFITM3,HLA-C,HLA-B,B2M,HLA-A,IFITM2,STAT1
GO:BP	defense response to other organism	GO:0098542	0.000154507	3.81105	1196	33	13	17847	C4B,C4A,IFITM3,HLA-C,HLA-B,CFI,B2M,IFI6,HLA-A,ISG15,IFITM2,STAT1,IFI27
GO:BP	response to other organism	GO:0051707	0.000364832	3.43791	1536	33	14	17847	C4B,C4A,IFITM3,HLA-C,HLA-B,CFI,CA3,B2M,IFI6,HLA-A,ISG15,IFITM2,STAT1,IFI27
GO:BP	response to external biotic stimulus	GO:0043207	0.000370772	3.43089	1538	33	14	17847	C4B,C4A,IFITM3,HLA-C,HLA-B,CFI,CA3,B2M,IFI6,HLA-A,ISG15,IFITM2,STAT1,IFI27
GO:BP	response to biotic stimulus	GO:0009607	0.000445679	3.35098	1561	33	14	17847	C4B,C4A,IFITM3,HLA-C,HLA-B,CFI,CA3,B2M,IFI6,HLA-A,ISG15,IFITM2,STAT1,IFI27
GO:BP	cellular response to cytokine stimulus	GO:0071345	0.000680406	3.16723	1121	33	12	17847	IFITM3,HLA-C,HLA-B,B2M,IFI6,HLA-A,ISG15,TNFRSF11B,IFITM2,STAT1,CDKN1A,IFI27
GO:BP	interferon-gamma-mediated signaling pathway	GO:0060333	0.000967294	3.01444	87	33	5	17847	HLA-C,HLA-B,B2M,HLA-A,STAT1
GO:BP	response to cytokine	GO:0034097	0.00164138	2.78479	1217	33	12	17847	IFITM3,HLA-C,HLA-B,B2M,IFI6,HLA-A,ISG15,TNFRSF11B,IFITM2,STAT1,CDKN1A,IFI27
GO:BP	defense response	GO:0006952	0.00194177	2.7118	1760	33	14	17847	C4B,C4A,IFITM3,HLA-C,HLA-B,CFI,SERPINA3,B2M,IFI6,HLA-A,ISG15,IFITM2,STAT1,IFI27
GO:BP	immune system process	GO:0002376	0.00454918	2.34207	3214	33	18	17847	C4B,C4A,IFITM3,HLA-C,HLA-B,CFI,SERPINA3,B2M,IFI6,HLA-A,ISG15,ZBTB16,IFITM2,ACTN1,C1R,STAT1,CDKN1A,IFI27
GO:BP	response to external stimulus	GO:0009605	0.00534182	2.27231	2887	33	17	17847	C4B,GFRA2,C4A,IFITM3,HLA-C,HLA-B,CFI,CA3,B2M,IFI6,HLA-A,ISG15,TNFRSF11B,IFITM2,STAT1,CDKN1A,IFI27
GO:BP	lymphocyte mediated immunity	GO:0002449	0.0057761	2.23837	354	33	7	17847	C4B,C4A,HLA-B,CFI,B2M,HLA-A,C1R
GO:BP	negative regulation of multi-organism process	GO:0043901	0.00609956	2.2147	227	33	6	17847	IFITM3,HLA-B,HLA-A,ISG15,IFITM2,STAT1
GO:BP	adaptive immune response based on somatic recombination of immune receptors built from immunoglobulin superfamily domains	GO:0002460	0.00622079	2.20615	358	33	7	17847	C4B,C4A,HLA-B,CFI,B2M,HLA-A,C1R
GO:BP	immune response	GO:0006955	0.00775253	2.11056	2286	33	15	17847	C4B,C4A,IFITM3,HLA-C,HLA-B,CFI,SERPINA3,B2M,IFI6,HLA-A,ISG15,IFITM2,C1R,STAT1,IFI27
GO:BP	defense response to virus	GO:0051607	0.00991646	2.00364	247	33	6	17847	IFITM3,IFI6,ISG15,IFITM2,STAT1,IFI27
GO:BP	negative regulation of biological process	GO:0048519	0.0124526	1.90474	5596	33	23	17847	C4B,GFRA2,C4A,IFITM3,HLA-B,COL6A3,SERPINA3,B2M,GFAP,IFI6,HLA-A,ISG15,ZBTB16,TNFRSF11B,HEY1,IFITM2,DHRS3,ACTN1,SPON1,TFCP2L1,STAT1,CDKN1A,IFI27
GO:BP	antigen processing and presentation of exogenous peptide antigen via MHC class I, TAP-dependent	GO:0002479	0.0198732	1.70173	75	33	4	17847	HLA-C,HLA-B,B2M,HLA-A
GO:BP	antigen processing and presentation of exogenous peptide antigen via MHC class I	GO:0042590	0.0244392	1.61191	79	33	4	17847	HLA-C,HLA-B,B2M,HLA-A
GO:BP	regulation of immune effector process	GO:0002697	0.0269368	1.56965	448	33	7	17847	C4B,C4A,HLA-B,CFI,B2M,HLA-A,STAT1
GO:BP	cellular response to interferon-gamma	GO:0071346	0.0318179	1.49733	177	33	5	17847	HLA-C,HLA-B,B2M,HLA-A,STAT1
GO:BP	response to interferon-beta	GO:0035456	0.0377171	1.42346	29	33	3	17847	IFITM3,IFITM2,STAT1
GO:BP	leukocyte mediated immunity	GO:0002443	0.0383293	1.41647	874	33	9	17847	C4B,C4A,HLA-C,HLA-B,CFI,SERPINA3,B2M,HLA-A,C1R
GO:BP	regulation of immune system process	GO:0002682	0.0441478	1.35509	1671	33	12	17847	C4B,C4A,HLA-C,HLA-B,CFI,B2M,HLA-A,ISG15,ZBTB16,C1R,STAT1,CDKN1A

## Sheet: PF-Astroependymal-like (DEG)
Table S4, Related to Figures 2, 4. GO term enrichment using cell population-specific signature and top 30 metaprogram genes
source	term_name	term_id	adjusted_p_value	negative_log10_of_adjusted_p_value	term_size	query_size	intersection_size	effective_domain_size	intersections
GO:BP	fluid transport	GO:0042044	0.0251577	1.59933	28	31	3	17847	AQP4,AQP1,AHCYL1

## Sheet: PF-Ependymal-like (DEG)
Table S4, Related to Figures 2, 4. GO term enrichment using cell population-specific signature and top 30 metaprogram genes
source	term_name	term_id	adjusted_p_value	negative_log10_of_adjusted_p_value	term_size	query_size	intersection_size	effective_domain_size	intersections
GO:BP	microtubule-based process	GO:0007017	1.19284e-26	25.9234	762	152	49	17847	CCDC78,ROPN1L,DNAAF1,DNAI2,RSPH1,CCDC39,TUBA4B,DYNLRB2,DNAH3,TEKT1,ZMYND10,IQCG,DNAH10,DNAH11,TEKT4,CCDC65,DNAH12,DNAH2,SPAG17,DNAI1,SPEF1,DNAH9,ZBBX,CETN2,RABL2B,IFT46,DNAH6,UCHL1,CCDC13,WDR66,SPA17,KIF19,WDR63,KIF9,LRGUK,ULK4,NME5,HYDIN,EFHC1,RSPH4A,DNAJB13,DNAAF3,TACC2,ARMC4,GAS8,TEKT2,WDR19,CEP19,FAM107A
GO:BP	cilium movement	GO:0003341	1.51436e-25	24.8198	72	152	22	17847	ROPN1L,DNAAF1,DNAI2,CCDC39,DNAH3,TEKT1,DNAH11,TEKT4,CCDC65,SPAG17,DNAI1,DNAH9,ZBBX,WDR66,SPA17,WDR63,NME5,HYDIN,RSPH4A,ARMC4,GAS8,TEKT2
GO:BP	microtubule-based movement	GO:0007018	7.97247e-25	24.0984	285	152	33	17847	ROPN1L,DNAAF1,DNAI2,CCDC39,DYNLRB2,DNAH3,TEKT1,DNAH10,DNAH11,TEKT4,CCDC65,DNAH12,DNAH2,SPAG17,DNAI1,DNAH9,ZBBX,RABL2B,IFT46,DNAH6,UCHL1,WDR66,SPA17,KIF19,WDR63,KIF9,NME5,HYDIN,RSPH4A,ARMC4,GAS8,TEKT2,WDR19
GO:BP	cilium organization	GO:0044782	4.44256e-24	23.3524	385	152	36	17847	DNAAF1,DNAI2,RSPH1,CCDC39,DYNLRB2,TEKT1,ZMYND10,IQCG,TEKT4,CCDC65,SPAG17,DNAI1,MNS1,CETN2,RABL2B,TMEM231,IFT46,CCDC13,KIF19,WDR63,LRGUK,NME5,HYDIN,RSPH4A,DNAJB13,CCDC113,DNAAF3,B9D1,ARMC4,UBXN10,GAS8,DZIP1L,TEKT2,DCDC2,WDR19,CEP19
GO:BP	cilium assembly	GO:0060271	1.31849e-23	22.8799	367	152	35	17847	DNAAF1,DNAI2,RSPH1,CCDC39,DYNLRB2,TEKT1,ZMYND10,IQCG,TEKT4,CCDC65,SPAG17,DNAI1,MNS1,CETN2,RABL2B,TMEM231,IFT46,CCDC13,WDR63,LRGUK,NME5,HYDIN,RSPH4A,DNAJB13,CCDC113,DNAAF3,B9D1,ARMC4,UBXN10,GAS8,DZIP1L,TEKT2,DCDC2,WDR19,CEP19
GO:BP	axoneme assembly	GO:0035082	3.79559e-20	19.4207	61	152	18	17847	DNAAF1,DNAI2,RSPH1,CCDC39,ZMYND10,IQCG,CCDC65,SPAG17,DNAI1,WDR63,LRGUK,HYDIN,RSPH4A,DNAJB13,DNAAF3,ARMC4,GAS8,TEKT2
GO:BP	cell projection assembly	GO:0030031	3.58486e-18	17.4455	572	152	36	17847	DNAAF1,DNAI2,RSPH1,CCDC39,DYNLRB2,TEKT1,ZMYND10,IQCG,TEKT4,CCDC65,SPAG17,DNAI1,MNS1,CETN2,RABL2B,TMEM231,IFT46,CCDC13,WDR63,LRGUK,NME5,HYDIN,RSPH4A,DNAJB13,CCDC113,DNAAF3,TSGA10,B9D1,ARMC4,UBXN10,GAS8,DZIP1L,TEKT2,DCDC2,WDR19,CEP19
GO:BP	plasma membrane bounded cell projection assembly	GO:0120031	1.68131e-17	16.7744	559	152	35	17847	DNAAF1,DNAI2,RSPH1,CCDC39,DYNLRB2,TEKT1,ZMYND10,IQCG,TEKT4,CCDC65,SPAG17,DNAI1,MNS1,CETN2,RABL2B,TMEM231,IFT46,CCDC13,WDR63,LRGUK,NME5,HYDIN,RSPH4A,DNAJB13,CCDC113,DNAAF3,B9D1,ARMC4,UBXN10,GAS8,DZIP1L,TEKT2,DCDC2,WDR19,CEP19
GO:BP	microtubule bundle formation	GO:0001578	1.67516e-16	15.7759	93	152	18	17847	DNAAF1,DNAI2,RSPH1,CCDC39,ZMYND10,IQCG,CCDC65,SPAG17,DNAI1,WDR63,LRGUK,HYDIN,RSPH4A,DNAJB13,DNAAF3,ARMC4,GAS8,TEKT2
GO:BP	organelle assembly	GO:0070925	1.99065e-14	13.701	841	152	38	17847	CCDC78,DNAAF1,DNAI2,RSPH1,CCDC39,DYNLRB2,TEKT1,ZMYND10,IQCG,TEKT4,CCDC65,SPAG17,DNAI1,MNS1,CETN2,RABL2B,TMEM231,IFT46,CCDC13,WDR63,KIF9,LRGUK,NME5,HYDIN,RSPH4A,DNAJB13,CCDC113,DNAAF3,B9D1,C9ORF72,ARMC4,UBXN10,GAS8,DZIP1L,TEKT2,DCDC2,WDR19,CEP19
GO:BP	cell projection organization	GO:0030030	7.73659e-14	13.1115	1562	152	50	17847	CCDC78,DNAAF1,DNAI2,RSPH1,CCDC39,DYNLRB2,TEKT1,ZMYND10,IQCG,TEKT4,CCDC65,SPAG17,DNAI1,MUSK,FAM92B,AK7,MNS1,DNAH9,CETN2,RABL2B,TMEM231,PIFO,IFT46,UCHL1,CCDC13,KIF19,WDR63,LRGUK,SPAG6,ULK4,NME5,HYDIN,CXCL12,RSPH4A,DNAJB13,CCDC113,DNAAF3,TSGA10,B9D1,C9ORF72,EFHC2,ARMC4,UBXN10,GAS8,DZIP1L,TEKT2,MATN2,DCDC2,WDR19,CEP19
GO:BP	cilium or flagellum-dependent cell motility	GO:0001539	1.64845e-13	12.7829	113	152	17	17847	ROPN1L,CCDC39,DNAH3,TEKT1,IQCG,DNAH11,TEKT4,CCDC65,PLTP,DNAH2,DNAI1,WDR66,WDR63,EFHC1,RSPH4A,GAS8,TEKT2
GO:BP	cilium-dependent cell motility	GO:0060285	1.64845e-13	12.7829	113	152	17	17847	ROPN1L,CCDC39,DNAH3,TEKT1,IQCG,DNAH11,TEKT4,CCDC65,PLTP,DNAH2,DNAI1,WDR66,WDR63,EFHC1,RSPH4A,GAS8,TEKT2
GO:BP	microtubule cytoskeleton organization	GO:0000226	9.46662e-12	11.0238	563	152	29	17847	CCDC78,DNAAF1,DNAI2,RSPH1,CCDC39,TUBA4B,ZMYND10,IQCG,CCDC65,SPAG17,DNAI1,SPEF1,CETN2,CCDC13,KIF19,WDR63,LRGUK,ULK4,HYDIN,EFHC1,RSPH4A,DNAJB13,DNAAF3,TACC2,ARMC4,GAS8,TEKT2,CEP19,FAM107A
GO:BP	axonemal dynein complex assembly	GO:0070286	1.13304e-10	9.94575	31	152	10	17847	DNAAF1,DNAI2,CCDC39,ZMYND10,CCDC65,DNAI1,WDR63,DNAAF3,ARMC4,TEKT2
GO:BP	epithelial cilium movement involved in extracellular fluid movement	GO:0003351	1.52709e-09	8.81614	27	152	9	17847	ROPN1L,DNAAF1,CCDC39,DNAH11,SPAG17,DNAI1,SPA17,NME5,GAS8
GO:BP	plasma membrane bounded cell projection organization	GO:0120036	1.85229e-09	8.73229	1523	152	43	17847	DNAAF1,DNAI2,RSPH1,CCDC39,DYNLRB2,TEKT1,ZMYND10,IQCG,TEKT4,CCDC65,SPAG17,DNAI1,MUSK,MNS1,CETN2,RABL2B,TMEM231,IFT46,UCHL1,CCDC13,KIF19,WDR63,LRGUK,ULK4,NME5,HYDIN,CXCL12,RSPH4A,DNAJB13,CCDC113,DNAAF3,B9D1,C9ORF72,EFHC2,ARMC4,UBXN10,GAS8,DZIP1L,TEKT2,MATN2,DCDC2,WDR19,CEP19
GO:BP	extracellular transport	GO:0006858	4.5615e-09	8.34089	30	152	9	17847	ROPN1L,DNAAF1,CCDC39,DNAH11,SPAG17,DNAI1,SPA17,NME5,GAS8
GO:BP	cilium movement involved in cell motility	GO:0060294	1.23734e-06	5.90751	23	152	7	17847	TEKT1,DNAH11,TEKT4,WDR63,RSPH4A,GAS8,TEKT2
GO:BP	microtubule-based transport	GO:0099111	1.4533e-06	5.83765	187	152	14	17847	ROPN1L,DNAAF1,CCDC39,DYNLRB2,DNAH11,SPAG17,DNAI1,RABL2B,IFT46,UCHL1,SPA17,NME5,GAS8,WDR19
GO:BP	cytoskeleton organization	GO:0007010	4.25112e-06	5.3715	1353	152	35	17847	CCDC78,DNAAF1,DNAI2,RSPH1,CCDC39,TUBA4B,ZMYND10,IQCG,CCDC65,SPAG17,DNAI1,SPEF1,ANXA1,ARHGAP18,CETN2,CCDC13,KIF19,WDR63,SYNE1,LRGUK,ULK4,HYDIN,EFHC1,CXCL12,RSPH4A,DNAJB13,DNAAF3,TACC2,SCIN,C9ORF72,ARMC4,GAS8,TEKT2,CEP19,FAM107A
GO:BP	movement of cell or subcellular component	GO:0006928	8.98722e-06	5.04637	2221	152	46	17847	ROPN1L,DNAAF1,DNAI2,CCDC39,DYNLRB2,DNAH3,TEKT1,IQCG,DNAH10,DNAH11,TEKT4,CCDC65,DNAH12,PLTP,DNAH2,SPAG17,DNAI1,SPEF1,ANXA1,DNAH9,ARHGAP18,ZBBX,IL16,RABL2B,IFT46,DNAH6,UCHL1,WDR66,SPA17,KIF19,WDR63,KIF9,ULK4,NME5,HYDIN,EFHC1,CXCL12,RSPH4A,ARMC4,GAS8,TEKT2,MATN2,DCDC2,WDR19,FBLN1,FAM107A
GO:BP	sperm motility	GO:0097722	0.000132267	3.87855	89	152	9	17847	ROPN1L,CCDC39,IQCG,DNAH11,PLTP,DNAI1,WDR66,GAS8,TEKT2
GO:BP	flagellated sperm motility	GO:0030317	0.000132267	3.87855	89	152	9	17847	ROPN1L,CCDC39,IQCG,DNAH11,PLTP,DNAI1,WDR66,GAS8,TEKT2
GO:BP	inner dynein arm assembly	GO:0036159	0.000157891	3.80164	14	152	5	17847	DNAAF1,CCDC39,ZMYND10,WDR63,TEKT2
GO:BP	cellular component assembly	GO:0022607	0.000317772	3.49788	3017	152	52	17847	CCDC78,DNAAF1,DNAI2,RSPH1,CCDC39,DYNLRB2,TEKT1,ZMYND10,C9ORF24,IQCG,CD36,TEKT4,CCDC65,CDHR3,SPAG17,DNAI1,MUSK,MNS1,ARHGAP18,CETN2,RABL2B,TMEM231,IFT46,CCDC13,FRMPD2,WDR63,KIF9,LRGUK,NME5,HYDIN,CXCL12,RSPH4A,DNAJB13,CCDC113,DNAAF3,TP73,ANXA2,TSGA10,PIH1D2,B9D1,SCIN,C9ORF72,ARMC4,UBXN10,COLQ,GAS8,DZIP1L,TEKT2,DCDC2,WDR19,CEP19,FAM107A
GO:BP	outer dynein arm assembly	GO:0036158	0.000339783	3.4688	16	152	5	17847	DNAAF1,DNAI2,ZMYND10,DNAI1,ARMC4
GO:BP	spermatogenesis	GO:0007283	0.000345765	3.46122	540	152	19	17847	ROPN1L,RSPH1,SPAG8,C9ORF24,IQCG,MNS1,CETN2,SPA17,SYNE1,TSNAXIP1,LRGUK,SPAG6,NME5,SPEF2,PACRG,MORN2,TSGA10,C11ORF74,MYCBP
GO:BP	regulation of cilium movement	GO:0003352	0.00047806	3.32052	17	152	5	17847	DNAAF1,CCDC39,DNAH11,CCDC65,ARMC4
GO:BP	male gamete generation	GO:0048232	0.000571939	3.24265	558	152	19	17847	ROPN1L,RSPH1,SPAG8,C9ORF24,IQCG,MNS1,CETN2,SPA17,SYNE1,TSNAXIP1,LRGUK,SPAG6,NME5,SPEF2,PACRG,MORN2,TSGA10,C11ORF74,MYCBP
GO:BP	axonemal central apparatus assembly	GO:1904158	0.00121149	2.91668	3	152	3	17847	SPAG17,HYDIN,DNAJB13
GO:BP	reproductive process	GO:0022414	0.00345818	2.46115	1462	152	31	17847	ROPN1L,RSPH1,SPAG8,CCDC39,C9ORF24,IQCG,DNAH11,PLTP,DNAI1,ANXA1,MNS1,CETN2,WDR66,SPA17,SYNE1,TSNAXIP1,LRGUK,SPAG6,NME5,IGFBP7,SPEF2,PACRG,MORN2,TSGA10,GAS8,TEKT2,SLC38A3,WDR19,C11ORF74,MYCBP,FBLN1
GO:BP	cellular component biogenesis	GO:0044085	0.00349228	2.45689	3253	152	52	17847	CCDC78,DNAAF1,DNAI2,RSPH1,CCDC39,DYNLRB2,TEKT1,ZMYND10,C9ORF24,IQCG,CD36,TEKT4,CCDC65,CDHR3,SPAG17,DNAI1,MUSK,MNS1,ARHGAP18,CETN2,RABL2B,TMEM231,IFT46,CCDC13,FRMPD2,WDR63,KIF9,LRGUK,NME5,HYDIN,CXCL12,RSPH4A,DNAJB13,CCDC113,DNAAF3,TP73,ANXA2,TSGA10,PIH1D2,B9D1,SCIN,C9ORF72,ARMC4,UBXN10,COLQ,GAS8,DZIP1L,TEKT2,DCDC2,WDR19,CEP19,FAM107A
GO:BP	reproduction	GO:0000003	0.0036103	2.44246	1465	152	31	17847	ROPN1L,RSPH1,SPAG8,CCDC39,C9ORF24,IQCG,DNAH11,PLTP,DNAI1,ANXA1,MNS1,CETN2,WDR66,SPA17,SYNE1,TSNAXIP1,LRGUK,SPAG6,NME5,IGFBP7,SPEF2,PACRG,MORN2,TSGA10,GAS8,TEKT2,SLC38A3,WDR19,C11ORF74,MYCBP,FBLN1
GO:BP	regulation of cilium beat frequency	GO:0003356	0.00474795	2.32349	12	152	4	17847	DNAAF1,CCDC39,DNAH11,ARMC4
GO:BP	regulation of microtubule-based movement	GO:0060632	0.0140342	1.85281	32	152	5	17847	DNAAF1,CCDC39,DNAH11,CCDC65,ARMC4
GO:BP	gamete generation	GO:0007276	0.0149102	1.82652	696	152	19	17847	ROPN1L,RSPH1,SPAG8,C9ORF24,IQCG,MNS1,CETN2,SPA17,SYNE1,TSNAXIP1,LRGUK,SPAG6,NME5,SPEF2,PACRG,MORN2,TSGA10,C11ORF74,MYCBP
GO:BP	determination of left/right symmetry	GO:0007368	0.0183738	1.7358	121	152	8	17847	DNAAF1,DNAI2,CCDC39,C9ORF116,DNAH11,DNAI1,ARMC4,GAS8
GO:BP	determination of bilateral symmetry	GO:0009855	0.0310972	1.50728	130	152	8	17847	DNAAF1,DNAI2,CCDC39,C9ORF116,DNAH11,DNAI1,ARMC4,GAS8
GO:BP	specification of symmetry	GO:0009799	0.0328835	1.48302	131	152	8	17847	DNAAF1,DNAI2,CCDC39,C9ORF116,DNAH11,DNAI1,ARMC4,GAS8
GO:BP	organelle organization	GO:0006996	0.0398725	1.39933	3920	152	56	17847	CCDC78,SPATA18,DNAAF1,DNAI2,RSPH1,CCDC39,TUBA4B,DYNLRB2,TEKT1,ZMYND10,DYDC2,IQCG,TEKT4,CCDC65,SPAG17,DNAI1,SPEF1,ANXA1,MNS1,ARHGAP18,CETN2,RABL2B,TMEM231,IFT46,CCDC13,KIF19,WDR63,SYNE1,KIF9,LRGUK,ULK4,NME5,HYDIN,EFHC1,CXCL12,RSPH4A,NEK11,DNAJB13,CCDC113,DNAAF3,IK,TP73,ANXA2,TACC2,B9D1,SCIN,C9ORF72,ARMC4,UBXN10,GAS8,DZIP1L,TEKT2,DCDC2,WDR19,CEP19,FAM107A

## Sheet: ST-Radial-Glia-like (DEG)
Table S4, Related to Figures 2, 4. GO term enrichment using cell population-specific signature and top 30 metaprogram genes
source	term_name	term_id	adjusted_p_value	negative_log10_of_adjusted_p_value	term_size	query_size	intersection_size	effective_domain_size	intersections
GO:BP	nervous system development	GO:0007399	6.52863e-07	6.18518	2400	70	31	17847	P2RX5,RAP1GAP,SLIT1,CHD5,PTPRZ1,PTN,SLC1A2,SLITRK2,AGT,TNC,HDAC4,NRXN1,ASCL1,SEZ6L,MYO7A,ST8SIA2,HES6,TP73,CRB1,SEMA6A,BCAN,FLRT2,KCNJ10,CLDN5,MT3,CSGALNACT1,ASTN1,WNT7B,ELL3,HMGCS1,XAB2
GO:BP	neurogenesis	GO:0022008	0.00194365	2.71138	1656	70	21	17847	RAP1GAP,SLIT1,CHD5,PTPRZ1,PTN,SLITRK2,AGT,TNC,NRXN1,ASCL1,MYO7A,HES6,TP73,CRB1,SEMA6A,FLRT2,KCNJ10,MT3,ASTN1,WNT7B,ELL3
GO:BP	generation of neurons	GO:0048699	0.00312917	2.50457	1556	70	20	17847	RAP1GAP,SLIT1,CHD5,PTPRZ1,PTN,SLITRK2,AGT,TNC,NRXN1,ASCL1,MYO7A,HES6,TP73,CRB1,SEMA6A,FLRT2,MT3,ASTN1,WNT7B,ELL3
GO:BP	animal organ development	GO:0048513	0.00370215	2.43155	3635	70	32	17847	RAP1GAP,SLIT1,CHD5,PTPRZ1,PTN,SLC1A2,AGT,TNC,HDAC4,FGFR3,NRXN1,IGF2,ASCL1,TOX,SEZ6L,MYO3A,MYO7A,TP73,CRB1,SEMA6A,KIF26B,BCAN,FLRT2,CLDN5,MT3,TBX5,CSGALNACT1,WNT7B,ADAMTSL2,ELL3,HMGCS1,XAB2
GO:BP	developmental growth	GO:0048589	0.00551991	2.25807	688	70	13	17847	SLIT1,PTN,SLC1A2,AGT,TNC,FGFR3,IGF2,TP73,SEMA6A,KIF26B,MT3,TBX5,WNT7B
GO:BP	system development	GO:0048731	0.00654272	2.18424	4967	70	38	17847	P2RX5,RAP1GAP,SLIT1,CHD5,PTPRZ1,PTN,SLC1A2,SLITRK2,AGT,TNC,HDAC4,FGFR3,NRXN1,IGF2,ASCL1,TOX,SEZ6L,MYO3A,MYO7A,ST8SIA2,HES6,TP73,CRB1,SEMA6A,KIF26B,BCAN,FLRT2,KCNJ10,CLDN5,MT3,TBX5,CSGALNACT1,ASTN1,WNT7B,ADAMTSL2,ELL3,HMGCS1,XAB2
GO:BP	animal organ morphogenesis	GO:0009887	0.00769942	2.11354	1080	70	16	17847	SLIT1,PTN,AGT,TNC,FGFR3,IGF2,MYO3A,MYO7A,CRB1,SEMA6A,KIF26B,FLRT2,CLDN5,TBX5,CSGALNACT1,WNT7B
GO:BP	synapse organization	GO:0050808	0.0115242	1.93839	416	70	10	17847	SLIT1,PTN,SLITRK2,TNC,NRXN1,SEZ6L,CACNB1,BCAN,FLRT2,WNT7B
GO:BP	response to growth factor	GO:0070848	0.0115469	1.93754	736	70	13	17847	RAP1GAP,PTN,AGT,TNC,FGFR3,NRXN1,ASCL1,SEMA6A,FLRT2,CLDN5,MT3,ADAMTSL2,MAP2K3
GO:BP	central nervous system development	GO:0007417	0.0159099	1.79833	1009	70	15	17847	SLIT1,CHD5,PTPRZ1,PTN,SLC1A2,NRXN1,ASCL1,SEZ6L,TP73,BCAN,KCNJ10,MT3,WNT7B,HMGCS1,XAB2
GO:BP	head development	GO:0060322	0.0237787	1.62381	787	70	13	17847	SLIT1,CHD5,PTN,SLC1A2,NRXN1,ASCL1,SEZ6L,BCAN,CLDN5,MT3,WNT7B,HMGCS1,XAB2
GO:BP	regulation of nervous system development	GO:0051960	0.0354215	1.45073	945	70	14	17847	RAP1GAP,SLIT1,PTPRZ1,PTN,SLITRK2,AGT,NRXN1,ASCL1,HES6,TP73,SEMA6A,FLRT2,MT3,ELL3
GO:BP	anatomical structure development	GO:0048856	0.0428818	1.36773	6028	70	41	17847	FABP5,P2RX5,RAP1GAP,SLIT1,CHD5,PID1,PTPRZ1,PTN,SLC1A2,SLITRK2,AGT,TNC,HDAC4,FGFR3,NRXN1,IGF2,ASCL1,TOX,ALDOC,SEZ6L,MYO3A,MYO7A,ST8SIA2,HES6,TP73,CRB1,SEMA6A,KIF26B,BCAN,FLRT2,KCNJ10,CLDN5,MT3,TBX5,CSGALNACT1,ASTN1,WNT7B,ADAMTSL2,ELL3,HMGCS1,XAB2
GO:BP	neuron differentiation	GO:0030182	0.0466813	1.33086	1392	70	17	17847	RAP1GAP,SLIT1,CHD5,PTPRZ1,PTN,SLITRK2,AGT,TNC,NRXN1,ASCL1,MYO7A,TP73,CRB1,SEMA6A,FLRT2,MT3,WNT7B
GO:BP	cell development	GO:0048468	0.0480409	1.31839	2196	70	22	17847	RAP1GAP,SLIT1,CHD5,PTPRZ1,PTN,SLITRK2,AGT,TNC,HDAC4,NRXN1,ASCL1,MYO7A,HES6,TP73,CRB1,SEMA6A,FLRT2,KCNJ10,CLDN5,MT3,WNT7B,ELL3

[truncated: 7 more sheets: ST-Neuronal-Precursor-like (DEG, ST-RELA-variable (DEG), ST-Interferon-Response (DEG), ST-Metabolic (DEG), ST-Midline (DEG), ST-YAP1 (DEG), ST-Ependymal-like (DEG)]
