# Supplementary material for: Single-Cell RNA-Seq Reveals Cellular Hierarchies and Impaired Developmental Trajectories in Pediatric Ependymoma
Source: Cancer Cell. 2020 Jul 13;38(1):44–59.e9. doi: 10.1016/j.ccell.2020.06.004 (PMC7479515; doi:10.1016/j.ccell.2020.06.004)
Supplement: Table S5. Relative TF Activity and Metaprogram-Specific TFs, Related to Figures 2 and 4 [file mmc6.xlsx]

## Sheet: TF_relative_activity_PF
Table S5, Related to Figures 2, 4. Relative TF activity and metaprogram-specific TFs
TF regulon	PF-Astroependymal-like	PF-Glial-Progenitor-like	PF-Ependymal-like	PF-G2M-Phase	PF-Immune-Reactive	PF-Metabolic	PF-Neuronal-Precursor-like	PF-NSC-like	PF-S-Phase
ALX3 (46g)	0.219858	0.276923	0.092545	0.150376	0.236434	0.243243	0.376812	0.320175	0.159763
APEX2 (12g)	0.184397	0.190769	0.152956	0.240602	0.147287	0.135135	0.217391	0.219298	0.301775
ARID3A (145g)	0.0212766	0.0276923	0.00642674	0.18797	0.0155039	0.0810811	0.811594	0.0745614	0.136095
ARNT2 (24g)	0	0	0.00128535	0	0	0	0	0	0
ARX_extended (39g)	0.0531915	0.0430769	0.0694087	0.0601504	0.0930233	0.121622	0.376812	0.0833333	0.0473373
ASCL1 (135g)	0.152482	0.0584615	0	0.0150376	0	0	0.0144928	0.00292398	0.00591716
ATF2_extended (75g)	0	0	0	0	0	0	0.0289855	0	0.00591716
ATF3 (274g)	0.0141844	0	0	0.0526316	0.0348837	0.0675676	0.0289855	0.549708	0.12426
ATF4 (193g)	0.0035461	0.0153846	0	0.12782	0.00387597	0.0540541	0.304348	0.419591	0.201183
ATF7_extended (17g)	0.0035461	0	0.00128535	0	0	0	0	0.00292398	0
ATOH1_extended (28g)	0.0460993	0.00923077	0.0141388	0.105263	0.00387597	0.0540541	0.623188	0.0409357	0.0828402
BACH1_extended (28g)	0.0673759	0.295385	0.0192802	0.112782	0.0581395	0.108108	0.405797	0.0994152	0.118343
BACH2_extended (17g)	0.244681	0.178462	0.147815	0.233083	0.205426	0.22973	0.304348	0.323099	0.266272
BARHL1_extended (13g)	0.0212766	0.00923077	0.0115681	0	0.00775194	0.0675676	0.391304	0.00584795	0.00591716
BARHL2_extended (20g)	0.0425532	0.0215385	0.029563	0.0451128	0.0465116	0	0.15942	0.0409357	0.0295858
BARX2_extended (13g)	0.124113	0.166154	0.365039	0.135338	0.255814	0.364865	0.362319	0.147661	0.147929
BATF (14g)	0.0212766	0.00923077	0.0115681	0.0075188	0.00387597	0	0.0144928	0.0190058	0
BATF3_extended (41g)	0.159574	0.203077	0.159383	0.165414	0.372093	0.378378	0.173913	0.25731	0.153846
BCL11A_extended (37g)	0.120567	0.0461538	0.0257069	0.0902256	0.0426357	0.0135135	0.608696	0.169591	0.136095
BCL3 (10g)	0.0744681	0.0769231	0.0282776	0.0601504	0.310078	0.243243	0.0724638	0.0614035	0.0236686
BCLAF1 (126g)	0	0	0	0	0	0	0	0.00146199	0
BHLHE40 (37g)	0	0	0	0	0	0	0	0.00146199	0
BNC1_extended (13g)	0.0531915	0.0338462	0.0539846	0.075188	0.0620155	0.108108	0.057971	0.106725	0.0828402
BRCA1 (558g)	0	0.00307692	0	0.511278	0	0	0	0.0102339	0.715976
BRF1_extended (38g)	0.0283688	0.0892308	0.0244216	0	0.0426357	0	0	0.0116959	0.0177515
CEBPA (13g)	0.035461	0.0307692	0.0822622	0.0676692	0.0503876	0.0675676	0.115942	0.0599415	0.118343
CEBPB (18g)	0.0638298	0.110769	0.131105	0.135338	0.248062	0.283784	0.173913	0.270468	0.16568
CEBPG (115g)	0	0.0307692	0	0	0.00775194	0.148649	0.057971	0	0.0118343
CEBPZ_extended (10g)	0.191489	0.24	0.147815	0.225564	0.236434	0.391892	0.405797	0.274854	0.236686
CREB1 (21g)	0	0.00923077	0	0.0075188	0.00387597	0.0135135	0.0144928	0.0131579	0
CREB3L2_extended (42g)	0.230496	0.101538	0.134961	0.172932	0.251938	0.378378	0.130435	0.318713	0.189349
CREM_extended (38g)	0.0390071	0.0246154	0.0578406	0.0150376	0.0581395	0.0405405	0.0289855	0.0877193	0.0414201
CRX (14g)	0	0.00615385	0.00128535	0	0	0	0	0.00146199	0
CTCF_extended (39g)	0.0035461	0.00307692	0	0.0676692	0.00775194	0.0135135	0.057971	0.0336257	0.0887574
CTCFL (12g)	0.070922	0.0553846	0.0732648	0.0827068	0.0581395	0.0810811	0.0869565	0.119883	0.0532544
CUX2_extended (30g)	0.141844	0.0707692	0.0681234	0.120301	0.108527	0.0810811	0.521739	0.269006	0.16568
DBP (23g)	0.163121	0.132308	0.167095	0.12782	0.127907	0.202703	0.217391	0.194444	0.118343
DBX1_extended (37g)	0.117021	0.0646154	0.0514139	0.203008	0.0542636	0.0810811	0.57971	0.0789474	0.147929
DBX2 (20g)	0.180851	0.101538	0.0578406	0.0977444	0.166667	0.121622	0.231884	0.162281	0.0769231
DLX1 (16g)	0.0177305	0.0523077	0.0102828	0.037594	0.0232558	0.027027	0.0869565	0.0277778	0.0414201
DLX2_extended (72g)	0	0	0.00257069	0.0075188	0	0	0.594203	0.00146199	0.0236686
DLX4_extended (33g)	0.109929	0.0369231	0.303342	0.150376	0.0542636	0.0945946	0.217391	0.0687135	0.0532544
DLX6 (15g)	0.0460993	0.0338462	0.00771208	0.0676692	0.0465116	0.0405405	0.130435	0.116959	0.0946746
DMBX1_extended (16g)	0.12766	0.0738462	0.0989717	0.0977444	0.108527	0.0540541	0.115942	0.0950292	0.12426
DMRT2 (12g)	0.0070922	0.00615385	0.00642674	0.0225564	0.00387597	0	0	0.00730994	0
DRGX_extended (46g)	0.0106383	0.00615385	0.308483	0.0075188	0.00387597	0.0135135	0	0.00146199	0.00591716
DUS3L (157g)	0.0106383	0.0307692	0.00128535	0	0.00387597	0.027027	0	0.00877193	0.0118343
DUXA_extended (10g)	0.0248227	0.0338462	0.0205656	0	0.0271318	0.0675676	0.0144928	0.0423977	0.0177515
E2F1 (543g)	0.0035461	0.0676923	0	0.766917	0.00775194	0.027027	0.101449	0.0497076	0.946746
E2F2 (965g)	0	0.0215385	0	0.654135	0	0	0.057971	0.0190058	0.828402
E2F3 (413g)	0	0.00307692	0	0.0977444	0	0	0	0.0102339	0.449704
E2F4_extended (15g)	0.234043	0.187692	0.224936	0.390977	0.186047	0.27027	0.463768	0.282164	0.278107
E2F6 (30g)	0.230496	0.144615	0.142674	0.225564	0.193798	0.27027	0.594203	0.267544	0.177515
E2F7 (850g)	0	0.00923077	0.00257069	0.721805	0	0	0.0289855	0.0219298	0.857988
E2F8 (441g)	0.0035461	0.0307692	0.00128535	0.721805	0.00775194	0.0135135	0.0289855	0.0380117	0.905325
EGR1 (1218g)	0.0567376	0.0553846	0	0.323308	0.0581395	0.0810811	0.594203	0.855263	0.455621
EGR2 (28g)	0.41844	0.704615	0.597686	0.849624	0.848837	0.891892	0.695652	1	0.828402
EGR3_extended (238g)	0.0106383	0	0	0.0827068	0.0387597	0.0135135	0.0144928	0.447368	0.159763
ELF1_extended (24g)	0.230496	0.12	0.217224	0.135338	0.178295	0.135135	0.246377	0.219298	0.147929
ELF2_extended (25g)	0.0602837	0.0461538	0.0321337	0.0601504	0.0658915	0.0810811	0.15942	0.114035	0.112426
ELK3_extended (27g)	0.156028	0.0584615	0.20437	0.0977444	0.108527	0.162162	0.130435	0.111111	0.100592
ELK4 (2564g)	0.0425532	0.516923	0.101542	0.323308	0.147287	0.635135	0.608696	0.343567	0.349112
EMX1 (15g)	0.0531915	0.0461538	0.0244216	0	0.0620155	0.027027	0.144928	0.0964912	0.0177515
EN1_extended (18g)	0.148936	0.132308	0.150386	0.0676692	0.147287	0.162162	0.246377	0.339181	0.0946746
EN2_extended (80g)	0.0212766	0.00307692	0.00128535	0.0075188	0	0.0135135	0.101449	0.337719	0.0118343
EP300 (11g)	0.0957447	0.0553846	0.0462725	0.105263	0.0503876	0.0810811	0.15942	0.103801	0.0591716
EPAS1 (20g)	0.0638298	0.0523077	0.0681234	0.0300752	0.116279	0.310811	0.0724638	0.0233918	0.0118343
ERG (125g)	0.0496454	0.0246154	0.0102828	0.0300752	0.0310078	0.121622	0.115942	0.336257	0.0710059
ESR2_extended (16g)	0.102837	0.0646154	0.059126	0.0902256	0.0620155	0.148649	0.0434783	0.0950292	0.0828402
ESRRA (58g)	0.134752	0.507692	0.0616967	0.0827068	0.135659	0.391892	0.347826	0.236842	0.106509
ESRRG (55g)	0.0070922	0.0523077	0.00128535	0	0	0.0675676	0.405797	0.125731	0.0236686
ETS1 (189g)	0.0035461	0	0.00257069	0	0.00387597	0.0135135	0	0.0219298	0.00591716
ETV2 (13g)	0.0177305	0.0184615	0.0128535	0	0.0271318	0.0405405	0.0869565	0.0321637	0
ETV7 (17g)	0.102837	0.0707692	0.132391	0.105263	0.143411	0.121622	0.101449	0.130117	0.360947
EZH2 (15g)	0	0.00923077	0	0.864662	0.00387597	0	0.0144928	0.0146199	0.526627
FERD3L_extended (12g)	0.0638298	0.0153846	0.0475578	0.0300752	0.0426357	0.0135135	0.0144928	0.0643275	0.0295858
FLI1 (195g)	0.0035461	0.00307692	0	0	0	0.0135135	0	0	0
FOS (17g)	0.414894	0.603077	0.525707	0.699248	0.829457	0.783784	0.405797	1	0.721893
FOSB (99g)	0.0283688	0.00307692	0.0102828	0.0601504	0.0193798	0.0135135	0.0144928	0.676901	0.177515
FOSL1 (302g)	0.0141844	0	0	0.0526316	0.116279	0.243243	0.0144928	0.347953	0.112426
FOSL2 (294g)	0.0283688	0	0.00771208	0.0676692	0.329457	0.324324	0	0.52924	0.153846
FOXA1_extended (17g)	0.0992908	0.0738462	0.0514139	0.0451128	0.0697674	0.027027	0.057971	0.0716374	0.0473373
FOXC1_extended (120g)	0.0248227	0.00615385	0.0205656	0.0300752	0.224806	0.0675676	0.057971	0.0599415	0.0177515
FOXC2 (11g)	0.0815603	0.0646154	0.0449871	0.0676692	0.0465116	0.0135135	0.0434783	0.0935673	0.0769231
FOXD2_extended (11g)	0.0602837	0.0184615	0.0411311	0.0150376	0.0310078	0.027027	0.0434783	0.0862573	0.0591716
FOXD4L1_extended (13g)	0.0780142	0.0707692	0.0758355	0.037594	0.0581395	0.0810811	0.115942	0.0774854	0.0532544
FOXD4L5_extended (44g)	0.244681	0.123077	0.125964	0.150376	0.151163	0.0945946	0.362319	0.292398	0.147929
FOXD4L6_extended (15g)	0.0851064	0.00307692	0.0475578	0.0300752	0.0426357	0.0135135	0.0289855	0.0394737	0.0236686
FOXF2_extended (17g)	0.0460993	0.0246154	0.0449871	0.0451128	0.0387597	0.0405405	0.202899	0.114035	0.0946746
FOXJ1_extended (27g)	0	0	0.245501	0.0075188	0.0387597	0	0	0.00292398	0
FOXJ3_extended (11g)	0.234043	0.172308	0.137532	0.18797	0.193798	0.256757	0.318841	0.30848	0.183432
FOXL1_extended (37g)	0.109929	0.0492308	0.0848329	0.157895	0.0465116	0.027027	0.130435	0.0789474	0.035503
FOXO1 (19g)	0.202128	0.353846	0.176093	0.18797	0.426357	0.378378	0.231884	0.160819	0.12426
FOXP2 (46g)	0.131206	0.00615385	0.0616967	0.0300752	0.0852713	0	0.0289855	0.0643275	0.00591716
GABPA_extended (66g)	0	0.00307692	0.00128535	0	0	0	0.0144928	0	0
GATA1 (118g)	0.304965	0.0861538	0.18509	0.165414	0.166667	0.135135	0.231884	0.137427	0.0828402
GATA2 (28g)	0.0035461	0	0.00257069	0.0300752	0	0.0540541	0.608696	0.0146199	0.035503
GATA3_extended (23g)	0.0035461	0	0.00128535	0.0300752	0	0	0.623188	0	0.0236686
GATA4 (23g)	0.134752	0.0861538	0.0642674	0.0902256	0.124031	0.148649	0.15942	0.22076	0.0532544
GATA5 (72g)	0.191489	0.175385	0.113111	0.0827068	0.143411	0.202703	0.231884	0.209064	0.136095
GATA6 (29g)	0.0141844	0.00923077	0.0179949	0.0225564	0.0232558	0.0405405	0.0289855	0.0190058	0.0177515
GBX1_extended (89g)	0.0106383	0.00307692	0.00642674	0.0150376	0.00775194	0.0405405	0.710145	0.0219298	0.0236686
GBX2_extended (73g)	0.148936	0.04	0.0231362	0.037594	0.0387597	0.0135135	0.333333	0.0614035	0.0236686
GCM1 (61g)	0.0886525	0.08	0.0771208	0.0526316	0.186047	0.283784	0.42029	0.176901	0.0769231
GLI2 (20g)	0.202128	0.295385	0.0514139	0.0601504	0.124031	0.121622	0.246377	0.270468	0.224852
GLIS1_extended (20g)	0.113475	0.110769	0.092545	0.0150376	0.0930233	0.0945946	0.115942	0.133041	0.0532544
GLIS3_extended (94g)	0	0.00307692	0	0	0	0	0	0	0
GSC_extended (12g)	0.106383	0.0338462	0.106684	0.0827068	0.271318	0.0810811	0.115942	0.154971	0.0887574
GSX1 (14g)	0.0496454	0.498462	0.0308483	0.180451	0.0542636	0.121622	0.318841	0.118421	0.201183
GSX2_extended (17g)	0.0992908	0.0861538	0.0835476	0.0225564	0.116279	0.135135	0.115942	0.130117	0.0946746
HDAC2 (366g)	0	0	0	0.0977444	0	0	0.478261	0	0.0532544
HES6_extended (38g)	0.0106383	0.126154	0	0.0451128	0	0	0.0144928	0.00584795	0.0295858
HES7 (13g)	0.120567	0.0830769	0.0385604	0.105263	0.0465116	0.027027	0.318841	0.0862573	0.0650888
HIVEP2 (21g)	0.265957	0.0523077	0.325193	0.0601504	0.25969	0.108108	0.26087	0.211988	0.0710059
HMGA1 (91g)	0	0	0	0.157895	0	0.027027	0.478261	0	0.130178
HMGA2 (245g)	0	0	0	0.165414	0	0	0.536232	0.00146199	0.118343
HMGB3 (272g)	0	0	0	0.24812	0	0	0.724638	0.0116959	0.183432
HNF1A (36g)	0.216312	0.215385	0.092545	0.150376	0.189922	0.121622	0.231884	0.195906	0.12426
HNF4G_extended (53g)	0.319149	0.150769	0.24036	0.12782	0.209302	0.135135	0.0869565	0.165205	0.112426
HOXA1_extended (20g)	0.124113	0.0676923	0.0526992	0.0601504	0.0542636	0.148649	0.130435	0.118421	0.0710059
HOXA10 (38g)	0.0425532	0.0307692	0.0167095	0.120301	0.0193798	0.0540541	0.521739	0.0599415	0.0769231
HOXA11 (15g)	0.141844	0.193846	0.152956	0.120301	0.116279	0.162162	0.15942	0.0891813	0.100592
HOXA2_extended (87g)	0.035461	0.387692	0.0115681	0.135338	0.00387597	0.0135135	0.565217	0.0307018	0.12426
HOXA3 (10g)	0.117021	0.0923077	0.0552699	0.120301	0.0155039	0.148649	0.463768	0.115497	0.0650888
HOXA4 (100g)	0.134752	0.138462	0.0449871	0.0601504	0.0503876	0.27027	0.594203	0.105263	0.0887574
HOXA5 (91g)	0.269504	0.563077	0.0192802	0.0827068	0.0116279	0.027027	0.652174	0.0336257	0.106509
HOXA6_extended (27g)	0.0957447	0.0553846	0.0681234	0.0902256	0.0348837	0.0810811	0.231884	0.0277778	0.0710059
HOXA7 (80g)	0.237589	0.0153846	0.0179949	0.0075188	0.00387597	0.0540541	0.536232	0.00730994	0.0177515
HOXA9 (110g)	0.0106383	0.0184615	0.00771208	0.105263	0.0155039	0.0405405	0.623188	0.0307018	0.0946746
HOXB13_extended (11g)	0.0460993	0.00923077	0.0179949	0	0.0232558	0.0405405	0.0289855	0.0862573	0.0177515
HOXB2_extended (54g)	0.216312	0.163077	0.107969	0.0902256	0.120155	0.297297	0.492754	0.298246	0.159763
HOXB3_extended (39g)	0.191489	0.184615	0.136247	0.105263	0.0697674	0.22973	0.753623	0.20614	0.0946746
HOXB4_extended (98g)	0.070922	0.646154	0.00128535	0.075188	0.0155039	0.027027	0.681159	0.0614035	0.153846
HOXB5 (140g)	0.0035461	0.00615385	0	0.037594	0	0.0135135	0.73913	0.0438596	0.035503
HOXB6 (61g)	0.180851	0.0246154	0.0192802	0.037594	0.0116279	0.0675676	0.565217	0.0862573	0.0473373
HOXB8_extended (23g)	0.0744681	0.101538	0.0437018	0.075188	0.0620155	0.121622	0.246377	0.0555556	0.0591716
HOXB9_extended (62g)	0.148936	0.0430769	0.0282776	0.037594	0.0581395	0.108108	0.289855	0.447368	0.0887574
HOXC10_extended (20g)	0.0921986	0.0307692	0.0616967	0.0150376	0.0193798	0.0135135	0.0724638	0.0292398	0.0118343
HOXC11_extended (15g)	0.0921986	0.0276923	0.059126	0.105263	0.0620155	0.121622	0.289855	0.116959	0.0828402
HOXC4 (15g)	0.0035461	0	0	0.0075188	0.00775194	0	0.42029	0.00730994	0.00591716
HOXC5 (105g)	0.109929	0.0123077	0.0115681	0.0676692	0.00387597	0.027027	0.695652	0.0131579	0.0473373
HOXC6_extended (42g)	0.241135	0.116923	0.0861183	0.0526316	0.100775	0.0675676	0.405797	0.116959	0.100592
HOXC8_extended (66g)	0.234043	0.107692	0.192802	0.105263	0.143411	0.22973	0.492754	0.239766	0.236686
HOXC9 (16g)	0.0319149	0.00307692	0.0141388	0.0526316	0	0.0135135	0.434783	0.00730994	0.0414201
HOXD1_extended (62g)	0.177305	0.126154	0.0989717	0.105263	0.0968992	0.135135	0.637681	0.152047	0.0591716
HOXD3_extended (17g)	0.351064	0.129231	0.0719794	0.172932	0.0930233	0.108108	0.73913	0.184211	0.224852
HOXD4 (55g)	0.124113	0.203077	0.0539846	0.180451	0.0697674	0.283784	0.73913	0.211988	0.201183
IRF1 (340g)	0.0567376	0.0215385	0.00514139	0.0451128	0.0697674	0.0405405	0.0289855	0.504386	0.0473373
IRF2 (756g)	0.0035461	0	0.710797	0.0075188	0.174419	0.0135135	0	0.00146199	0.00591716
IRF4 (12g)	0.0106383	0.00923077	0.0115681	0.0300752	0.0116279	0.0135135	0.0289855	0.00584795	0.00591716
IRF5_extended (26g)	0.29078	0.16	0.160668	0.112782	0.213178	0.337838	0.115942	0.216374	0.189349
IRF6 (45g)	0.0957447	0.0584615	0.255784	0.0225564	0.0813953	0.0405405	0.101449	0.0277778	0.0118343
IRF7_extended (37g)	0.230496	0.0584615	0.284062	0.075188	0.282946	0.22973	0.0724638	0.230994	0.0710059
IRF8_extended (17g)	0.368794	0.498462	0.508997	0.684211	0.771318	0.662162	0.362319	0.972222	0.692308
IRF9 (907g)	0	0	0	0	0.00387597	0	0	0	0
ISL1 (18g)	0.0283688	0.0153846	0.0205656	0.0526316	0.0387597	0.027027	0.144928	0.0701754	0.0177515
JDP2_extended (169g)	0.0212766	0.00615385	0.00385604	0.0300752	0.0155039	0	0	0.682749	0.130178
JUN (30g)	0.141844	0.116923	0.143959	0.278195	0.356589	0.216216	0.101449	0.954678	0.431953
JUNB (62g)	0.0283688	0.00615385	0.00899743	0.075188	0.151163	0.027027	0	0.539474	0.130178
JUND (13g)	0.336879	0.649231	0.492288	0.796992	0.755814	0.621622	0.753623	1	0.781065
KLF12 (10g)	0.223404	0.209231	0.0822622	0.172932	0.120155	0.162162	0.623188	0.273392	0.236686
KLF2_extended (22g)	0.106383	0.107692	0.136247	0.0300752	0.0968992	0.162162	0.101449	0.137427	0.0295858
KLF3 (30g)	0.241135	0.0769231	0.154242	0.037594	0.158915	0.22973	0.405797	0.172515	0.0828402
KLF6_extended (71g)	0.0141844	0.00307692	0.00385604	0.0827068	0.0620155	0.0675676	0.0289855	0.545322	0.142012
KLF7_extended (152g)	0.0177305	0	0	0.0300752	0.0271318	0	0.304348	0.412281	0.0650888
KLF8_extended (38g)	0.407801	0.110769	0.113111	0.120301	0.162791	0.243243	0.434783	0.323099	0.118343
LBX1_extended (23g)	0.0035461	0.00307692	0.00642674	0	0	0.0135135	0.246377	0.00584795	0.00591716
LEF1 (48g)	0.12766	0.132308	0.248072	0.218045	0.217054	0.283784	0.26087	0.176901	0.313609
LHX1 (216g)	0.0035461	0.00307692	0	0.037594	0	0	0.768116	0.00584795	0.0473373
LHX2 (75g)	0.0141844	0.0123077	0.00771208	0.172932	0.00775194	0.0675676	0.623188	0.0497076	0.0887574
LHX3 (14g)	0.0106383	0.00615385	0.0102828	0.0300752	0.0155039	0.0135135	0.57971	0.0453216	0.0473373
LHX4_extended (76g)	0.0567376	0.0492308	0.0192802	0.112782	0.0387597	0.0540541	0.724638	0.154971	0.106509
LHX8_extended (61g)	0.0106383	0.00615385	0.096401	0	0.0271318	0.0405405	0.0144928	0.0175439	0.00591716
LMX1B (32g)	0.180851	0.147692	0.233933	0.120301	0.306202	0.459459	0.333333	0.176901	0.236686
MAF_extended (58g)	0.202128	0.0123077	0.0321337	0.0075188	0.0387597	0.027027	0	0.0584795	0.0177515
MAFA (24g)	0.113475	0.646154	0.0372751	0.135338	0.158915	0.135135	0.188406	0.0935673	0.207101
MAFB_extended (32g)	0.141844	0.150769	0.1491	0.075188	0.0542636	0.22973	0.217391	0.111111	0.12426
MAFF_extended (252g)	0.0177305	0	0	0.075188	0.00775194	0.027027	0.0434783	0.50731	0.118343
MAFG_extended (17g)	0.187943	0.0830769	0.12982	0.218045	0.162791	0.608108	0.304348	0.317251	0.224852
MAFK_extended (38g)	0.166667	0.0923077	0.143959	0.157895	0.228682	0.297297	0.144928	0.340643	0.130178
MAX_extended (872g)	0.0035461	0.00615385	0	0	0	0.0135135	0	0.00146199	0
MEF2B_extended (11g)	0.0390071	0.0246154	0.0398458	0.0225564	0.0465116	0.0540541	0	0.0423977	0
MEF2C_extended (71g)	0.0212766	0.12	0.00128535	0.0075188	0.00387597	0.027027	0	0.0438596	0.0177515
MEIS1_extended (465g)	0.0070922	0.00923077	0	0.0300752	0	0	0.362319	0.383041	0.0414201
MESP1_extended (37g)	0.187943	0.276923	0.178663	0.172932	0.236434	0.243243	0.289855	0.254386	0.349112
MESP2_extended (28g)	0.230496	0.138462	0.152956	0.218045	0.356589	0.378378	0.275362	0.207602	0.183432
MGA_extended (22g)	0.0531915	0.0461538	0.0102828	0.037594	0.0542636	0	0.057971	0.0877193	0.0473373
MSX2_extended (11g)	0.187943	0.00923077	0.0192802	0.0225564	0.0155039	0.0135135	0.0724638	0.0292398	0.035503
MXI1_extended (917g)	0.0319149	0	0	0	0	0	0	0	0
MYB (23g)	0.138298	0.0676923	0.326478	0.0977444	0.174419	0.162162	0.144928	0.135965	0.100592
MYC (86g)	0.0319149	0.00923077	0	0.0451128	0.197674	0.0810811	0	0.447368	0.100592
MYCN_extended (68g)	0.131206	0.116923	0.00514139	0.0977444	0.0348837	0.121622	0.275362	0.124269	0.0828402
NANOG (27g)	0.14539	0.0615385	0.0681234	0.037594	0.0620155	0.0810811	0.057971	0.111111	0.0414201
NELFE_extended (1905g)	0	0	0.0282776	0	0	0	0	0	0
NEUROD1 (24g)	0.0141844	0	0.0128535	0.0676692	0	0.0405405	0.753623	0.00877193	0.0710059
NEUROG1_extended (41g)	0.0070922	0	0.00642674	0.0827068	0.00387597	0	0.782609	0.00438596	0.0769231
NEUROG2_extended (17g)	0.163121	0.0338462	0.0886889	0.203008	0.0426357	0.108108	0.826087	0.125731	0.16568
NFIL3_extended (219g)	0.0212766	0	0.00514139	0.075188	0.120155	0.148649	0.0144928	0.426901	0.118343
NFKB2 (50g)	0.113475	0.0615385	0.0848329	0.120301	0.321705	0.310811	0.101449	0.276316	0.153846
NHLH2_extended (23g)	0.0106383	0.00923077	0.0115681	0.0300752	0.00387597	0.0405405	0.637681	0.0102339	0.0295858
NKX6-1 (243g)	0	0.00615385	0.00128535	0.142857	0.00775194	0.027027	0.57971	0	0.118343
NKX6-2 (16g)	0.0851064	0.0646154	0.066838	0.165414	0.0503876	0.0810811	0.623188	0.0687135	0.153846
NPAS2_extended (14g)	0.0496454	0.0461538	0.0231362	0.0150376	0.0813953	0.175676	0.0434783	0.0687135	0.0295858
NR1D1 (18g)	0.244681	0.172308	0.241645	0.172932	0.236434	0.459459	0.144928	0.22807	0.0650888
NR1H3 (12g)	0.202128	0.126154	0.187661	0.150376	0.174419	0.121622	0.188406	0.144737	0.266272
NR1H4 (40g)	0.14539	0.224615	0.286632	0.135338	0.197674	0.256757	0.202899	0.195906	0.177515
NR1I2 (18g)	0.0106383	0.0123077	0.0115681	0.0075188	0.00775194	0	0.0144928	0.0190058	0.0177515
NR2C2 (72g)	0.0673759	0.00615385	0.0282776	0	0.0348837	0.027027	0.0289855	0.156433	0.0236686
NR2E1_extended (28g)	0.319149	0.187692	0.186375	0.180451	0.492248	0.351351	0.26087	0.239766	0.254438
NR2F2_extended (23g)	0.035461	0.0246154	0.343188	0.0225564	0.00387597	0.0405405	0.246377	0.0116959	0.0177515
NR2F6_extended (63g)	0.0957447	0.0830769	0.0655527	0.0451128	0.0542636	0.108108	0.130435	0.0833333	0.0769231
NR5A2_extended (43g)	0.248227	0.0953846	0.29563	0.0977444	0.151163	0.121622	0.231884	0.222222	0.100592
NRF1_extended (14g)	0.131206	0.0738462	0.0976864	0.458647	0.0891473	0.175676	0.144928	0.137427	0.171598
OLIG2 (142g)	0.0992908	0.812308	0	0.075188	0.00775194	0.0135135	0.15942	0.0204678	0.0946746
ONECUT1 (25g)	0.0425532	0.0861538	0.00771208	0.12782	0.0581395	0.0135135	0.652174	0.0482456	0.106509
ONECUT2 (155g)	0	0.00307692	0	0.075188	0.00387597	0	0.73913	0	0.0591716
OTP (11g)	0.0460993	0.0369231	0.0565553	0.0827068	0.0813953	0.0405405	0.115942	0.0789474	0.0710059
OTX2_extended (14g)	0.0638298	0.0523077	0.0192802	0.0451128	0.0620155	0.0945946	0.275362	0.374269	0.0532544
OVOL1 (11g)	0.0141844	0.0153846	0.0154242	0	0.0310078	0.0540541	0.0434783	0.0833333	0.00591716
PAX4 (19g)	0.265957	0.172308	0.237789	0.233083	0.302326	0.243243	0.26087	0.30117	0.319527
PAX6 (10g)	0.0390071	0.00923077	0.00257069	0.0075188	0.00387597	0.0135135	0.115942	0.0511696	0
PAX7_extended (10g)	0.0212766	0.0430769	0.282776	0.0150376	0.0658915	0.108108	0.0289855	0.0277778	0.0295858
PAX9 (21g)	0.0992908	0.0338462	0.0681234	0.037594	0.0697674	0.108108	0.0144928	0.0994152	0.0650888
PBX1_extended (27g)	0	0	0	0	0	0	0.0144928	0.00292398	0
POLE3 (70g)	0	0	0	0	0	0	0.0144928	0	0
POLR2A (2005g)	0.634752	0.0892308	0.0282776	0.669173	0.0930233	0.216216	0.956522	0.896199	0.47929
POU2AF1_extended (12g)	0.0035461	0	0.00128535	0	0	0	0	0.00584795	0
POU2F2 (13g)	0.0106383	0.0123077	0.00642674	0	0.00387597	0.0135135	0.333333	0.0116959	0.0118343
POU2F3 (22g)	0.22695	0.12	0.106684	0.0601504	0.24031	0.108108	0.318841	0.29386	0.147929
POU3F1_extended (22g)	0.0567376	0.0492308	0.0745501	0.120301	0.104651	0.0945946	0.463768	0.125731	0.159763
POU3F2_extended (61g)	0.0851064	0.181538	0.00771208	0.443609	0.0193798	0.0135135	0.536232	0.0774854	0.201183
POU3F4 (18g)	0.460993	0.0153846	0.0437018	0.0676692	0.0348837	0.027027	0.115942	0.394737	0.0650888
POU4F2_extended (10g)	0.0141844	0.00307692	0.0154242	0.0300752	0.0271318	0.027027	0.130435	0.0365497	0.0236686
POU6F2 (22g)	0.0673759	0.0307692	0.0321337	0.037594	0.0542636	0.0405405	0.15942	0.421053	0.0650888
PPARA_extended (25g)	0.407801	0.175385	0.18509	0.0977444	0.147287	0.175676	0.15942	0.255848	0.112426
PPARG (31g)	0.0070922	0	0	0	0.22093	0	0	0.0102339	0
PRDM16 (126g)	0.184397	0.486154	0.00257069	0.0526316	0.406977	0.0135135	0	0.0277778	0.0532544
RAD21 (11g)	0.0035461	0.0153846	0.00514139	0.909774	0.00775194	0	0.0289855	0.0204678	0.502959
RARA (162g)	0.0070922	0.0246154	0.00128535	0	0.0155039	0.027027	0	0.0774854	0
RARG_extended (152g)	0.202128	0.00307692	0.119537	0	0.0155039	0.0135135	0	0.00146199	0
RAX2_extended (57g)	0.120567	0.0892308	0.177378	0.0827068	0.135659	0.162162	0.434783	0.19883	0.130178
RBBP5 (1631g)	0.0177305	0.169231	0.00257069	0.120301	0.0232558	0.432432	0.652174	0.305556	0.130178
RCOR1_extended (44g)	0.148936	0.252308	0.109254	0.18797	0.213178	0.432432	0.434783	0.304094	0.230769
REL_extended (13g)	0.219858	0.163077	0.188946	0.12782	0.22093	0.337838	0.15942	0.263158	0.218935
RELA (16g)	0.343972	0.172308	0.102828	0.172932	0.321705	0.405405	0.057971	0.29386	0.183432
RELB (102g)	0.0248227	0.00923077	0.0128535	0.0075188	0.0775194	0.121622	0	0.160819	0.0414201
RFX2 (3938g)	0.120567	0.00307692	0.876607	0.0075188	0.321705	0.0135135	0	0.00146199	0.00591716
RFX5 (12g)	0.312057	0.28	0.124679	0.172932	0.0852713	0.0675676	0.173913	0.324561	0.147929
RFXANK_extended (21g)	0.070922	0.252308	0.0218509	0.0676692	0.0736434	0.0675676	0.0869565	0.0789474	0.0591716
RORA_extended (64g)	0.0638298	0.0153846	0.0231362	0	0.0193798	0	0	0.00730994	0
RUNX1_extended (17g)	0.106383	0.0707692	0.0539846	0.075188	0.209302	0.162162	0.144928	0.267544	0.118343
RUNX2_extended (21g)	0.22695	0.301538	0.178663	0.120301	0.271318	0.418919	0.289855	0.22807	0.307692
RUNX3_extended (17g)	0.283688	0.0984615	0.269923	0.112782	0.143411	0.22973	0.173913	0.269006	0.189349
RXRA_extended (587g)	0.0673759	0.178462	0.00257069	0	0.00775194	0	0	0	0
RXRB (155g)	0.0212766	0	0.00899743	0	0.00387597	0.0135135	0	0.00292398	0.0118343
RXRG (13g)	0.0851064	0.0276923	0.206941	0.0601504	0.0426357	0.0405405	0.376812	0.0862573	0.0650888
SALL2 (11g)	0.12766	0.135385	0.100257	0.037594	0.0503876	0.0405405	0.115942	0.0979532	0.0650888
SETDB1_extended (27g)	0	0.0461538	0.00257069	0.0075188	0	0.0135135	0	0.0146199	0
SHOX2_extended (400g)	0.0035461	0.0153846	0.00771208	0.165414	0.00775194	0.0405405	0.768116	0.0233918	0.12426
SIN3A_extended (1916g)	0	0	0	0	0	0	0	0.00292398	0
SIX3 (42g)	0.0141844	0.00923077	0.299486	0.0075188	0.0348837	0	0	0	0
SIX5_extended (210g)	0	0.0123077	0	0	0	0	0	0.00146199	0.00591716
SIX6 (30g)	0.0248227	0.00615385	0.29563	0.0075188	0.0193798	0.027027	0	0	0
SMC3_extended (15g)	0.0815603	0.0769231	0.0796915	0.81203	0.0581395	0.148649	0.202899	0.173977	0.674556
SNAI1 (11g)	0.0567376	0.0307692	0.0604113	0.0601504	0.112403	0.108108	0.0724638	0.173977	0.0650888
SNAI3 (12g)	0.0815603	0.0461538	0.12982	0.075188	0.108527	0.0405405	0.0869565	0.0847953	0.035503
SOX10_extended (10g)	0.035461	0.0338462	0.0372751	0.0075188	0.00387597	0.0405405	0.0144928	0.0190058	0.0236686
SOX11 (375g)	0	0	0	0.0225564	0	0	0.463768	0	0.00591716
SOX14_extended (48g)	0	0	0	0.0300752	0	0	0.623188	0	0.0177515
SOX21 (12g)	0.159574	0.224615	0.0822622	0.0902256	0.0930233	0.189189	0.188406	0.0847953	0.136095
SOX3 (234g)	0	0	0	0.157895	0	0	0.57971	0	0.118343
SOX4 (886g)	0.826241	0.996923	0.101542	0.977444	0.717054	0.756757	1	0.998538	0.964497
SOX7_extended (38g)	0.241135	0.267692	0.232648	0.120301	0.193798	0.22973	0.173913	0.222222	0.242604
SP3_extended (607g)	0	0	0	0.0827068	0	0.027027	0.434783	0.00584795	0.0769231
SP4_extended (832g)	0	0	0	0	0	0	0.0144928	0.00292398	0
SP5_extended (19g)	0.0212766	0.0830769	0.0501285	0.0225564	0.0426357	0.108108	0.115942	0.0921053	0.0828402
SP7_extended (13g)	0.0106383	0.0153846	0.0218509	0	0.0116279	0.0135135	0.0144928	0.00584795	0.0177515
SPIB (27g)	0.120567	0.129231	0.109254	0.0977444	0.143411	0.175676	0.231884	0.233918	0.136095
SREBF1_extended (53g)	0.230496	0	0.0282776	0	0	0.0135135	0	0.00292398	0
SREBF2 (10g)	0.322695	0.246154	0.159383	0.172932	0.29845	0.121622	0.26087	0.154971	0.39645
SRF (182g)	0.0070922	0	0	0.0977444	0.0271318	0.0540541	0.057971	0.624269	0.195266
STAT1 (1124g)	0	0	0	0	0.0116279	0	0	0	0
STAT2 (113g)	0.0460993	0	0.00514139	0	0.0891473	0.0135135	0	0.00292398	0
STAT3 (51g)	0	0	0	0	0.00387597	0.0135135	0	0	0
STAT5A (30g)	0.131206	0.187692	0.188946	0.142857	0.182171	0.391892	0.115942	0.226608	0.142012
STAT6 (42g)	0.329787	0.0246154	0.0616967	0.0150376	0.151163	0.0675676	0.173913	0.0423977	0.0118343
T_extended (12g)	0.0851064	0.0430769	0.0706941	0.037594	0.116279	0.0540541	0.173913	0.102339	0.0295858
TAF1 (62g)	0.0035461	0.00615385	0.00771208	0.0075188	0.0271318	0.0405405	0	0.0292398	0.0118343
TAF7 (68g)	0	0	0	0	0	0	0.0144928	0	0
TAL1 (22g)	0.0177305	0.00307692	0.00128535	0.0300752	0.0155039	0.0135135	0.318841	0.0190058	0
TBP (13g)	0.0602837	0.0369231	0.0282776	0.112782	0.0193798	0.027027	0.26087	0.0745614	0.0650888
TBR1_extended (14g)	0.0283688	0.0369231	0.0488432	0.0451128	0.0387597	0.027027	0.0434783	0.0365497	0.0532544
TBX1_extended (26g)	0.0744681	0.107692	0.0809769	0.120301	0.100775	0.297297	0.173913	0.171053	0.100592
TBX10_extended (49g)	0.0957447	0.0707692	0.0796915	0.0451128	0.0891473	0.108108	0.0434783	0.135965	0.0532544
TBX2_extended (14g)	0.0460993	0.00923077	0.0218509	0.037594	0.0503876	0.027027	0.0434783	0.0423977	0.00591716
TBX21 (13g)	0.0638298	0.0461538	0.0167095	0.0225564	0.0348837	0.0405405	0.0869565	0.0497076	0.035503
TBX4_extended (34g)	0.109929	0.196923	0.119537	0.120301	0.139535	0.148649	0.15942	0.146199	0.100592
TBX6_extended (185g)	0.113475	0	0.0257069	0	0.0155039	0	0	0.00292398	0
TCF12 (20g)	0.0673759	0.0646154	0.00385604	0.037594	0.00775194	0.0135135	0.15942	0.0643275	0.0236686
TCF3 (21g)	0.177305	0.249231	0.0552699	0.240602	0.147287	0.135135	0.304348	0.315789	0.254438
TCF4_extended (17g)	0.102837	0.692308	0.00257069	0.0676692	0.0232558	0.027027	0.0434783	0.111111	0.112426
TEAD2_extended (14g)	0.0957447	0.129231	0.0912596	0.240602	0.166667	0.243243	0.26087	0.157895	0.254438
TEF (15g)	0.280142	0.101538	0.398458	0.037594	0.0852713	0.0675676	0.15942	0.166667	0.0769231
TFAP2C (19g)	0.0177305	0.0184615	0.0218509	0.0150376	0.0620155	0.0810811	0.0869565	0.0935673	0.0236686
TFAP4 (10g)	0.0921986	0.0830769	0.0706941	0.0977444	0.0581395	0.135135	0.173913	0.103801	0.0946746
TFDP1 (503g)	0	0.00923077	0.00128535	0.218045	0	0.0135135	0.0289855	0.0190058	0.846154
TFE3 (37g)	0.173759	0.0584615	0.161954	0.0300752	0.104651	0.0810811	0	0.0643275	0.0118343
THRA (106g)	0.0035461	0	0	0	0	0	0	0	0
TLX2_extended (37g)	0.0177305	0.0215385	0.0128535	0.0676692	0.0232558	0.027027	0.376812	0.0248538	0.035503
TP63 (18g)	0.230496	0.0646154	0.182519	0.0676692	0.143411	0.175676	0.217391	0.124269	0.0710059
TP73 (16g)	0.131206	0.0246154	0.404884	0.0451128	0.124031	0.0945946	0.101449	0.103801	0.0295858
TRAF4_extended (82g)	0.0070922	0.0184615	0.00385604	0.0676692	0.00387597	0.0135135	0.347826	0.109649	0.0473373
TRPS1_extended (13g)	0.120567	0.0276923	0.00257069	0.0225564	0.0155039	0.0135135	0.0724638	0.138889	0.0236686
USF1_extended (399g)	0	0	0.00128535	0	0	0	0	0	0
VAX1 (19g)	0.0248227	0.0492308	0.0192802	0.0902256	0.0232558	0.0540541	0.217391	0.0248538	0.0769231
VAX2_extended (191g)	0.0035461	0.00307692	0.00128535	0.0300752	0	0	0.565217	0.00584795	0.00591716
VDR_extended (44g)	0.329787	0.132308	0.170951	0.105263	0.151163	0.108108	0.115942	0.266082	0.0887574
VSX1_extended (124g)	0.0106383	0.00615385	0.29563	0.0075188	0.00387597	0.0135135	0	0.00146199	0.00591716
VSX2_extended (22g)	0.0319149	0.0276923	0.0205656	0.037594	0.0155039	0.027027	0.652174	0.0584795	0.0710059
WT1_extended (15g)	0.0815603	0.0738462	0.0694087	0.0601504	0.0852713	0.0540541	0.231884	0.156433	0.112426
XBP1_extended (56g)	0.0425532	0.132308	0.00385604	0.037594	0.0620155	0.135135	0.231884	0.119883	0.112426
YY1 (42g)	0.035461	0.0646154	0.0385604	0.0827068	0.0658915	0.189189	0.42029	0.0921053	0.100592
ZBTB3 (152g)	0.0212766	0.0276923	0.00899743	0	0.00775194	0.0675676	0.0144928	0.0497076	0
ZBTB49_extended (23g)	0.106383	0.218462	0.154242	0.12782	0.100775	0.27027	0.347826	0.159357	0.159763
ZBTB7A_extended (19g)	0.12766	0.0984615	0.154242	0.0902256	0.120155	0.175676	0.15942	0.154971	0.0828402
ZBTB7B (27g)	0.166667	0.187692	0.200514	0.172932	0.244186	0.324324	0.130435	0.283626	0.207101
ZEB1_extended (25g)	0.20922	0.169231	0.0809769	0.142857	0.131783	0.216216	0.536232	0.320175	0.16568
ZMAT4 (115g)	0.0496454	0.00615385	0.00128535	0	0.00387597	0.027027	0.057971	0.390351	0.0414201
ZMIZ1 (1013g)	0.992908	0.993846	0.20437	0.984962	0.852713	0.932432	1	1	0.970414
ZNF135 (11g)	0.191489	0.252308	0.199229	0.18797	0.282946	0.22973	0.217391	0.288012	0.189349
ZNF197 (13g)	0.156028	0.138462	0.141388	0.135338	0.108527	0.202703	0.217391	0.184211	0.112426
ZNF222 (66g)	0.0780142	0.0246154	0.0282776	0.0150376	0.0232558	0.0540541	0.101449	0.0570175	0.0295858
ZNF239 (12g)	0.035461	0.0615385	0.0308483	0.112782	0.0503876	0.135135	0.0724638	0.105263	0.142012
ZNF250 (83g)	0.0106383	0.00923077	0.00128535	0	0.0116279	0.027027	0.144928	0.0321637	0.0118343
ZNF274_extended (17g)	0.177305	0.123077	0.141388	0.105263	0.205426	0.337838	0.42029	0.274854	0.112426
ZNF333 (11g)	0.184397	0.196923	0.11054	0.112782	0.151163	0.162162	0.26087	0.22076	0.12426
ZNF350 (15g)	0.148936	0.169231	0.158098	0.142857	0.112403	0.108108	0.231884	0.181287	0.0887574
ZNF394_extended (22g)	0.187943	0.135385	0.163239	0.105263	0.213178	0.324324	0.289855	0.289474	0.136095
ZNF461 (16g)	0.212766	0.236923	0.224936	0.142857	0.189922	0.27027	0.231884	0.25731	0.278107
ZNF467_extended (13g)	0.0531915	0.04	0.0642674	0.0451128	0.0775194	0.0675676	0.0434783	0.0847953	0.0473373
ZNF502 (13g)	0.180851	0.104615	0.109254	0.12782	0.143411	0.175676	0.449275	0.188596	0.12426
ZNF563 (25g)	0.131206	0.107692	0.116967	0.0676692	0.143411	0.108108	0.115942	0.185673	0.118343
ZNF568 (14g)	0.191489	0.28	0.194087	0.210526	0.189922	0.243243	0.304348	0.233918	0.301775
ZNF607_extended (13g)	0.0780142	0.0707692	0.096401	0.037594	0.131783	0.108108	0.0869565	0.0921053	0.0769231
ZNF691 (31g)	0.212766	0.175385	0.172237	0.180451	0.22093	0.189189	0.217391	0.255848	0.189349
ZNF695 (33g)	0.134752	0.141538	0.0912596	0.631579	0.116279	0.22973	0.594203	0.201754	0.467456
ZNF84_extended (579g)	0	0	0	0	0	0	0	0.00146199	0
ZNF91_extended (144g)	0	0	0	0	0	0	0.0144928	0.00292398	0
ZSCAN26 (40g)	0.0602837	0.0553846	0.0385604	0.075188	0.0503876	0.135135	0.173913	0.134503	0.0532544

## Sheet: Top_specific_regulons_PF
Table S5, Related to Figures 2, 4. Relative TF activity and metaprogram-specific TFs
Metaprogram	TF Regulon		red	also found as core TFs in Macks et al
PF_Glial_Progenitor_like	OLIG2 (142g)		orange	also found as subtype-specific TFs in Macks et al
PF_Glial_Progenitor_like	TCF4_extended (17g)		purple	also found as both core and subtype-specific TFs in Macks et al
PF_Glial_Progenitor_like	MAFA (24g)
PF_Ependymal_like	RFX2 (3938g)
PF_Ependymal_like	IRF2 (756g)
PF_G2M_Phase	RAD21 (11g)
PF_G2M_Phase	EZH2 (15g)
PF_Metabolic	MAFG_extended (17g)
PF_Neuronal_Precursor_like	NEUROG2_extended (17g)
PF_Neuronal_Precursor_like	ARID3A (145g)
PF_Neuronal_Precursor_like	NEUROG1_extended (41g)
PF_Neuronal_Precursor_like	LHX1 (216g)
PF_Neuronal_Precursor_like	SHOX2_extended (400g)
PF_Neuronal_Precursor_like	HOXB3_extended (39g)
PF_Neuronal_Precursor_like	NEUROD1 (24g)
PF_Neuronal_Precursor_like	HOXB5 (140g)
PF_Neuronal_Precursor_like	HOXD3_extended (17g)
PF_Neuronal_Precursor_like	HOXD4 (55g)
PF_Neuronal_Precursor_like	ONECUT2 (155g)
PF_Neuronal_Precursor_like	HMGB3 (272g)
PF_Neuronal_Precursor_like	LHX4_extended (76g)
PF_Neuronal_Precursor_like	GBX1_extended (89g)
PF_Neuronal_Precursor_like	HOXC5 (105g)
PF_Neuronal_Precursor_like	ONECUT1 (25g)
PF_Neuronal_Precursor_like	RBBP5 (1631g)
PF_Neuronal_Precursor_like	VSX2_extended (22g)
PF_Neuronal_Precursor_like	HOXD1_extended (62g)
PF_Neuronal_Precursor_like	NHLH2_extended (23g)
PF_Neuronal_Precursor_like	ATOH1_extended (28g)
PF_Neuronal_Precursor_like	GATA3_extended (23g)
PF_Neuronal_Precursor_like	HOXA9 (110g)
PF_Neuronal_Precursor_like	KLF12 (10g)
PF_Neuronal_Precursor_like	LHX2 (75g)
PF_Neuronal_Precursor_like	NKX6-2 (16g)
PF_Neuronal_Precursor_like	SOX14_extended (48g)
PF_Neuronal_Precursor_like	BCL11A_extended (37g)
PF_Neuronal_Precursor_like	GATA2 (28g)
PF_Neuronal_Precursor_like	DLX2_extended (72g)
PF_Neuronal_Precursor_like	E2F6 (30g)
PF_Neuronal_Precursor_like	HOXA4 (100g)
PF_Neuronal_Precursor_like	DBX1_extended (37g)
PF_Neuronal_Precursor_like	LHX3 (14g)
PF_Neuronal_Precursor_like	NKX6-1 (243g)
PF_Neuronal_Precursor_like	SOX3 (234g)
PF_Neuronal_Precursor_like	HOXB6 (61g)
PF_Neuronal_Precursor_like	VAX2_extended (191g)
PF_Neuronal_Precursor_like	HMGA2 (245g)
PF_Neuronal_Precursor_like	HOXA7 (80g)
PF_Neuronal_Precursor_like	ZEB1_extended (25g)
PF_Neuronal_Precursor_like	CUX2_extended (30g)
PF_Neuronal_Precursor_like	HOXA10 (38g)
PF_NSC_like	JUN (30g)
PF_NSC_like	JDP2_extended (169g)
PF_NSC_like	FOSB (99g)
PF_NSC_like	SRF (182g)
PF_NSC_like	ATF3 (274g)
PF_NSC_like	KLF6_extended (71g)
PF_NSC_like	JUNB (62g)
PF_NSC_like	FOSL2 (294g)
PF_NSC_like	MAFF_extended (252g)
PF_NSC_like	IRF1 (340g)
PF_S_Phase	TFDP1 (503g)
PF_shared	ZMIZ1 (1013g)
PF_shared	SOX4 (886g)

## Sheet: TF_relative_activity_ST
Table S5, Related to Figures 2, 4. Relative TF activity and metaprogram-specific TFs
TF regulon	ST-Ependymal-like	ST-G2M-Phase	ST-Interferon-Response	ST-Metabolic	ST-Midline	ST-Neuronal-Precursor-like	ST-Radial-Glia-like	ST-RELA-Variable	ST-S-Phase	ST-YAP1
ALX3_extended (18g)	0.204082	0.184211	0.0632911	0.163636	0.0666667	0.0681818	0.0738916	0.436923	0.125	0.132353
AR_extended (19g)	0.826531	0.0263158	0	0	0.818519	0	0	0	0	0
ARID3A_extended (15g)	0.0306122	0.0526316	0.151899	0.0363636	0.0111111	0.0681818	0.0985222	0.0184615	0.0416667	0.25
ARNT (36g)	0.0102041	0	0.0506329	0.0909091	0.0740741	0.227273	0.0837438	0.00615385	0.104167	0.0808824
ARNT2_extended (24g)	0.367347	0.0263158	0.303797	0.0363636	0.140741	0.0227273	0.334975	0.00307692	0	0.654412
ARX_extended (17g)	0.0306122	0.0263158	0.0126582	0	0.0222222	0.0681818	0.0738916	0.00615385	0	0.911765
ATF3 (2741g)	0	0.263158	0.0253165	0.618182	0.0222222	0	0.00492611	0.975385	0.145833	0
ATF4 (145g)	0	0	0	0.0363636	0	0.0227273	0.00492611	0	0	0
ATF5_extended (71g)	0	0	0.0253165	0.527273	0.0518519	0.0909091	0.0246305	0.00923077	0.0208333	0.0147059
ATF6 (12g)	0	0	0	0	0.0037037	0	0	0	0	0
ATF6B (11g)	0.163265	0.0789474	0.189873	0.127273	0.237037	0.159091	0.182266	0.2	0.125	0.382353
ATF7_extended (22g)	0.112245	0.289474	0.189873	0.218182	0.255556	0.386364	0.167488	0.0769231	0.125	0.338235
BACH2_extended (23g)	0.0612245	0.0526316	0.0126582	0.0363636	0.118519	0.0909091	0.0492611	0.00615385	0	0.169118
BARHL1 (35g)	0.112245	0.131579	0.240506	0.436364	0.162963	0.340909	0.0837438	0.110769	0.0625	0.227941
BARHL2 (12g)	0.0306122	0.0526316	0.113924	0.0363636	0.125926	0.136364	0.0394089	0.0184615	0.0208333	0.0955882
BCL11A_extended (15g)	0	0.789474	0.64557	0.327273	0.0037037	0.977273	0.935961	0.996923	0.979167	0
BCL3_extended (123g)	0	0	0.0126582	0.236364	0.333333	0	0	0	0	0.0588235
BCL6 (40g)	0.0102041	0	0.0253165	0.145455	0.396296	0	0.0197044	0.0615385	0	0.0367647
BCLAF1 (2557g)	0.0408163	0.894737	0.962025	0.781818	0.037037	0.977273	1	0.981538	1	0.279412
BDP1 (136g)	0	0	0.0126582	0.0181818	0.0037037	0	0.00492611	0	0	0
BHLHE22_extended (12g)	0.0306122	0.0263158	0.0253165	0.0545455	0.0666667	0.0227273	0.0246305	0.0276923	0	0.0367647
BPTF (21g)	0	0	0	0	0	0.0454545	0	0	0	0
BRCA1 (787g)	0	0.631579	0	0	0	0.113636	0	0	0.729167	0.00735294
BRF1_extended (22g)	0.234694	0.157895	0.291139	0.309091	0.207407	0.25	0.300493	0.0830769	0.25	0.191176
BRF2 (17g)	0	0	0	0	0	0	0.00985222	0	0	0
CAT (13g)	0.704082	0.0789474	0.417722	0.218182	0.296296	0.136364	0.236453	0.0769231	0.0625	0.286765
CBFB_extended (69g)	0	0	0	0	0	0	0	0	0	0.00735294
CEBPB (258g)	0.0204082	0	0.0632911	0.763636	0.122222	0.0227273	0	0	0	0
CEBPD_extended (17g)	0	0	0	0.2	0.337037	0	0.0147783	0.0338462	0	0.117647
CEBPG (215g)	0	0.0526316	0.0759494	0.6	0.0037037	0.227273	0.08867	0.00923077	0.0208333	0
CEBPZ (824g)	0	0	0.0253165	0.0363636	0	0	0	0	0	0
CHD2 (1765g)	0	0	0	0	0.0037037	0	0	0	0	0.00735294
CLOCK (18g)	0	0	0	0	0.0037037	0.0227273	0.00492611	0	0	0
CREB3_extended (13g)	0.285714	0.315789	0.367089	0.418182	0.318519	0.431818	0.349754	0.227692	0.5625	0.426471
CREB3L4_extended (11g)	0.306122	0.236842	0.253165	0.218182	0.3	0.204545	0.20197	0.0923077	0.125	0.367647
CREB5_extended (10g)	0.642857	0.5	0.734177	0.527273	0.681481	0.431818	0.650246	0.464615	0.395833	0.492647
CREBZF (29g)	0	0	0	0	0.0037037	0	0.00492611	0	0	0
CREM_extended (92g)	0.0204082	0	0.0253165	0.127273	0.0703704	0	0	0.00307692	0	0.0147059
CRX (20g)	0	0	0	0	0	0	0	0	0	0.00735294
CTCF (21g)	0.0918367	0	0.0506329	0.0181818	0.107407	0.0681818	0.0640394	0.0184615	0.0208333	0.161765
CTCFL (12g)	0.0714286	0	0.0632911	0.0545455	0.0703704	0.0454545	0.0837438	0.0215385	0	0.125
CUX1 (15g)	0.0714286	0.0526316	0.0126582	0.0363636	0.062963	0.227273	0.08867	0.0246154	0.0625	0.183824
DBP_extended (16g)	0.438776	0.0263158	0.253165	0.0363636	0.166667	0.136364	0.162562	0.104615	0.0416667	0.286765
DBX1_extended (13g)	0.102041	0.0263158	0.0253165	0.0545455	0.111111	0.181818	0.0246305	0.00615385	0	0.0955882
DBX2 (16g)	0.0510204	0.0263158	0.0253165	0.109091	0.0777778	0.0454545	0.0295567	0.0276923	0	0.0735294
DDIT3 (195g)	0	0	0	0.618182	0.0111111	0.0227273	0.00492611	0.00615385	0	0
DLX1 (115g)	0	0.157895	0	0.0545455	0.0037037	0.909091	0.17734	0.00615385	0.375	0.0147059
DLX2 (30g)	0	0.0263158	0	0	0.0037037	0.568182	0.0640394	0	0.0833333	0
DLX5 (21g)	0.0306122	0	0	0.0181818	0.0185185	0.363636	0.0147783	0.00307692	0.0625	0.0367647
DLX6 (117g)	0	0	0	0	0	0.204545	0	0	0.0416667	0
DMBX1_extended (17g)	0.0510204	0	0.139241	0.527273	0.374074	0.0909091	0.172414	0.0153846	0.0416667	0.0661765
E2F1 (642g)	0	0.657895	0.0126582	0	0.0037037	0.25	0.0344828	0.00615385	1	0.0220588
E2F2 (1007g)	0	0.710526	0	0	0	0.181818	0.00492611	0	0.8125	0.00735294
E2F3 (496g)	0	0.421053	0	0	0.00740741	0.0681818	0.00985222	0	0.833333	0.0367647
E2F4_extended (80g)	0	0	0	0.0181818	0	0	0	0.00307692	0	0.00735294
E2F6_extended (13g)	0.183673	0.0526316	0.265823	0.4	0.259259	0.227273	0.157635	0.0984615	0.145833	0.242647
E2F7 (1134g)	0.0204082	0.763158	0.0126582	0.0181818	0	0.0227273	0.00492611	0.00307692	0.75	0.0147059
E2F8 (497g)	0	0.842105	0.0253165	0	0	0.181818	0.0147783	0.00307692	1	0.0147059
EGR3_extended (33g)	0	0	0	0	0.0777778	0	0	0.00307692	0	0
ELF1_extended (76g)	0.0204082	0.0263158	0.0126582	0.0363636	0.0185185	0.0681818	0.0147783	0.0184615	0	0.0514706
ELF3_extended (111g)	0	0	0.240506	0.127273	0.0185185	0.0454545	0.187192	0	0	0.0588235
ELK1 (554g)	0	0	0	0.0363636	0	0	0	0	0	0.00735294
ELK3_extended (368g)	0.0102041	0	0	0.272727	0.0148148	0.0227273	0	0.00923077	0	0.0147059
ELK4 (2369g)	0	0	0	0.0181818	0	0	0	0	0	0
EN1_extended (32g)	0.183673	0.0263158	0.0759494	0.309091	0.296296	0.0909091	0.0788177	0.0276923	0.0416667	0.0882353
EN2_extended (11g)	0.0816327	0	0.0506329	0.0181818	0.0407407	0.0454545	0.044335	0	0.0208333	0.0588235
EOMES (11g)	0.0102041	0.0526316	0.0886076	0.0727273	0.0185185	0.659091	0.128079	0.00615385	0.0416667	0.0220588
EP300 (22g)	0.0714286	0	0.0759494	0.145455	0.0703704	0.136364	0.0591133	0.0184615	0.0416667	0.147059
ERF (21g)	0.0408163	0.0526316	0.0632911	0.0363636	0.0703704	0.0909091	0.0295567	0.0215385	0	0.132353
ERG (205g)	0	0	0	0	0.0148148	0.0227273	0	0.0153846	0	0
ESR1_extended (14g)	0.142857	0.0526316	0.0759494	0.127273	0.277778	0	0.137931	0.0276923	0	0.147059
ESR2 (15g)	0.0306122	0.0263158	0.0379747	0.0545455	0.062963	0.0454545	0.0246305	0.0307692	0	0.0882353
ESRRA (55g)	0.112245	0.131579	0.139241	0.272727	0.162963	0.318182	0.142857	0.298462	0.145833	0.227941
ESRRB_extended (62g)	0.122449	0.105263	0.126582	0.472727	0.188889	0.0909091	0.103448	0.0461538	0.0416667	0.0882353
ESRRG_extended (36g)	0.346939	0	0.101266	0.127273	0.407407	0.363636	0.123153	0.00923077	0.0416667	0.316176
ETS1 (17g)	0	0	0.0126582	0.0181818	0.0222222	0.0227273	0	0.00307692	0	0.00735294
ETV2 (16g)	0.0408163	0	0.0379747	0.0181818	0.0259259	0	0.0147783	0.0430769	0.0833333	0.0661765
ETV7 (20g)	0.0714286	0	0.0759494	0.236364	0.0777778	0.0227273	0.0492611	0.0615385	0.0833333	0.110294
EZH2_extended (2058g)	0	0.763158	0	0	0	0.704545	0.00985222	0	0.8125	0
FLI1_extended (13g)	0.0918367	0.157895	0.151899	0.327273	0.0888889	0.0909091	0.0935961	0.246154	0.0208333	0.183824
FOSB (20g)	0.346939	0.631579	0.658228	0.727273	0.714815	0.227273	0.596059	0.938462	0.4375	0.213235
FOSL1 (372g)	0	0.0263158	0.0126582	0.654545	0.0962963	0	0	0.0123077	0	0.00735294
FOSL2 (263g)	0	0.263158	0	0.254545	0.311111	0	0	0.892308	0.104167	0.0735294
FOXA1 (10g)	0.0714286	0.0263158	0.0253165	0.0363636	0.0481481	0.0681818	0.00492611	0.113846	0.0208333	0
FOXC1_extended (13g)	0.0102041	0.210526	0	0	0	0	0	0.8	0.0833333	0
FOXC2_extended (46g)	0.0204082	0	0	0.0545455	0.0518519	0.0227273	0	0.00615385	0.0208333	0.0441176
FOXD1 (14g)	0.0816327	0.368421	0.0759494	0.0727273	0.0962963	0.227273	0.1133	0.132308	0.4375	0.0735294
FOXD4L1_extended (23g)	0.142857	0.105263	0.113924	0.181818	0.285185	0.318182	0.162562	0.0738462	0.104167	0.382353
FOXD4L5_extended (20g)	0.0408163	0.0526316	0.113924	0.109091	0.1	0.181818	0.152709	0.0307692	0.0833333	0.191176
FOXF1_extended (24g)	0.112245	0.0526316	0.0506329	0.236364	0.148148	0.136364	0.0640394	0.0738462	0.0833333	0.169118
FOXF2_extended (23g)	0	0	0.0126582	0.0181818	0.0259259	0.0681818	0	0	0	0
FOXG1 (13g)	0	0.0263158	0	0.0181818	0	0	0	0.0153846	0	0.845588
FOXK1_extended (43g)	0.0306122	0.0526316	0.0126582	0.0909091	0.0333333	0.0454545	0.00492611	0.00307692	0.0208333	0.0882353
FOXL2 (11g)	0.0408163	0	0.0506329	0.109091	0.0925926	0	0.0295567	0.00615385	0	0.102941
FOXO3_extended (25g)	0	0	0	0.0363636	0.0037037	0.0227273	0	0	0	0.00735294
FOXO4_extended (55g)	0.244898	0.157895	0.151899	0.309091	0.311111	0.454545	0.187192	0.0369231	0.104167	0.25
FOXP1_extended (15g)	0.428571	0.0526316	0.126582	0.2	0.333333	0.136364	0.08867	0.0553846	0.0208333	0.441176
FOXP2_extended (84g)	0	0	0	0	0	0	0.00492611	0	0	0
FOXP4 (14g)	0.0714286	0.0526316	0.0632911	0.109091	0.111111	0.295455	0.133005	0.0492308	0.125	0.161765
GABPA (140g)	0	0	0.0253165	0.0545455	0.0037037	0	0.00985222	0	0	0.191176
GATA1 (67g)	0.510204	0.0263158	0.101266	0.0727273	0.1	0.0454545	0.0541872	0.0215385	0.0208333	0.0367647
GATA2 (70g)	0.0102041	0.0263158	0.0126582	0.0727273	0.0111111	0.0454545	0.00985222	0	0	0.00735294
GATA3 (12g)	0	0	0	0	0	0	0	0.00307692	0	0.0147059
GATA4_extended (21g)	0.0102041	0	0.0379747	0.0363636	0.125926	0.0227273	0.0344828	0.0153846	0	0.0955882
GATA5 (210g)	0.0612245	0.0526316	0.493671	0.327273	0.0555556	0.204545	0.320197	0.00307692	0.0208333	0.0588235
GATA6 (31g)	0.0204082	0.0526316	0.0126582	0	0.0037037	0	0.00492611	0.00615385	0	0.889706
GCM1 (17g)	0.102041	0	0	0.0181818	0.0296296	0	0.00985222	0.00923077	0	0.0147059
GCM2 (35g)	0.0816327	0.0526316	0.189873	0.0727273	0.125926	0.272727	0.20197	0.0738462	0.0625	0.132353
GFI1 (40g)	0.346939	0	0.0886076	0.0363636	0.362963	0.0227273	0.0738916	0.0369231	0	0.242647
GLI1 (21g)	0.0714286	0.0263158	0.0253165	0.0181818	0.0814815	0.204545	0.0788177	0.0430769	0.125	0.0661765
GLIS1_extended (55g)	0.173469	0.0526316	0.101266	0.381818	0.159259	0.113636	0.0738916	0.353846	0.104167	0.117647
GLIS2 (11g)	0.0408163	0.0789474	0.0126582	0.0545455	0.0962963	0.0681818	0.0591133	0.0215385	0.0416667	0.139706
GRHL2 (12g)	0.102041	0.0263158	0.101266	0.272727	0.188889	0.113636	0.103448	0.0523077	0.0833333	0.242647
GSX2_extended (27g)	0.0918367	0.105263	0.278481	0.254545	0.148148	0.386364	0.325123	0.0646154	0.229167	0.125
GTF2F1 (843g)	0	0	0	0.0181818	0	0	0	0	0	0
GTF3C2_extended (322g)	0	0	0	0	0.0037037	0.0227273	0	0	0	0.0147059
HCFC1 (2655g)	0	0.105263	0.0506329	0.2	0	0.636364	0.1133	0.184615	0.291667	0.00735294
HDAC2 (573g)	0.0510204	1	0.860759	0.745455	0.0148148	1	0.985222	0.987692	1	0.654412
HDAC6 (606g)	0	0	0	0	0.0037037	0	0	0	0	0.0147059
HES4_extended (308g)	0.0408163	0.763158	0.974684	0.672727	0.0222222	0.818182	0.990148	0.987692	0.895833	0.125
HES5_extended (26g)	0.0408163	0.210526	0.189873	0.0909091	0.0407407	0.386364	0.374384	0.0276923	0.0833333	0.102941
HESX1 (33g)	0.0816327	0.0526316	0.0886076	0.236364	0.177778	0.159091	0.103448	0.04	0.125	0.147059
HMGB1_extended (11g)	0	1	0	0	0	0.0227273	0	0.0153846	0.520833	0
HNF1A (20g)	0.0408163	0	0.0379747	0.0363636	0.0555556	0.0909091	0.044335	0.0215385	0.0833333	0.0514706
HOXA11_extended (26g)	0.0204082	0	0.0253165	0.0363636	0.037037	0.0681818	0.0689655	0.0123077	0	0.0294118
HOXA13 (13g)	0.0102041	0	0	0.0181818	0.0259259	0.181818	0.00985222	0	0.0416667	0.0588235
HOXA2_extended (12g)	0.0510204	0	0.0632911	0.0909091	0.0518519	0.0681818	0.0394089	0.0184615	0.0208333	0.0147059
HOXA9 (22g)	0.0714286	0	0.0632911	0.0909091	0.118519	0.272727	0.0492611	0.0184615	0.145833	0.169118
HOXB13 (14g)	0.163265	0.0526316	0.101266	0.0545455	0.118519	0.0909091	0.0837438	0.0246154	0.0208333	0.110294
HOXB4 (20g)	0.102041	0.0263158	0.0126582	0.0727273	0.125926	0.0681818	0.0394089	0.0123077	0	0.183824
HOXB5_extended (19g)	0.122449	0.0789474	0.0632911	0.127273	0.133333	0.181818	0.103448	0.0953846	0.145833	0.176471
HOXB7_extended (12g)	0.0408163	0.0263158	0.0759494	0.0727273	0.0518519	0.0454545	0.0591133	0.00615385	0	0.0661765
HOXB9_extended (26g)	0	0	0.0632911	0.109091	0.0481481	0.136364	0.044335	0.00615385	0.0208333	0.0367647
HOXC5 (13g)	0.204082	0.184211	0.101266	0.163636	0.237037	0.181818	0.0394089	0.0215385	0.0833333	0.161765
HOXC9_extended (31g)	0.214286	0.131579	0.443038	0.290909	0.207407	0.409091	0.261084	0.0953846	0.208333	0.169118
HOXD13_extended (14g)	0.0816327	0.0526316	0.0632911	0.127273	0.12963	0.159091	0.0788177	0.0769231	0.0416667	0.147059
HOXD8 (23g)	0.0510204	0.131579	0.0886076	0.0545455	0.111111	0.704545	0.167488	0.0338462	0.166667	0.176471
HSF2_extended (19g)	0.0714286	0	0.0759494	0.181818	0.0777778	0.318182	0.147783	0.0492308	0.25	0.110294
IRF1 (124g)	0	0	0.0253165	0	0	0	0	0	0	0.00735294
IRF2 (76g)	0	0	0.392405	0.0181818	0.0037037	0	0.0344828	0.00307692	0	0.191176
IRF4 (53g)	0.265306	0.157895	0.139241	0.218182	0.362963	0.386364	0.182266	0.110769	0.145833	0.338235
IRF6_extended (54g)	0.44898	0.0526316	0.240506	0.290909	0.274074	0.0681818	0.0788177	0.0338462	0.0208333	0.544118
IRF7 (443g)	0	0.0526316	0.316456	0.0181818	0.0037037	0	0.0197044	0	0.0208333	0.169118
IRX6 (15g)	0.0102041	0	0	0.0181818	0.0111111	0.0227273	0	0	0	0.00735294
JDP2_extended (13g)	0.0612245	0.0263158	0.0379747	0.127273	0.185185	0.113636	0.0344828	0.0184615	0.0208333	0.147059
JUN (97g)	0.0102041	0.0263158	0	0.0909091	0.192593	0	0	0.24	0	0.0147059
JUNB (10g)	0.122449	0.184211	0.126582	0.236364	0.403704	0.0454545	0.108374	0.64	0.125	0.0661765
JUND (60g)	0.0918367	0.184211	0.113924	0.327273	0.374074	0.113636	0.167488	0.526154	0.166667	0.0588235
KCNIP1 (15g)	0.0918367	0.184211	0.113924	0.254545	0.207407	0.113636	0.123153	0.12	0.104167	0.169118
KDM5B_extended (1522g)	0	0	0	0.0181818	0	0.0681818	0	0	0	0
KLF16_extended (14g)	0.183673	0.131579	0.139241	0.145455	0.144444	0.181818	0.133005	0.153846	0.0416667	0.227941
KLF3_extended (516g)	0	0	0	0	0	0	0	0	0	0.0147059
KLF4_extended (59g)	0	0	0	0	0.00740741	0	0	0	0	0
KLF5_extended (15g)	0.102041	0.0263158	0.0632911	0.272727	0.503704	0.0454545	0.0394089	0.0369231	0	0.455882
LBX2 (19g)	0.0714286	0.0526316	0.0506329	0.181818	0.255556	0.0909091	0.0837438	0.04	0.0416667	0.139706
LHX1_extended (16g)	0.0816327	0.0526316	0.0632911	0.0545455	0.0814815	0.181818	0.08867	0.0369231	0.125	0.0588235
LHX2 (19g)	0	0.842105	0.974684	0.418182	0	0.909091	0.995074	0.990769	0.979167	0.00735294
LHX3_extended (16g)	0.0204082	0.0263158	0	0.0363636	0.0148148	0.727273	0.0246305	0.00923077	0.104167	0.00735294
LHX4_extended (25g)	0.0306122	0.0263158	0.0506329	0.0181818	0.0259259	0.0454545	0.044335	0.00307692	0	0.00735294
LHX8_extended (58g)	0.142857	0.210526	0.202532	0.2	0.181481	0.227273	0.280788	0.0492308	0.0625	0.272059
LHX9 (111g)	0.112245	0.0789474	0.126582	0.0909091	0.133333	0.613636	0.226601	0.0338462	0.145833	0.191176
LMO2 (92g)	0.438776	0	0.0126582	0	0.0259259	0.0454545	0.0147783	0.00307692	0	0.220588
LMX1A (10g)	0.22449	0.0789474	0.126582	0.2	0.244444	0.0909091	0.0689655	0.0461538	0	0.235294
LMX1B_extended (106g)	0	0.868421	0.962025	0.418182	0	0.977273	1	0.978462	1	0.00735294
MAF (50g)	0	0	0	0	0.0148148	0	0	0	0	0
MAFB (80g)	0.193878	0.105263	0.0506329	0.709091	0.362963	0.25	0.044335	0.0646154	0.0625	0.132353
MAFF_extended (1322g)	0	0	0.0126582	0.563636	0.211111	0.0227273	0	0	0	0
MAFG (50g)	0	0.105263	0.35443	0.363636	0	0.272727	0.403941	0.0123077	0.145833	0.00735294
MAFK_extended (11g)	0.173469	0.105263	0.202532	0.163636	0.240741	0.159091	0.133005	0.0707692	0.104167	0.360294
MAX (31g)	0.214286	0.0526316	0.0759494	0.181818	0.377778	0.340909	0.0935961	0.0830769	0.125	0.316176
MEF2A (25g)	0.255102	0.105263	0.151899	0.290909	0.266667	0.227273	0.182266	0.0584615	0.104167	0.352941
MEF2C_extended (12g)	0.44898	0.0789474	0.0886076	0.290909	0.244444	0.113636	0.133005	0.0246154	0.125	0.110294
MEF2D_extended (37g)	0	0	0	0.0545455	0.0037037	0.0454545	0.00492611	0	0	0.00735294
MEOX2_extended (15g)	0	0	0	0.0181818	0	0	0	0	0	0.00735294
MGA (30g)	0	0	0	0	0	0	0.00492611	0	0	0.00735294
MLX_extended (17g)	0.204082	0.157895	0.240506	0.127273	0.192593	0.386364	0.251232	0.169231	0.104167	0.279412
MSC_extended (16g)	0.153061	0.131579	0.177215	0.0727273	0.114815	0.295455	0.108374	0.0153846	0.104167	0.0514706
MSX1_extended (27g)	0.0816327	0.0789474	0.0379747	0.0181818	0.611111	0.0227273	0.0197044	0.0246154	0.0208333	0.0441176
MXI1 (19g)	0.132653	0.105263	0.139241	0.327273	0.159259	0.0681818	0.1133	0.190769	0.125	0.294118
MYC (23g)	0	0	0.0126582	0.381818	0.114815	0	0.0147783	0	0	0.00735294
MYOG_extended (27g)	0.102041	0.0263158	0.0632911	0.145455	0.214815	0.0227273	0.0344828	0.00923077	0.0416667	0.161765
NANOG (28g)	0.214286	0.0263158	0.0886076	0.181818	0.177778	0.227273	0.211823	0.0492308	0.0625	0.242647
NELFE_extended (3416g)	0	0.210526	0	0.218182	0	0.0227273	0.0147783	0.963077	0.166667	0.00735294
NEUROD1 (12g)	0.132653	0.210526	0.0253165	0.0181818	0.0851852	0.909091	0.0541872	0.0307692	0.145833	0.0955882
NEUROD2_extended (44g)	0	0.0789474	0.0379747	0.0363636	0.0444444	0.613636	0.0295567	0.00615385	0.0416667	0.0735294
NEUROG1_extended (48g)	0.0408163	0.105263	0.0253165	0.0909091	0.0407407	0.977273	0.162562	0.00923077	0.3125	0.0735294
NFATC1 (14g)	0.0204082	0.0526316	0.177215	0.127273	0.0222222	0.0909091	0.211823	0.48	0.0625	0.477941
NFATC2_extended (10g)	0.22449	0.0263158	0.21519	0.2	0.22963	0.136364	0.118227	0.0461538	0.0416667	0.404412
NFE2_extended (34g)	0.234694	0.0263158	0.101266	0.109091	0.340741	0.227273	0.103448	0.04	0.166667	0.220588
NFE2L1 (93g)	0.0102041	0	0	0	0	0	0	0.00307692	0	0
NFE2L2_extended (33g)	0	0	0	0.0181818	0	0.0227273	0	0	0	0.0147059
NFE2L3_extended (22g)	0.112245	0.0263158	0.177215	0.2	0.344444	0.159091	0.0985222	0.0461538	0.0625	0.147059
NFIL3 (20g)	0.0510204	0.0263158	0.0253165	0.127273	0.277778	0	0.0394089	0.00923077	0	0.0220588
NFKB1 (11g)	0.0612245	0.131579	0.202532	0.181818	0.162963	0.113636	0.103448	0.0984615	0.0833333	0.117647
NFKB2_extended (37g)	0.122449	0.131579	0.164557	0.272727	0.262963	0.113636	0.0837438	0.101538	0.104167	0.279412
NFYA_extended (35g)	0.0204082	0	0.0759494	0.0545455	0.0259259	0.0909091	0.0246305	0.0184615	0	0.0955882
NFYB (111g)	0.0102041	0.657895	0	0	0.0037037	0	0	0	0.208333	0.00735294
NFYC_extended (11g)	0.0510204	0.105263	0.0632911	0.0363636	0.0777778	0.0227273	0.0344828	0.0246154	0.0416667	0.110294
NKX3-1_extended (18g)	0.0714286	0	0.0253165	0.0545455	0.118519	0.0909091	0.0640394	0.0338462	0.0208333	0.125
NKX6-1_extended (32g)	0.0918367	0.0789474	0.0253165	0.127273	0.0592593	0.636364	0.0738916	0.0153846	0.1875	0.0514706
NPAS2_extended (174g)	0	0.842105	0.911392	0.527273	0.0037037	0.704545	0.985222	0.996923	0.916667	0.0220588
NPDC1 (20g)	0.0306122	0.0263158	0.101266	0.0545455	0.0777778	0.0909091	0.123153	0.00923077	0.0625	0.102941
NR1D2_extended (20g)	0.55102	0.289474	0.240506	0.127273	0.251852	0.295455	0.137931	0.0615385	0.458333	0.316176
NR1H2 (45g)	0	0	0	0	0	0.0227273	0	0	0	0
NR1H3 (14g)	0.132653	0.0526316	0.164557	0.109091	0.203704	0.181818	0.216749	0.0615385	0.0625	0.647059
NR1I2_extended (45g)	0.244898	0.131579	0.291139	0.181818	0.203704	0.181818	0.216749	0.123077	0.145833	0.154412
NR2C1_extended (17g)	0.265306	0.105263	0.21519	0.309091	0.27037	0.363636	0.231527	0.0923077	0.1875	0.257353
NR2C2_extended (28g)	0.0816327	0.0263158	0.0126582	0.0545455	0.114815	0.113636	0.0344828	0.00615385	0.0208333	0.0808824
NR2F6 (22g)	0.193878	0.157895	0.240506	0.309091	0.255556	0.181818	0.172414	0.172308	0.166667	0.161765
NR3C1 (11g)	0.0816327	0.0526316	0.0632911	0.0909091	0.148148	0.113636	0.157635	0.0307692	0.104167	0.198529
NR6A1 (15g)	0.102041	0.105263	0.0506329	0.127273	0.114815	0.113636	0.0295567	0.0584615	0.125	0.220588
NXPH3 (1049g)	0	0.210526	0	0.0545455	0	0	0	0.990769	0.125	0
ONECUT1 (13g)	0.0510204	0.0263158	0.0253165	0.181818	0.114815	0.204545	0.0591133	0.0338462	0.0416667	0.0735294
OTP_extended (75g)	0	0.0526316	0	0.0181818	0	0.818182	0.0147783	0	0.0833333	0.0147059
PAX3 (12g)	0.72449	0	0	0.0181818	0.840741	0.0227273	0	0	0	0
PAX4_extended (59g)	0	0.0526316	0	0.0363636	0.0148148	0.477273	0.00492611	0.00923077	0.0416667	0.00735294
PAX7_extended (11g)	0.0408163	0	0	0.0727273	0.155556	0	0.0246305	0.00615385	0	0.0514706
PAX8 (12g)	0.632653	0.0526316	0.0632911	0.145455	0.318519	0.0909091	0.0591133	0.0307692	0.354167	0.154412
PAX9_extended (18g)	0.0510204	0.0263158	0.0379747	0.0363636	0.0407407	0.0227273	0.0246305	0.0153846	0	0.0882353
PHF8_extended (408g)	0	0	0.0126582	0.0181818	0.0037037	0.0909091	0.00985222	0	0	0.0367647
PLAGL2 (17g)	0.0408163	0.131579	0.0886076	0.145455	0.0481481	0.25	0.118227	0.0184615	0.0416667	0.176471
PML_extended (26g)	0	0	0	0	0	0	0	0.00307692	0	0.00735294
POLE3 (626g)	0	0.657895	0	0.0181818	0	0	0	0.00307692	0.604167	0
POLR2A (5596g)	0.0204082	0.947368	0.78481	0.927273	0.0592593	0.977273	0.960591	0.990769	1	0.198529
POLR3G (90g)	0.0306122	0.0263158	0.0632911	0.218182	0.162963	0.0909091	0.0492611	0.0307692	0.0208333	0.0882353
POU2F1_extended (123g)	0	0.342105	0.493671	0.0363636	0	0.886364	0.926108	0	0.708333	0
POU2F3 (13g)	0.0612245	0	0.0253165	0.109091	0.0407407	0.0681818	0.0541872	0.0246154	0.0208333	0.117647
POU3F1_extended (13g)	0	0	0	0	0	0	0.00985222	0.00307692	0	0.0220588
POU3F2 (32g)	0	0.236842	0.202532	0.0181818	0.00740741	0.863636	0.669951	0	0.604167	0.0661765
POU3F4 (10g)	0.867347	0.0263158	0.0253165	0.0909091	0.848148	0.0681818	0.0147783	0	0	0.139706
POU4F2_extended (42g)	0.163265	0.0263158	0.0379747	0.145455	0.181481	0.113636	0.0394089	0.0338462	0.0416667	0.0882353
POU5F1 (52g)	0.0714286	0.0263158	0.0886076	0.127273	0.0888889	0.159091	0.0246305	0.0338462	0.0208333	0.279412
POU6F1 (20g)	0.183673	0.0526316	0.126582	0.181818	0.255556	0.181818	0.133005	0.0461538	0.0416667	0.227941
PPARA (15g)	0.0204082	0	0.0886076	0.0727273	0.111111	0.204545	0.0788177	0.0276923	0.0416667	0.198529
PPARG_extended (192g)	0.0102041	0	0	0.0363636	0.0185185	0	0	0	0	0
PPARGC1A_extended (22g)	0.846939	0.0526316	0.0886076	0.127273	0.696296	0.0454545	0.0246305	0	0.0208333	0.183824
PRDM1_extended (39g)	0.0918367	0.131579	0.164557	0.127273	0.144444	0.318182	0.211823	0.129231	0.0416667	0.205882
PROP1 (20g)	0.0408163	0.0263158	0.0253165	0.0727273	0.0444444	0.0909091	0.0295567	0.0184615	0.104167	0.0294118
PRRX1_extended (21g)	0.326531	0.131579	0.0506329	0.0363636	0.422222	0.545455	0.226601	0	0.229167	0.00735294
RAD21_extended (3560g)	0	0.868421	0.0379747	0.363636	0	0.431818	0.123153	0.0461538	0.6875	0.0294118
RARA (15g)	0.0918367	0.0263158	0.0632911	0.0909091	0.0851852	0.0227273	0.0591133	0.0369231	0	0.198529
RARG_extended (349g)	0	0.184211	0	0.0363636	0.00740741	0	0	0.929231	0.0833333	0.00735294
RAX2_extended (79g)	0.132653	0.0526316	0.126582	0.0909091	0.259259	0.181818	0.0837438	0.0184615	0.0416667	0.132353
RBBP5 (1848g)	0	0	0	0.0181818	0	0	0	0	0	0
REL (31g)	0.244898	0.0789474	0.151899	0.327273	0.396296	0.340909	0.123153	0.0738462	0.104167	0.257353
RELA (126g)	0	0.736842	0.911392	0.618182	0.00740741	0.681818	0.945813	0.993846	0.708333	0
RELB_extended (56g)	0.204082	0.157895	0.126582	0.290909	0.207407	0.113636	0.118227	0.0923077	0.0833333	0.125
REST_extended (27g)	0.0102041	0	0	0.0181818	0.0222222	0	0.00985222	0.00307692	0	0.0294118
RFX1 (10g)	0.132653	0.157895	0.113924	0.145455	0.140741	0.0909091	0.128079	0.0676923	0.0625	0.139706
RFX3 (717g)	0.877551	0.0263158	0.670886	0	0.0444444	0	0.403941	0	0	0.235294
RFX5 (12g)	0.142857	0.236842	0.164557	0.163636	0.233333	0.227273	0.315271	0.0830769	0.291667	0.375
RFX8_extended (483g)	0.826531	0	0.0126582	0	0.0148148	0	0	0	0	0
RORA_extended (30g)	0.132653	0.0263158	0.126582	0.327273	0.174074	0.181818	0.0837438	0.0584615	0.125	0.147059
RORC_extended (29g)	0.5	0.263158	0.240506	0.2	0.344444	0.25	0.172414	0.0646154	0.1875	0.25
RUNX3 (14g)	0.0714286	0.184211	0.0253165	0.0363636	0.0148148	0.0227273	0.0394089	0.732308	0.0833333	0.0220588
RXRA (144g)	0	0.815789	0.949367	0.418182	0	0.840909	0.970443	0.956923	0.854167	0.00735294
RXRB (50g)	0.244898	0.0789474	0.21519	0.4	0.222222	0.318182	0.221675	0.147692	0.0833333	0.279412
RXRG (21g)	0.0510204	0.0263158	0.113924	0.0363636	0.177778	0.0909091	0.0246305	0.0369231	0	0.220588
SALL4 (14g)	0.0612245	0.0789474	0.0506329	0.109091	0.0814815	0.0909091	0.0788177	0.0307692	0.0625	0.227941
SIN3A (639g)	0	0	0	0	0.0037037	0	0	0	0	0.0147059
SIRT6_extended (18g)	0.0612245	0.0789474	0.0253165	0.181818	0.111111	0.159091	0.0935961	0.0276923	0.0416667	0.411765
SIX1_extended (15g)	0.0102041	0.0789474	0.0379747	0.0727273	0.0296296	0	0.0344828	0.00307692	0	0.0514706
SIX3_extended (15g)	0.367347	0.394737	0.341772	0.0363636	0.12963	0.613636	0.551724	0.00615385	0.4375	0.220588
SIX4_extended (14g)	0.0408163	0	0.0632911	0.145455	0.0925926	0.204545	0.103448	0.0246154	0.0625	0.25
SMAD1_extended (106g)	0.0204082	0	0	0	0.0518519	0.159091	0.0246305	0.00307692	0	0.0294118
SMAD3 (29g)	0.122449	0.105263	0.113924	0.181818	0.218519	0.159091	0.167488	0.0492308	0.166667	0.257353
SMAD7 (42g)	0.0204082	0.0263158	0.0759494	0.163636	0.137037	0.181818	0.0689655	0.0123077	0	0.0735294
SMARCA4_extended (3423g)	0	0	0	0	0	0.0454545	0	0	0	0
SMARCC2_extended (68g)	0.0102041	0	0	0	0	0	0	0	0	0
SNAI1 (88g)	0.0408163	0.0263158	0.0379747	0.2	0.111111	0.0227273	0.0197044	0.0184615	0	0.132353
SNAPC5 (15g)	0.27551	0.105263	0.113924	0.145455	0.166667	0.0681818	0.0985222	0.0369231	0.0833333	0.235294
SOX1 (26g)	0.214286	0.236842	0.392405	0.0545455	0.122222	0.477273	0.502463	0.00615385	0.5	0.102941
SOX11 (279g)	0	0.131579	0	0	0	0.863636	0.108374	0	0.333333	0
SOX13_extended (21g)	0.122449	0.157895	0.177215	0.2	0.111111	0.136364	0.182266	0.344615	0.270833	0.139706
SOX14_extended (14g)	0.0918367	0.0263158	0.0632911	0.145455	0.0703704	0.0909091	0.0788177	0.0215385	0.104167	0.117647
SOX21 (14g)	0.0918367	0.131579	0.0759494	0.254545	0.12963	0.159091	0.08867	0.00615385	0.0833333	0.301471
SOX3 (18g)	0.193878	0.289474	0.202532	0.109091	0.162963	0.340909	0.403941	0.0215385	0.291667	0.102941
SOX30_extended (15g)	0.0204082	0.0526316	0.0253165	0	0.133333	0.136364	0.0246305	0.00923077	0	0.139706
SOX4 (546g)	0	0.0526316	0	0	0	0.840909	0.0788177	0	0.229167	0
SOX5 (30g)	0.0510204	0.210526	0.0759494	0	0.0259259	0.636364	0.334975	0	0.1875	0
SOX6 (25g)	0.0306122	0.0263158	0	0	0.00740741	0.0227273	0.00985222	0.00923077	0	0.485294
SOX8 (569g)	0	0.526316	0.367089	0.218182	0	0.977273	0.940887	0	0.791667	0
SP1 (21g)	0	0	0	0.0181818	0	0	0	0	0	0.00735294
SP8_extended (30g)	0.193878	0.0789474	0.0886076	0.254545	0.188889	0.318182	0.0985222	0.0184615	0	0.691176
SPI1_extended (142g)	0.326531	0.105263	0.101266	0.272727	0.322222	0.272727	0.0394089	0.135385	0.0416667	0.338235
SPIB_extended (181g)	0	0	0	0	0.00740741	0	0	0	0	0.00735294
SREBF1_extended (43g)	0	0	0.392405	0.218182	0.0111111	0.25	0.325123	0	0	0.0661765
SRF (355g)	0	0	0	0.0181818	0	0	0	0	0	0
SRY_extended (25g)	0.816327	0	0.126582	0.145455	0.240741	0.0909091	0.108374	0.0184615	0.0416667	0.183824
STAT1 (1161g)	0	0	0	0	0	0	0	0	0	0.00735294
STAT2_extended (12g)	0.173469	0.0526316	0.151899	0.163636	0.188889	0.113636	0.0788177	0.0584615	0.0208333	0.198529
STAT3 (12g)	0.0306122	0.0789474	0.0632911	0.109091	0.0703704	0.0909091	0.0541872	0.0892308	0	0.0441176
STAT5A (27g)	0	0	0.0253165	0.0363636	0.0037037	0	0.0197044	0.0276923	0	0.00735294
SUPT20H_extended (915g)	0	0	0	0	0	0.0909091	0	0	0	0
T (11g)	0.0306122	0.157895	0.177215	0.0909091	0.0296296	0.136364	0.241379	0.0369231	0.208333	0.132353
TAF1 (1098g)	0	0	0.0126582	0.0181818	0	0	0	0	0	0
TAL1_extended (18g)	0.0204082	0	0.0126582	0.0909091	0.062963	0.272727	0.044335	0.00307692	0.0416667	0.0514706
TBP (15g)	0.142857	0.0789474	0.139241	0.309091	0.181481	0.272727	0.162562	0.08	0.0833333	0.308824
TBX10_extended (26g)	0.142857	0.0789474	0.0506329	0.145455	0.174074	0.204545	0.08867	0.0553846	0.0416667	0.102941
TBX19_extended (21g)	0.255102	0.184211	0.303797	0.236364	0.233333	0.318182	0.187192	0.138462	0.125	0.235294
TBX20_extended (16g)	0.0102041	0.0789474	0.0632911	0.0181818	0.0037037	0.159091	0.0591133	0.00615385	0.0416667	0
TBX21 (33g)	0.0306122	0	0	0.109091	0.0703704	0	0.00492611	0	0.0208333	0.0367647
TBX4 (24g)	0.112245	0.105263	0.139241	0.145455	0.2	0.113636	0.137931	0.0523077	0.0833333	0.183824
TBX6_extended (15g)	0.142857	0.184211	0.177215	0.345455	0.237037	0.227273	0.187192	0.261538	0.166667	0.198529
TCF21_extended (12g)	0.122449	0.0526316	0.139241	0.163636	0.140741	0.136364	0.0640394	0.0738462	0.0625	0.154412
TCF24_extended (36g)	0.163265	0.0526316	0.0253165	0.0545455	0.103704	0.0681818	0.0640394	0.00615385	0.0625	0.0882353
TCF3_extended (228g)	0	0	0	0.0181818	0.0037037	0	0	0	0	0.00735294
TCF7L1_extended (26g)	0.0408163	0.0263158	0.0379747	0	0.0407407	0	0.0147783	0.0123077	0.0208333	0.0294118
TEAD1 (14g)	0.22449	0.105263	0.329114	0.2	0.140741	0.522727	0.458128	0.08	0.125	0.477941
TEF_extended (11g)	0.0612245	0.105263	0.0759494	0.2	0.062963	0.227273	0.147783	0.0553846	0.1875	0.147059
TFAP2C (1253g)	0	0.184211	0	0.0363636	0	0	0	0.990769	0.125	0
TFAP2E_extended (19g)	0.183673	0.0789474	0.21519	0.0909091	0.32963	0.318182	0.133005	0.0369231	0.0833333	0.132353
TFCP2 (15g)	0.122449	0.105263	0.0759494	0.290909	0.177778	0.159091	0.152709	0.0953846	0.0625	0.286765
TFDP1 (849g)	0.0102041	0.684211	0.0126582	0	0	0.0454545	0.00985222	0.00615385	0.75	0.0441176
TFE3_extended (118g)	0	0	0	0	0.0037037	0	0	0	0	0
TLX2 (56g)	0.214286	0.0526316	0.0253165	0.236364	0.511111	0.181818	0.0788177	0.0123077	0.0208333	0.191176
TP53 (11g)	0.0816327	0.394737	0.151899	0.527273	0.122222	0.454545	0.216749	0.249231	0.395833	0.235294
TP73 (26g)	0	0.815789	0.974684	0.436364	0	0.795455	1	0.984615	0.875	0
TRIM28 (14g)	0.0918367	0.315789	0.113924	0.145455	0.111111	0.204545	0.172414	0.156923	0.270833	0.279412
TRPS1_extended (12g)	0.5	0.0789474	0.392405	0.218182	0.207407	0.159091	0.403941	0.0276923	0.0625	0.272059
TWIST1 (86g)	0	0.184211	0	0.0181818	0.0111111	0	0	0.578462	0.0416667	0
USF1_extended (99g)	0	0	0	0	0	0	0	0.00307692	0	0.00735294
VDR_extended (43g)	0.193878	0.447368	0.189873	0.345455	0.244444	0.431818	0.133005	0.107692	0.104167	0.286765
XBP1_extended (13g)	0.153061	0.131579	0.253165	0.490909	0.225926	0.25	0.261084	0.0769231	0.0833333	0.257353
XRCC4_extended (35g)	0.316327	0.236842	0.265823	0.272727	0.155556	0.409091	0.26601	0.101538	0.1875	0.257353
YY1_extended (21g)	0.112245	0.131579	0.240506	0.218182	0.251852	0.272727	0.29064	0.0646154	0.0833333	0.242647
ZBTB12 (13g)	0.102041	0.0263158	0.0253165	0.0181818	0.0888889	0.0454545	0.00985222	0.0153846	0.0208333	0.0220588
ZBTB3 (180g)	0.0204082	0	0.0126582	0.0363636	0.0259259	0	0	0.00615385	0	0.0441176
ZBTB7A (10g)	0.0306122	0.0263158	0.0126582	0.0909091	0.0518519	0	0.0394089	0.0430769	0.0208333	0.0441176
ZFHX2_extended (89g)	0.0204082	0	0	0	0.0037037	0.0227273	0	0	0	0.0220588
ZFX_extended (14g)	0.265306	0.131579	0.341772	0.254545	0.266667	0.159091	0.162562	0.0769231	0.104167	0.470588
ZIC2_extended (66g)	0.102041	0	0	0	0.511111	0.0227273	0	0	0	0
ZMIZ1_extended (4455g)	0	0.736842	0.632911	0.763636	0.0222222	1	0.950739	0.981538	0.979167	0.0220588
ZNF121 (14g)	0.102041	0.131579	0.139241	0.309091	0.159259	0.363636	0.231527	0.129231	0.270833	0.227941
ZNF143_extended (19g)	0.27551	0.131579	0.189873	0.290909	0.27037	0.25	0.206897	0.107692	0.270833	0.213235
ZNF154 (13g)	0.204082	0.184211	0.202532	0.127273	0.237037	0.318182	0.29064	0.12	0.104167	0.264706
ZNF16_extended (15g)	0.142857	0.0789474	0.126582	0.109091	0.148148	0.113636	0.103448	0.0615385	0.0416667	0.257353
ZNF174 (35g)	0.142857	0.0526316	0.139241	0.4	0.27037	0.272727	0.162562	0.0276923	0.0208333	0.573529
ZNF214 (47g)	0	0	0.0886076	0	0.0333333	0	0.08867	0.00615385	0	0.0661765
ZNF224 (25g)	0.0918367	0.0263158	0.164557	0.218182	0.225926	0.181818	0.118227	0.0984615	0.145833	0.286765
ZNF226 (30g)	0.0510204	0	0.0379747	0.0363636	0.0814815	0.227273	0.044335	0.00307692	0.0208333	0.0808824
ZNF345 (14g)	0.153061	0.210526	0.177215	0.272727	0.259259	0.454545	0.231527	0.116923	0.166667	0.242647
ZNF35 (13g)	0.102041	0.131579	0.0759494	0.109091	0.0925926	0.181818	0.0788177	0.0523077	0.0833333	0.176471
ZNF366 (15g)	0.0510204	0	0.0506329	0.0363636	0.118519	0.0227273	0.044335	0.0153846	0.0625	0.147059
ZNF382 (40g)	0.0612245	0.0526316	0.0506329	0.0727273	0.0592593	0.0909091	0.0738916	0.0215385	0.0416667	0.0808824
ZNF384 (552g)	0	0	0	0.0181818	0	0	0	0	0	0.00735294
ZNF394 (18g)	0.0306122	0.0526316	0	0.0727273	0.0518519	0.0454545	0.0394089	0.0123077	0.0625	0.0588235
ZNF527 (40g)	0.244898	0.131579	0.164557	0.145455	0.244444	0.340909	0.359606	0.08	0.1875	0.25
ZNF625 (11g)	0.0918367	0.0789474	0.0632911	0.109091	0.140741	0.113636	0.0541872	0.0738462	0.0625	0.117647
ZNF681 (23g)	0.142857	0.157895	0.392405	0.218182	0.192593	0.409091	0.389163	0.0369231	0.1875	0.286765
ZNF696 (63g)	0.0102041	0	0	0	0.00740741	0.0681818	0.00985222	0.00307692	0	0.0514706
ZNF708 (33g)	0.0714286	0	0.0886076	0.0545455	0.103704	0.5	0.108374	0.0215385	0.0416667	0.0882353
ZNF71 (37g)	0	0	0.0126582	0.0181818	0.00740741	0	0	0	0	0
ZNF76 (14g)	0.22449	0.157895	0.164557	0.109091	0.240741	0.159091	0.167488	0.424615	0.0625	0.191176
ZNF778 (18g)	0.153061	0.0263158	0.189873	0.0909091	0.137037	0.181818	0.142857	0.0615385	0.0833333	0.0808824
ZNF785 (16g)	0.0408163	0.0526316	0.0632911	0.0545455	0.0592593	0.340909	0.0837438	0.0430769	0.125	0.132353
ZNF85 (15g)	0.163265	0.342105	0.151899	0.327273	0.222222	0.454545	0.241379	0.104615	0.333333	0.25
ZNF91_extended (1210g)	0	0	0.0126582	0	0	0.0227273	0	0	0	0
ZXDA (241g)	0	0	0.0126582	0.0727273	0.00740741	0	0	0	0	0.0294118

## Sheet: Top_specific_regulons_ST
Table S5, Related to Figures 2, 4. Relative TF activity and metaprogram-specific TFs
Metaprogram	TF Regulon		red	also found as core TFs in Macks et al
ST_Ependymal_like	RFX8_extended (483g)		orange	also found as subtype-specific TFs in Macks et al
ST_Ependymal_like	SRY_extended (25g)		purple	also found as both core and subtype-specific TFs in Macks et al
ST_Ependymal_like	CAT (13g)
ST_Ependymal_like	PAX8 (12g)
ST_Ependymal_like	GATA1 (67g)
ST_G2M_Phase	HMGB1_extended (11g)
ST_G2M_Phase	NFYB (111g)
ST_Metabolic	CEBPB (258g)
ST_Metabolic	MAFB (80g)
ST_Metabolic	FOSL1 (372g)
ST_Metabolic	DDIT3 (195g)
ST_Metabolic	CEBPG (215g)
ST_Metabolic	MAFF_extended (1322g)
ST_Metabolic	ATF5_extended (71g)
ST_Midline	MSX1_extended (27g)
ST_Midline	TLX2 (56g)
ST_Midline	ZIC2_extended (66g)
ST_Neuronal_Precursor_like	NEUROG1_extended (48g)
ST_Neuronal_Precursor_like	DLX1 (115g)
ST_Neuronal_Precursor_like	NEUROD1 (12g)
ST_Neuronal_Precursor_like	SOX11 (279g)
ST_Neuronal_Precursor_like	SOX4 (546g)
ST_Neuronal_Precursor_like	OTP_extended (75g)
ST_Neuronal_Precursor_like	LHX3_extended (16g)
ST_Neuronal_Precursor_like	HOXD8 (23g)
ST_Neuronal_Precursor_like	EOMES (11g)
ST_Neuronal_Precursor_like	HCFC1 (2655g)
ST_Neuronal_Precursor_like	NKX6-1_extended (32g)
ST_Neuronal_Precursor_like	SOX5 (30g)
ST_Neuronal_Precursor_like	LHX9 (111g)
ST_Neuronal_Precursor_like	NEUROD2_extended (44g)
ST_Neuronal_Precursor_like	DLX2 (30g)
ST_Neuronal_Precursor_like	ZNF708 (33g)
ST_RELA_Variable	NXPH3 (1049g)
ST_RELA_Variable	TFAP2C (1253g)
ST_RELA_Variable	ATF3 (2741g)
ST_RELA_Variable	NELFE_extended (3416g)
ST_RELA_Variable	RARG_extended (349g)
ST_RELA_Variable	FOSL2 (263g)
ST_RELA_Variable	FOXC1_extended (13g)
ST_RELA_Variable	RUNX3 (14g)
ST_RELA_Variable	JUNB (10g)
ST_RELA_Variable	TWIST1 (86g)
ST_S_Phase	E2F1 (642g)
ST_S_Phase	E2F3 (496g)
ST_YAP1	ARX_extended (17g)
ST_YAP1	GATA6 (31g)
ST_YAP1	FOXG1 (13g)
ST_YAP1	SP8_extended (30g)
ST_YAP1	ARNT2_extended (24g)
ST_YAP1	NR1H3 (14g)
ST_RELA_shared	BCLAF1 (2557g)
ST_RELA_shared	LMX1B_extended
ST_RELA_shared	LHX2 (19g)
ST_RELA_shared	HDAC2
ST_RELA_shared	HES4_extended (308g)
ST_RELA_shared	TP73 (26g)
ST_RELA_shared	RXRA (144g)
ST_RELA_shared	POLR2A
ST_RELA_shared	NPAS2_extended (174g)
ST_RELA_shared	ZMIZ1_extended
ST_RELA_shared	BCL11A_extended (15g)
ST_RELA_shared	RELA (126g)
ST_RELA_shared	SOX8 (569g)
ST_RELA_shared	POU2F1_extended (123g)
