# Supplementary material for: Single-Cell RNA-Seq Reveals Cellular Hierarchies and Impaired Developmental Trajectories in Pediatric Ependymoma
Source: Cancer Cell. 2020 Jul 13;38(1):44–59.e9. doi: 10.1016/j.ccell.2020.06.004 (PMC7479515; doi:10.1016/j.ccell.2020.06.004)
Supplement: Table S6. Cox Regression Analysis, Related to Figure 3 [file mmc7.xlsx]

## Sheet: 1
Table S6, Related to Figure 3. Cox regression analysis
n = 114
Overall survival
							Kaplan-Meier plot
		n	-1
PF-Ependymal-like	high	70	0
	low	44	1
PF-Neuronal-precursor-like	high	33	1
	low	81	0
Surgery	gross total resection (GTR)	71	1
	subtotal resection (STR)	43	0
Radiotherapy	no	28	0
	yes	86	1
Molecular Subtype	PF-A	80	1
	PF-B / PF-SE	34	0
Cox regression
	p-value	Hazard ratio	95% CI
			lower	upper
PF-Ependymal-like (low/high)	0.031	2.96	1.106	7.924
PF-Neuronal-precursor-like (high/low)	0.387	1.469	0.615	3.508
Surgery (GTR/STR)	0.207	0.563	0.231	1.374
Radiotherapy (yes/no)	0.784	1.154	0.413	3.226
Molecular Subtype (PF-A vs PF-B / PF-SE)	0.997	0	0	infitine

## Sheet: 2
Table S6, Related to Figure 3. Cox regression analysis
n = 114
Overall survival
		n	-1
PF-Ependymal-like	high	70	0
	low	44	1
PF-Neuronal-precursor-like	high	33	1
	low	81	0
Surgery	gross total resection (GTR)	71	1
	subtotal resection (STR)	43	0
Radiotherapy	no	28	0
	yes	86	1
Cox regression
	p-value	Hazard ratio	95% CI
			lower	upper
PF-Ependymal-like (low/high)	0.001	5.375	1.98	14.592
PF-Neuronal-precursor-like (high/low)	0.265	1.684	0.673	44287
Surgery (GTR/STR)	0.164	0.541	0.228	1.284
Radiotherapy (yes/no)	0.575	1.348	0.475	3.827

## Sheet: 3
Table S6, Related to Figure 3. Cox regression analysis
n = 113
Progression-free survival
		n	-1
PF-Ependymal-like	high	69	0
	low	44	1
PF-Neuronal-precursor-like	high	33	1
	low	80	0
Surgery	gross total resection (GTR)	70	1
	subtotal resection (STR)	43	0
Radiotherapy	no	28	0
	yes	85	1
Molecular Subtype	PF-A	79	1
	PF-B / PF-SE	34	0
Cox regression
	p-value	Hazard ratio	95% CI
			lower	upper
PF-Ependymal-like (low/high)	0.017	2.31	1.164	4.584
PF-Neuronal-precursor-like (high/low)	0.145	0.613	0.317	1.184
Surgery (GTR/STR)	0.085	0.586	0.319	1.077
Radiotherapy (yes/no)	0.949	1.021	0.536	1.947
Molecular Subtype (PF-A vs PF-B / PF-SE)	0.001	4.633	1.851	11.596

## Sheet: 4
Table S6, Related to Figure 3. Cox regression analysis
n = 50
PF-A only
Overall survival
		n	-1
PF-Ependymal-like	high	22	0
	low	28	1
PF-Neuronal-precursor-like	high	17	1
	low	33	0
1q gain	negative	42	0
	positive	8	1
Surgery	gross total resection (GTR)	26	1
	subtotal resection (STR)	24	0
Radiotherapy	no	21	0
	yes	29	1
Cox regression
	p-value	Hazard ratio	95% CI
			lower	upper
PF-Ependymal-like (low/high)	0.046	7.326	1.040	51.618
PF-Neuronal-precursor-like (high/low)	0.95	0.941	0.139	6.384
1q gain (positive/negative)	0.002	16.104	2.661	97.458
Surgery (GTR/STR)	0.781	0.788	0.147	4.229
Radiotherapy (yes/no)	0.535	0.598	0.118	3.037
