# Supplementary material for: Single-Cell RNA-Seq Reveals Cellular Hierarchies and Impaired Developmental Trajectories in Pediatric Ependymoma
Source: Cancer Cell. 2020 Jul 13;38(1):44–59.e9. doi: 10.1016/j.ccell.2020.06.004 (PMC7479515; doi:10.1016/j.ccell.2020.06.004)
Supplement: Table S7. DGIdb Hits and GO Enrichment, Related to Figures 3 and 5 [file mmc8.xlsx]

## Sheet: PF-NSC-like
Table S7, Related to Figures 3, 5. DGIdb hits and GO enrichment
Cell surface	Clinically actionable	DNA repair	Drug resistance	Druggable genome	GPCR	Growth factor	Histone modification	Kinase	Methyl transferase	Nuclear hormone receptors	Phospholipase	Protease	Protein phosphatase	Serine threonine kinase	Transcription factor binding	Transcription factor complex	Transporter	Tumor suppressor	Tyrosine kinase
RHOB	JUN	BTG2	FOS	BOC	LGR5	CTGF	MECOM	CCNL1	MECOM	NR4A3	CYR61	CTGF	PPP1R15A	CCNL1	DDIT3	DDIT3	MCL1	BTG2	LRRTM4
	MCL1		FOSB	COL9A2			PPP1R1B	CYR61				CYR61	PPP1R1B	GADD45B	EGR2	FOS		CCNL1	PPP1R1B
			JUN	CTGF				EGR1						PPP1R1B	FOS	JUN		CTGF	SOCS3
			JUNB	CYR61				GADD45B						SERTAD1	FOSB	JUNB		DDIT3
				ELN				LRRTM4							JUN	NR4A3		GADD45B
				FOS				PPP1R1B							JUNB			ID2
				JUN				SERTAD1							NR4A3			IRF1
				LGR5				SOCS3										JUN
				MCL1														JUNB
				MFAP2														MECOM
				NR4A3														NR4A3
																		PPP1R15A
																		RHOB
																		SERTAD1

## Sheet: PF-NSC-like (GO)
Table S7, Related to Figures 3, 5. DGIdb hits and GO enrichment
source	term_name	term_id	adjusted_p_value	negative_log10_of_adjusted_p_value	term_size	query_size	intersection_size	effective_domain_size	intersections
GO:MF	DNA-binding transcription activator activity, RNA polymerase II-specific	GO:0001228	2.3755e-06	5.62425	427	27	9	18098	JUN,FOS,NR4A3,DDIT3,FOSB,EGR2,EGR1,JUNB,IRF1
GO:MF	DNA-binding transcription activator activity	GO:0001216	2.42431e-06	5.61541	428	27	9	18098	JUN,FOS,NR4A3,DDIT3,FOSB,EGR2,EGR1,JUNB,IRF1
GO:MF	DNA-binding transcription factor activity	GO:0003700	5.64129e-05	4.24862	1341	27	12	18098	JUN,BTG2,FOS,MECOM,NR4A3,DDIT3,FOSB,EGR2,EGR1,JUNB,ID2,IRF1
GO:MF	DNA-binding transcription factor activity, RNA polymerase II-specific	GO:0000981	7.12034e-05	4.1475	1095	27	11	18098	JUN,BTG2,FOS,NR4A3,DDIT3,FOSB,EGR2,EGR1,JUNB,ID2,IRF1
GO:MF	RNA polymerase II proximal promoter sequence-specific DNA binding	GO:0000978	0.00028863	3.53966	541	27	8	18098	JUN,FOS,NR4A3,DDIT3,FOSB,EGR2,JUNB,IRF1
GO:MF	proximal promoter sequence-specific DNA binding	GO:0000987	0.000349852	3.45612	555	27	8	18098	JUN,FOS,NR4A3,DDIT3,FOSB,EGR2,JUNB,IRF1
GO:MF	RNA polymerase II regulatory region sequence-specific DNA binding	GO:0000977	0.000488815	3.31086	798	27	9	18098	JUN,FOS,NR4A3,DDIT3,FOSB,EGR2,EGR1,JUNB,IRF1
GO:MF	RNA polymerase II regulatory region DNA binding	GO:0001012	0.000525581	3.27936	805	27	9	18098	JUN,FOS,NR4A3,DDIT3,FOSB,EGR2,EGR1,JUNB,IRF1
GO:MF	transcription regulatory region sequence-specific DNA binding	GO:0000976	0.000816497	3.08805	849	27	9	18098	JUN,FOS,NR4A3,DDIT3,FOSB,EGR2,EGR1,JUNB,IRF1
GO:MF	transcription regulator activity	GO:0140110	0.000929694	3.03166	1739	27	12	18098	JUN,BTG2,FOS,MECOM,NR4A3,DDIT3,FOSB,EGR2,EGR1,JUNB,ID2,IRF1
GO:MF	sequence-specific double-stranded DNA binding	GO:1990837	0.00126067	2.8994	895	27	9	18098	JUN,FOS,NR4A3,DDIT3,FOSB,EGR2,EGR1,JUNB,IRF1
GO:MF	transcription factor binding	GO:0008134	0.00169815	2.77002	686	27	8	18098	JUN,FOS,NR4A3,DDIT3,FOSB,EGR2,JUNB,ID2
GO:MF	transcription regulatory region DNA binding	GO:0044212	0.00233309	2.63207	965	27	9	18098	JUN,FOS,NR4A3,DDIT3,FOSB,EGR2,EGR1,JUNB,IRF1
GO:MF	regulatory region nucleic acid binding	GO:0001067	0.00235283	2.62841	966	27	9	18098	JUN,FOS,NR4A3,DDIT3,FOSB,EGR2,EGR1,JUNB,IRF1
GO:MF	double-stranded DNA binding	GO:0003690	0.00280218	2.5525	987	27	9	18098	JUN,FOS,NR4A3,DDIT3,FOSB,EGR2,EGR1,JUNB,IRF1
GO:BP	regulation of cell cycle	GO:0051726	9.98985e-06	5.00044	1223	27	13	17847	RHOB,JUN,BTG2,MECOM,CCNL1,NR4A3,PPP1R15A,DDIT3,GADD45B,JUNB,SERTAD1,ID2,IRF1
GO:BP	positive regulation of RNA metabolic process	GO:0051254	6.32969e-05	4.19862	1726	27	14	17847	JUN,BTG2,FOS,MECOM,NR4A3,CYR61,DDIT3,FOSB,EGR2,EGR1,JUNB,SERTAD1,ID2,IRF1
GO:BP	positive regulation of transcription, DNA-templated	GO:0045893	0.000154535	3.81097	1537	27	13	17847	JUN,FOS,MECOM,NR4A3,CYR61,DDIT3,FOSB,EGR2,EGR1,JUNB,SERTAD1,ID2,IRF1
GO:BP	positive regulation of nucleobase-containing compound metabolic process	GO:0045935	0.000195208	3.7095	1886	27	14	17847	JUN,BTG2,FOS,MECOM,NR4A3,CYR61,DDIT3,FOSB,EGR2,EGR1,JUNB,SERTAD1,ID2,IRF1
GO:BP	positive regulation of macromolecule biosynthetic process	GO:0010557	0.000220085	3.65741	1904	27	14	17847	JUN,FOS,MECOM,NR4A3,CYR61,PPP1R15A,DDIT3,FOSB,EGR2,EGR1,JUNB,SERTAD1,ID2,IRF1
GO:BP	positive regulation of nucleic acid-templated transcription	GO:1903508	0.000329782	3.48177	1639	27	13	17847	JUN,FOS,MECOM,NR4A3,CYR61,DDIT3,FOSB,EGR2,EGR1,JUNB,SERTAD1,ID2,IRF1
GO:BP	positive regulation of RNA biosynthetic process	GO:1902680	0.000332154	3.47866	1640	27	13	17847	JUN,FOS,MECOM,NR4A3,CYR61,DDIT3,FOSB,EGR2,EGR1,JUNB,SERTAD1,ID2,IRF1
GO:BP	positive regulation of cellular biosynthetic process	GO:0031328	0.000403527	3.39413	1998	27	14	17847	JUN,FOS,MECOM,NR4A3,CYR61,PPP1R15A,DDIT3,FOSB,EGR2,EGR1,JUNB,SERTAD1,ID2,IRF1
GO:BP	positive regulation of gene expression	GO:0010628	0.000454341	3.34262	2017	27	14	17847	JUN,FOS,MECOM,NR4A3,CYR61,PPP1R15A,DDIT3,FOSB,EGR2,EGR1,JUNB,SERTAD1,ID2,IRF1
GO:BP	positive regulation of nitrogen compound metabolic process	GO:0051173	0.000492655	3.30746	3209	27	17	17847	JUN,BTG2,FOS,MECOM,NR4A3,CYR61,PPP1R15A,DDIT3,FOSB,GADD45B,EGR2,EGR1,SOCS3,JUNB,SERTAD1,ID2,IRF1
GO:BP	positive regulation of biosynthetic process	GO:0009891	0.000498493	3.30234	2032	27	14	17847	JUN,FOS,MECOM,NR4A3,CYR61,PPP1R15A,DDIT3,FOSB,EGR2,EGR1,JUNB,SERTAD1,ID2,IRF1
GO:BP	positive regulation of metabolic process	GO:0009893	0.00051828	3.28544	3676	27	18	17847	JUN,BTG2,FOS,MECOM,NR4A3,CYR61,PPP1R15A,DDIT3,FOSB,GADD45B,EGR2,EGR1,SOCS3,JUNB,SERTAD1,ID2,IRF1,MFAP2
GO:BP	positive regulation of neuron death	GO:1901216	0.000589965	3.22917	98	27	5	17847	JUN,FOS,DDIT3,MCL1,EGR1
GO:BP	regulation of neuron death	GO:1901214	0.000707017	3.15057	324	27	7	17847	JUN,BTG2,FOS,NR4A3,DDIT3,MCL1,EGR1
GO:BP	positive regulation of cellular metabolic process	GO:0031325	0.000949871	3.02234	3353	27	17	17847	JUN,BTG2,FOS,MECOM,NR4A3,CYR61,PPP1R15A,DDIT3,FOSB,GADD45B,EGR2,EGR1,SOCS3,JUNB,SERTAD1,ID2,IRF1
GO:BP	positive regulation of transcription by RNA polymerase II	GO:0045944	0.00102763	2.98816	1199	27	11	17847	JUN,FOS,NR4A3,CYR61,DDIT3,FOSB,EGR2,EGR1,JUNB,SERTAD1,IRF1
GO:BP	positive regulation of macromolecule metabolic process	GO:0010604	0.00115327	2.93807	3397	27	17	17847	JUN,BTG2,FOS,MECOM,NR4A3,CYR61,PPP1R15A,DDIT3,FOSB,GADD45B,EGR2,EGR1,SOCS3,JUNB,SERTAD1,ID2,IRF1
GO:BP	response to mechanical stimulus	GO:0009612	0.00118693	2.92558	214	27	6	17847	JUN,BTG2,FOS,FOSB,JUNB,IRF1
GO:BP	positive regulation of cellular process	GO:0048522	0.00124647	2.90432	5515	27	21	17847	RHOB,JUN,BTG2,FOS,BOC,LGR5,MECOM,NR4A3,CYR61,PPP1R15A,DDIT3,MCL1,FOSB,GADD45B,EGR2,EGR1,SOCS3,JUNB,SERTAD1,ID2,IRF1
GO:BP	multicellular organism development	GO:0007275	0.00131966	2.87954	5532	27	21	17847	RHOB,JUN,BTG2,FOS,BOC,LGR5,MECOM,NR4A3,CYR61,DDIT3,MCL1,COL9A2,GADD45B,EGR2,EGR1,SOCS3,JUNB,ELN,ID2,IRF1,MFAP2
GO:BP	neuron death	GO:0070997	0.0014357	2.84293	360	27	7	17847	JUN,BTG2,FOS,NR4A3,DDIT3,MCL1,EGR1
GO:BP	cell cycle	GO:0007049	0.00146749	2.83342	1863	27	13	17847	RHOB,JUN,BTG2,MECOM,CCNL1,NR4A3,PPP1R15A,DDIT3,GADD45B,JUNB,SERTAD1,ID2,IRF1
GO:BP	positive regulation of cell death	GO:0010942	0.00161241	2.79252	748	27	9	17847	RHOB,JUN,FOS,NR4A3,CYR61,DDIT3,MCL1,GADD45B,EGR1
GO:BP	response to hormone	GO:0009725	0.00195214	2.70949	1007	27	10	17847	JUN,BTG2,FOS,LGR5,NR4A3,FOSB,EGR2,EGR1,SOCS3,JUNB
GO:BP	regulation of transcription by RNA polymerase II	GO:0006357	0.00195984	2.70778	2269	27	14	17847	JUN,BTG2,FOS,CCNL1,NR4A3,CYR61,DDIT3,FOSB,EGR2,EGR1,JUNB,SERTAD1,ID2,IRF1
GO:BP	positive regulation of biological process	GO:0048518	0.00197765	2.70385	6290	27	22	17847	RHOB,JUN,BTG2,FOS,BOC,LGR5,MECOM,NR4A3,CYR61,PPP1R15A,DDIT3,MCL1,FOSB,GADD45B,EGR2,EGR1,SOCS3,JUNB,SERTAD1,ID2,IRF1,MFAP2
GO:BP	negative regulation of cellular metabolic process	GO:0031324	0.00199358	2.70037	2660	27	15	17847	JUN,BTG2,MECOM,NR4A3,PPP1R15A,DDIT3,MCL1,FOSB,PPP1R1B,GADD45B,EGR1,SOCS3,JUNB,ID2,IRF1
GO:BP	cell death	GO:0008219	0.0021949	2.65858	2290	27	14	17847	RHOB,JUN,BTG2,FOS,MECOM,NR4A3,CYR61,PPP1R15A,DDIT3,MCL1,GADD45B,EGR1,SOCS3,IRF1
GO:BP	response to organonitrogen compound	GO:0010243	0.00330614	2.48068	1067	27	10	17847	JUN,BTG2,FOS,NR4A3,FOSB,PPP1R1B,EGR2,EGR1,SOCS3,JUNB
GO:BP	apoptotic process	GO:0006915	0.0035712	2.44719	2013	27	13	17847	RHOB,JUN,BTG2,MECOM,NR4A3,CYR61,PPP1R15A,DDIT3,MCL1,GADD45B,EGR1,SOCS3,IRF1
GO:BP	behavior	GO:0007610	0.00363968	2.43894	603	27	8	17847	JUN,BTG2,FOS,NR4A3,PPP1R1B,EGR2,EGR1,ID2
GO:BP	transcription by RNA polymerase II	GO:0006366	0.00448868	2.34788	2428	27	14	17847	JUN,BTG2,FOS,CCNL1,NR4A3,CYR61,DDIT3,FOSB,EGR2,EGR1,JUNB,SERTAD1,ID2,IRF1
GO:BP	tissue development	GO:0009888	0.00518453	2.28529	2080	27	13	17847	RHOB,JUN,BTG2,FOS,LGR5,NR4A3,CYR61,EGR2,EGR1,SOCS3,JUNB,ELN,ID2
GO:BP	negative regulation of nitrogen compound metabolic process	GO:0051172	0.00544731	2.26382	2467	27	14	17847	JUN,BTG2,MECOM,NR4A3,PPP1R15A,DDIT3,FOSB,PPP1R1B,GADD45B,EGR1,SOCS3,JUNB,ID2,IRF1
GO:BP	cell differentiation	GO:0030154	0.00558659	2.25285	4279	27	18	17847	RHOB,JUN,BTG2,FOS,BOC,LGR5,MECOM,NR4A3,CYR61,DDIT3,MCL1,GADD45B,EGR2,EGR1,SOCS3,JUNB,ID2,IRF1
GO:BP	response to radiation	GO:0009314	0.00597151	2.22392	446	27	7	17847	RHOB,JUN,FOS,PPP1R1B,EGR1,JUNB,ID2
GO:BP	regulation of cell death	GO:0010941	0.00615838	2.21053	1760	27	12	17847	RHOB,JUN,BTG2,FOS,MECOM,NR4A3,CYR61,DDIT3,MCL1,GADD45B,EGR1,SOCS3
GO:BP	response to chemical	GO:0042221	0.00620586	2.2072	4841	27	19	17847	RHOB,JUN,BTG2,FOS,BOC,LGR5,NR4A3,CYR61,PPP1R15A,DDIT3,MCL1,FOSB,PPP1R1B,EGR2,EGR1,SOCS3,JUNB,ID2,IRF1
GO:BP	anatomical structure development	GO:0048856	0.00639074	2.19445	6028	27	21	17847	RHOB,JUN,BTG2,FOS,BOC,LGR5,MECOM,NR4A3,CYR61,DDIT3,MCL1,COL9A2,GADD45B,EGR2,EGR1,SOCS3,JUNB,ELN,ID2,IRF1,MFAP2
GO:BP	response to nitrogen compound	GO:1901698	0.00650402	2.18682	1150	27	10	17847	JUN,BTG2,FOS,NR4A3,FOSB,PPP1R1B,EGR2,EGR1,SOCS3,JUNB
GO:BP	skeletal muscle cell differentiation	GO:0035914	0.00672456	2.17234	71	27	4	17847	BTG2,FOS,EGR2,EGR1
GO:BP	cellular response to chemical stimulus	GO:0070887	0.00682212	2.16608	3364	27	16	17847	RHOB,JUN,FOS,LGR5,NR4A3,CYR61,PPP1R15A,DDIT3,MCL1,FOSB,EGR2,EGR1,SOCS3,JUNB,ID2,IRF1
GO:BP	response to organic substance	GO:0010033	0.00751871	2.12386	3388	27	16	17847	JUN,BTG2,FOS,LGR5,NR4A3,CYR61,PPP1R15A,DDIT3,MCL1,FOSB,PPP1R1B,EGR2,EGR1,SOCS3,JUNB,IRF1
GO:BP	skeletal muscle tissue development	GO:0007519	0.00777284	2.10942	165	27	5	17847	BTG2,FOS,EGR2,EGR1,ELN
GO:BP	programmed cell death	GO:0012501	0.00790587	2.10205	2159	27	13	17847	RHOB,JUN,BTG2,MECOM,NR4A3,CYR61,PPP1R15A,DDIT3,MCL1,GADD45B,EGR1,SOCS3,IRF1
GO:BP	system development	GO:0048731	0.00941798	2.02604	4967	27	19	17847	RHOB,JUN,BTG2,FOS,BOC,LGR5,MECOM,NR4A3,CYR61,DDIT3,COL9A2,EGR2,EGR1,SOCS3,JUNB,ELN,ID2,IRF1,MFAP2
GO:CC	transcription factor AP-1 complex	GO:0035976	2.23107e-06	5.65149	4	27	3	18842	JUN,FOS,JUNB
GO:CC	nuclear chromatin	GO:0000790	0.00209949	2.67789	1056	27	9	18842	JUN,FOS,NR4A3,DDIT3,FOSB,EGR2,EGR1,JUNB,IRF1
GO:CC	chromatin	GO:0000785	0.00744576	2.12809	1237	27	9	18842	JUN,FOS,NR4A3,DDIT3,FOSB,EGR2,EGR1,JUNB,IRF1
GO:CC	nuclear chromosome part	GO:0044454	0.00813856	2.08945	1251	27	9	18842	JUN,FOS,NR4A3,DDIT3,FOSB,EGR2,EGR1,JUNB,IRF1
KEGG	TNF signaling pathway	KEGG:04668	0.00058015	3.23646	112	21	5	7772	JUN,FOS,SOCS3,JUNB,IRF1
KEGG	Osteoclast differentiation	KEGG:04380	0.000991682	3.00363	125	21	5	7772	JUN,FOS,FOSB,SOCS3,JUNB
KEGG	Apoptosis	KEGG:04210	0.00149322	2.82588	136	21	5	7772	JUN,FOS,DDIT3,MCL1,GADD45B
KEGG	Amphetamine addiction	KEGG:05031	0.00172969	2.76203	68	21	4	7772	JUN,FOS,FOSB,PPP1R1B

## Sheet: PF-Neuronal-Precursor-like
Table S7, Related to Figures 3, 5. DGIdb hits and GO enrichment
ABC transporter	Cell surface	Clinically actionable	DNA repair	Drug resistance	Druggable genome	GPCR	Histone modification	Ion channel	Kinase	Lipid kinase	Phospholipase	Protease	Protein phosphatase	Serine threonine kinase	Transcription factor binding	Transcription factor complex	Transporter	Tumor suppressor	Tyrosine kinase
ABCC5	ACVR2A	DNMT3A	HMGA1	ATP1A3	ABCC5	CELSR3	AUTS2	AKAP6	ACVR2A	PIK3R3	PAFAH1B3	MEST	AKAP6	ACVR2A	BEX1	BEX1	ABCC5	CCNC	CD24
ATP1A3	CD24	IDH1		DNMT3A	ACVR2A		HDAC2	ATP1A3	ACVR2B			MICAL1	PTPRD	ACVR2B	HDAC2	DACH1	AKAP6	CCNI	PKIA
TMSB4X	L1CAM	PIK3R3		HDAC2	ACVR2B		MTF2	NEDD4L	BRD3			ROBO1	PTPRS	BRD3	HMGA1	HMGA1	ATP1A3	DACH1	TRIB2
	NRCAM	PTPRD			ATP1A3		SET	NRXN1	CCDC88A				SET	CCNC	RBFOX2	MEIS1	CRABP1	DYNC1I2	YWHAG
	NRXN1	PTPRS			BRD3			SCN3A	CCNC					CD24	TRIB2	SOX4	NEDD4L	MAP4K4
	ROBO1	TUBB3			CD200			TSPAN13	CD24					GNG3			NRXN1	PCBP4
					CELSR3			YWHAH	CORO1C					KIDINS220			SCN3A	PKIA
					CXADR				GNG3					MAP4K4			SLC4A7	SKIL
					DNMT3A				IP6K2					MAPK6			TMSB4X	SOX11
					ENC1				KIDINS220					PKIA			TSPAN13	SOX4
					GPC2				MAP4K4					ROBO1			YWHAH	TUBA1A
					HDAC2				MAPK6					TRIB2				TUBB
					IGFBPL1				PGM2L1					YWHAG				YWHAG
					KLHL23				PIK3R3
					KLHL7				PKIA
					L1CAM				ROBO1
					MAP4K4				TRIB2
					MAPK6				YWHAG
					MEST
					NRXN1
					PIK3R3
					PTPRD
					PTPRS
					PXDN
					SCG3
					SCN3A
					SLC4A7
					SLIT1
					TMSB4X
					TRIB2
					TUBA1A
					TUBB
					TUBB2A
					TUBB2B
					TUBB3
					YWHAG

## Sheet: PF Neuronal-precursor (GO)
Table S7, Related to Figures 3, 5. DGIdb hits and GO enrichment
source	term_name	term_id	adjusted_p_value	negative_log10_of_adjusted_p_value	term_size	query_size	intersection_size	effective_domain_size	intersections
GO:MF	kinase regulator activity	GO:0019207	0.000789555	3.10262	211	69	8	18098	PIK3R3,CCNC,CD24,CCNI,PKIA,TRIB2,YWHAG,KIDINS220
GO:MF	protein kinase regulator activity	GO:0019887	0.00331401	2.47965	181	69	7	18098	CCNC,CD24,CCNI,PKIA,TRIB2,YWHAG,KIDINS220
GO:MF	protein binding involved in heterotypic cell-cell adhesion	GO:0086080	0.00858146	2.06644	13	69	3	18098	NRCAM,CD200,CXADR
GO:BP	neuron differentiation	GO:0030182	7.1358e-11	10.1466	1392	68	28	17847	DNMT3A,CELSR3,AUTS2,HDAC2,PTPRD,L1CAM,NEDD4L,ROBO1,PTPRS,NRCAM,NRXN1,CCDC88A,RBFOX2,MEIS1,YWHAG,SOX4,MAP4K4,TUBB3,YWHAH,KIDINS220,SLC4A7,SKIL,MAPK6,SOX11,ENC1,GPC2,SLIT1,TUBB2B
GO:BP	generation of neurons	GO:0048699	1.45451e-10	9.83728	1556	68	29	17847	DNMT3A,CELSR3,AUTS2,HDAC2,PTPRD,L1CAM,NEDD4L,ROBO1,PTPRS,NRCAM,NRXN1,CCDC88A,RBFOX2,MEIS1,YWHAG,SOX4,MAP4K4,TUBB3,YWHAH,KIDINS220,SLC4A7,SKIL,MAPK6,SOX11,ENC1,GPC2,SLIT1,TUBB2A,TUBB2B
GO:BP	plasma membrane bounded cell projection organization	GO:0120036	6.67159e-10	9.17577	1523	68	28	17847	ATP1A3,CELSR3,AUTS2,HDAC2,PTPRD,L1CAM,NEDD4L,ROBO1,PTPRS,NRCAM,NRXN1,CCDC88A,RBFOX2,DYNC1I2,YWHAG,MAP4K4,TUBB3,YWHAH,CORO1C,KIDINS220,SKIL,MAPK6,ENC1,GPC2,TUBA1A,TUBB,SLIT1,TUBB2B
GO:BP	neurogenesis	GO:0022008	7.14494e-10	9.146	1656	68	29	17847	DNMT3A,CELSR3,AUTS2,HDAC2,PTPRD,L1CAM,NEDD4L,ROBO1,PTPRS,NRCAM,NRXN1,CCDC88A,RBFOX2,MEIS1,YWHAG,SOX4,MAP4K4,TUBB3,YWHAH,KIDINS220,SLC4A7,SKIL,MAPK6,SOX11,ENC1,GPC2,SLIT1,TUBB2A,TUBB2B
GO:BP	cell projection organization	GO:0030030	1.24334e-09	8.90541	1562	68	28	17847	ATP1A3,CELSR3,AUTS2,HDAC2,PTPRD,L1CAM,NEDD4L,ROBO1,PTPRS,NRCAM,NRXN1,CCDC88A,RBFOX2,DYNC1I2,YWHAG,MAP4K4,TUBB3,YWHAH,CORO1C,KIDINS220,SKIL,MAPK6,ENC1,GPC2,TUBA1A,TUBB,SLIT1,TUBB2B
GO:BP	regulation of neuron differentiation	GO:0045664	8.1796e-09	8.08727	671	68	19	17847	HDAC2,PTPRD,L1CAM,NEDD4L,ROBO1,PTPRS,NRCAM,CCDC88A,MEIS1,YWHAG,MAP4K4,YWHAH,KIDINS220,SKIL,MAPK6,SOX11,ENC1,GPC2,TUBB2B
GO:BP	regulation of plasma membrane bounded cell projection organization	GO:0120035	1.11411e-08	7.95307	683	68	19	17847	AUTS2,HDAC2,PTPRD,L1CAM,NEDD4L,ROBO1,PTPRS,NRCAM,NRXN1,CCDC88A,MAP4K4,YWHAH,CORO1C,KIDINS220,SKIL,MAPK6,ENC1,GPC2,TUBB2B
GO:BP	regulation of cell projection organization	GO:0031344	1.43465e-08	7.84325	693	68	19	17847	AUTS2,HDAC2,PTPRD,L1CAM,NEDD4L,ROBO1,PTPRS,NRCAM,NRXN1,CCDC88A,MAP4K4,YWHAH,CORO1C,KIDINS220,SKIL,MAPK6,ENC1,GPC2,TUBB2B
GO:BP	neuron projection development	GO:0031175	1.78057e-08	7.74944	1004	68	22	17847	CELSR3,AUTS2,HDAC2,PTPRD,L1CAM,NEDD4L,ROBO1,PTPRS,NRCAM,NRXN1,CCDC88A,RBFOX2,MAP4K4,TUBB3,YWHAH,KIDINS220,SKIL,MAPK6,ENC1,GPC2,SLIT1,TUBB2B
GO:BP	neuron development	GO:0048666	2.37847e-08	7.6237	1131	68	23	17847	CELSR3,AUTS2,HDAC2,PTPRD,L1CAM,NEDD4L,ROBO1,PTPRS,NRCAM,NRXN1,CCDC88A,RBFOX2,MAP4K4,TUBB3,YWHAH,KIDINS220,SLC4A7,SKIL,MAPK6,ENC1,GPC2,SLIT1,TUBB2B
GO:BP	regulation of nervous system development	GO:0051960	4.64544e-08	7.33297	945	68	21	17847	HDAC2,PTPRD,L1CAM,NEDD4L,ROBO1,PTPRS,NRCAM,NRXN1,CCDC88A,MEIS1,YWHAG,MAP4K4,YWHAH,KIDINS220,SKIL,MAPK6,SOX11,ENC1,GPC2,SLIT1,TUBB2B
GO:BP	regulation of cell development	GO:0060284	7.86577e-08	7.10426	972	68	21	17847	AKAP6,HDAC2,PTPRD,L1CAM,NEDD4L,ROBO1,PTPRS,NRCAM,CCDC88A,MEIS1,YWHAG,MAP4K4,YWHAH,CORO1C,KIDINS220,SKIL,MAPK6,SOX11,ENC1,GPC2,TUBB2B
GO:BP	plasma membrane bounded cell projection morphogenesis	GO:0120039	1.04674e-07	6.98016	681	68	18	17847	CELSR3,AUTS2,PTPRD,L1CAM,NEDD4L,ROBO1,PTPRS,NRCAM,NRXN1,RBFOX2,MAP4K4,TUBB3,YWHAH,CORO1C,KIDINS220,SKIL,SLIT1,TUBB2B
GO:BP	cell projection morphogenesis	GO:0048858	1.15195e-07	6.93856	685	68	18	17847	CELSR3,AUTS2,PTPRD,L1CAM,NEDD4L,ROBO1,PTPRS,NRCAM,NRXN1,RBFOX2,MAP4K4,TUBB3,YWHAH,CORO1C,KIDINS220,SKIL,SLIT1,TUBB2B
GO:BP	regulation of neuron projection development	GO:0010975	1.18333e-07	6.92689	509	68	16	17847	HDAC2,PTPRD,L1CAM,NEDD4L,ROBO1,PTPRS,NRCAM,CCDC88A,MAP4K4,YWHAH,KIDINS220,SKIL,MAPK6,ENC1,GPC2,TUBB2B
GO:BP	cell development	GO:0048468	1.36671e-07	6.86432	2196	68	30	17847	CELSR3,AUTS2,AKAP6,HDAC2,PTPRD,L1CAM,NEDD4L,ROBO1,PTPRS,NRCAM,NRXN1,CCDC88A,RBFOX2,MEIS1,YWHAG,SOX4,MAP4K4,TUBB3,YWHAH,CORO1C,KIDINS220,CXADR,SLC4A7,SKIL,MAPK6,SOX11,ENC1,GPC2,SLIT1,TUBB2B
GO:BP	cell part morphogenesis	GO:0032990	1.84237e-07	6.73462	705	68	18	17847	CELSR3,AUTS2,PTPRD,L1CAM,NEDD4L,ROBO1,PTPRS,NRCAM,NRXN1,RBFOX2,MAP4K4,TUBB3,YWHAH,CORO1C,KIDINS220,SKIL,SLIT1,TUBB2B
GO:BP	nervous system development	GO:0007399	2.30647e-07	6.63705	2400	68	31	17847	DNMT3A,CELSR3,AUTS2,PAFAH1B3,BEX1,HDAC2,PTPRD,L1CAM,NEDD4L,ROBO1,PTPRS,NRCAM,NRXN1,CCDC88A,RBFOX2,MEIS1,YWHAG,SOX4,MAP4K4,TUBB3,YWHAH,KIDINS220,SLC4A7,SKIL,MAPK6,SOX11,ENC1,GPC2,SLIT1,TUBB2A,TUBB2B
GO:BP	regulation of neurogenesis	GO:0050767	3.89345e-07	6.40967	840	68	19	17847	HDAC2,PTPRD,L1CAM,NEDD4L,ROBO1,PTPRS,NRCAM,CCDC88A,MEIS1,YWHAG,MAP4K4,YWHAH,KIDINS220,SKIL,MAPK6,SOX11,ENC1,GPC2,TUBB2B
GO:BP	neuron projection morphogenesis	GO:0048812	6.987e-07	6.15571	667	68	17	17847	CELSR3,AUTS2,PTPRD,L1CAM,NEDD4L,ROBO1,PTPRS,NRCAM,NRXN1,RBFOX2,MAP4K4,TUBB3,YWHAH,KIDINS220,SKIL,SLIT1,TUBB2B
GO:BP	cell morphogenesis involved in neuron differentiation	GO:0048667	1.4195e-06	5.84786	603	68	16	17847	CELSR3,AUTS2,PTPRD,L1CAM,NEDD4L,ROBO1,PTPRS,NRCAM,NRXN1,RBFOX2,TUBB3,YWHAH,KIDINS220,SKIL,SLIT1,TUBB2B
GO:BP	regulation of cellular component organization	GO:0051128	2.98507e-06	5.52505	2488	68	30	17847	HMGA1,AUTS2,AKAP6,HDAC2,PTPRD,TMSB4X,L1CAM,MTF2,NEDD4L,ROBO1,PTPRS,NRCAM,SET,NRXN1,CCDC88A,YWHAG,MAP4K4,YWHAH,CORO1C,KIDINS220,SKIL,IP6K2,MAPK6,ENC1,GPC2,TUBA1A,TUBB,IGFBPL1,SLIT1,TUBB2B
GO:BP	positive regulation of cell projection organization	GO:0031346	4.53483e-06	5.34344	389	68	13	17847	AUTS2,PTPRD,L1CAM,NEDD4L,ROBO1,CCDC88A,CORO1C,KIDINS220,SKIL,MAPK6,ENC1,GPC2,TUBB2B
GO:BP	regulation of cell differentiation	GO:0045595	4.70284e-06	5.32764	1903	68	26	17847	ACVR2A,AKAP6,CD24,HDAC2,ACVR2B,PTPRD,L1CAM,NEDD4L,ROBO1,PTPRS,TRIB2,NRCAM,CCDC88A,RBFOX2,MEIS1,YWHAG,MAP4K4,YWHAH,CORO1C,KIDINS220,SKIL,MAPK6,SOX11,ENC1,GPC2,TUBB2B
GO:BP	cell morphogenesis involved in differentiation	GO:0000904	4.8874e-06	5.31092	758	68	17	17847	CELSR3,AUTS2,PTPRD,L1CAM,NEDD4L,ROBO1,PTPRS,NRCAM,NRXN1,RBFOX2,TUBB3,YWHAH,CORO1C,KIDINS220,SKIL,SLIT1,TUBB2B
GO:BP	regulation of multicellular organismal development	GO:2000026	1.72572e-05	4.76303	2180	68	27	17847	ACVR2A,CELSR3,AKAP6,CD24,HDAC2,ACVR2B,PTPRD,L1CAM,NEDD4L,ROBO1,PTPRS,NRCAM,NRXN1,CCDC88A,RBFOX2,MEIS1,YWHAG,MAP4K4,YWHAH,KIDINS220,SKIL,MAPK6,SOX11,ENC1,GPC2,SLIT1,TUBB2B
GO:BP	regulation of developmental process	GO:0050793	2.73534e-05	4.56299	2729	68	30	17847	ACVR2A,HMGA1,CELSR3,AKAP6,CD24,HDAC2,ACVR2B,PTPRD,L1CAM,NEDD4L,ROBO1,PTPRS,TRIB2,NRCAM,NRXN1,CCDC88A,RBFOX2,MEIS1,YWHAG,MAP4K4,YWHAH,CORO1C,KIDINS220,SKIL,MAPK6,SOX11,ENC1,GPC2,SLIT1,TUBB2B
GO:BP	cellular developmental process	GO:0048869	2.91295e-05	4.53567	4470	68	39	17847	ACVR2A,DNMT3A,HMGA1,CELSR3,AUTS2,AKAP6,BEX1,CD24,HDAC2,ACVR2B,PTPRD,L1CAM,MTF2,NEDD4L,ROBO1,PTPRS,TRIB2,NRCAM,NRXN1,CCDC88A,RBFOX2,MEIS1,YWHAG,SOX4,MAP4K4,TUBB3,YWHAH,CORO1C,KIDINS220,CXADR,SLC4A7,SKIL,MAPK6,SOX11,ENC1,GPC2,SLIT1,TUBB2A,TUBB2B
GO:BP	cell differentiation	GO:0030154	3.29949e-05	4.48155	4279	68	38	17847	ACVR2A,DNMT3A,CELSR3,AUTS2,AKAP6,BEX1,CD24,HDAC2,ACVR2B,PTPRD,L1CAM,MTF2,NEDD4L,ROBO1,PTPRS,TRIB2,NRCAM,NRXN1,CCDC88A,RBFOX2,MEIS1,YWHAG,SOX4,MAP4K4,TUBB3,YWHAH,CORO1C,KIDINS220,CXADR,SLC4A7,SKIL,MAPK6,SOX11,ENC1,GPC2,SLIT1,TUBB2A,TUBB2B
GO:BP	regulation of multicellular organismal process	GO:0051239	3.48559e-05	4.45772	3300	68	33	17847	ACVR2A,ATP1A3,CELSR3,AKAP6,CD24,HDAC2,ACVR2B,PTPRD,TMSB4X,L1CAM,NEDD4L,ROBO1,PTPRS,TRIB2,NRCAM,NRXN1,CCDC88A,RBFOX2,MEIS1,YWHAG,MAP4K4,CD200,YWHAH,CORO1C,KIDINS220,CXADR,SKIL,MAPK6,SOX11,ENC1,GPC2,SLIT1,TUBB2B
GO:BP	positive regulation of nervous system development	GO:0051962	3.59917e-05	4.4438	554	68	14	17847	HDAC2,PTPRD,L1CAM,NEDD4L,ROBO1,NRCAM,NRXN1,KIDINS220,SKIL,MAPK6,SOX11,ENC1,GPC2,TUBB2B
GO:BP	positive regulation of neuron differentiation	GO:0045666	4.01289e-05	4.39654	382	68	12	17847	PTPRD,L1CAM,NEDD4L,ROBO1,NRCAM,KIDINS220,SKIL,MAPK6,SOX11,ENC1,GPC2,TUBB2B
GO:BP	positive regulation of cell development	GO:0010720	4.92213e-05	4.30785	568	68	14	17847	AKAP6,HDAC2,PTPRD,L1CAM,NEDD4L,ROBO1,NRCAM,KIDINS220,SKIL,MAPK6,SOX11,ENC1,GPC2,TUBB2B
GO:BP	positive regulation of neurogenesis	GO:0050769	6.75248e-05	4.17054	488	68	13	17847	HDAC2,PTPRD,L1CAM,NEDD4L,ROBO1,NRCAM,KIDINS220,SKIL,MAPK6,SOX11,ENC1,GPC2,TUBB2B
GO:BP	cell morphogenesis	GO:0000902	9.91455e-05	4.00373	1050	68	18	17847	CELSR3,AUTS2,PTPRD,L1CAM,NEDD4L,ROBO1,PTPRS,NRCAM,NRXN1,RBFOX2,MAP4K4,TUBB3,YWHAH,CORO1C,KIDINS220,SKIL,SLIT1,TUBB2B
GO:BP	positive regulation of neuron projection development	GO:0010976	0.000271859	3.56566	288	68	10	17847	PTPRD,L1CAM,NEDD4L,ROBO1,KIDINS220,SKIL,MAPK6,ENC1,GPC2,TUBB2B
GO:BP	positive regulation of cell differentiation	GO:0045597	0.000295738	3.52909	1002	68	17	17847	ACVR2A,AKAP6,CD24,HDAC2,ACVR2B,PTPRD,L1CAM,NEDD4L,ROBO1,NRCAM,KIDINS220,SKIL,MAPK6,SOX11,ENC1,GPC2,TUBB2B
GO:BP	multicellular organism development	GO:0007275	0.000327713	3.48451	5532	68	42	17847	ACVR2A,DNMT3A,CELSR3,AUTS2,AKAP6,PIK3R3,PAFAH1B3,BEX1,CD24,IDH1,HDAC2,ACVR2B,PTPRD,DACH1,L1CAM,MTF2,NEDD4L,ROBO1,PTPRS,NRCAM,NRXN1,CCDC88A,RBFOX2,MEIS1,CRABP1,YWHAG,SOX4,MAP4K4,TUBB3,YWHAH,CORO1C,KIDINS220,CXADR,SLC4A7,SKIL,MAPK6,SOX11,ENC1,GPC2,SLIT1,TUBB2A,TUBB2B
GO:BP	cellular component morphogenesis	GO:0032989	0.000422014	3.37467	1156	68	18	17847	CELSR3,AUTS2,PTPRD,L1CAM,NEDD4L,ROBO1,PTPRS,NRCAM,NRXN1,RBFOX2,MAP4K4,TUBB3,YWHAH,CORO1C,KIDINS220,SKIL,SLIT1,TUBB2B
GO:BP	positive regulation of developmental process	GO:0051094	0.000435175	3.36134	1432	68	20	17847	ACVR2A,HMGA1,AKAP6,CD24,HDAC2,ACVR2B,PTPRD,L1CAM,NEDD4L,ROBO1,NRCAM,NRXN1,CORO1C,KIDINS220,SKIL,MAPK6,SOX11,ENC1,GPC2,TUBB2B
GO:BP	regulation of cell morphogenesis involved in differentiation	GO:0010769	0.000462668	3.33473	305	68	10	17847	PTPRD,L1CAM,NEDD4L,ROBO1,PTPRS,NRCAM,YWHAH,CORO1C,SKIL,TUBB2B
GO:BP	regulation of protein modification process	GO:0031399	0.00047384	3.32437	1888	68	23	17847	ACVR2A,CELSR3,AUTS2,PIK3R3,CCNC,CD24,HDAC2,ACVR2B,MICAL1,CCNI,PKIA,MTF2,ROBO1,TRIB2,SET,NRXN1,CCDC88A,YWHAG,SOX4,MAP4K4,GNG3,CORO1C,KIDINS220
GO:BP	system development	GO:0048731	0.000632001	3.19928	4967	68	39	17847	ACVR2A,DNMT3A,CELSR3,AUTS2,AKAP6,PIK3R3,PAFAH1B3,BEX1,CD24,IDH1,HDAC2,ACVR2B,PTPRD,L1CAM,NEDD4L,ROBO1,PTPRS,NRCAM,NRXN1,CCDC88A,RBFOX2,MEIS1,YWHAG,SOX4,MAP4K4,TUBB3,YWHAH,CORO1C,KIDINS220,CXADR,SLC4A7,SKIL,MAPK6,SOX11,ENC1,GPC2,SLIT1,TUBB2A,TUBB2B
GO:BP	positive regulation of cellular component organization	GO:0051130	0.000892623	3.04933	1216	68	18	17847	AUTS2,PTPRD,L1CAM,MTF2,NEDD4L,ROBO1,NRXN1,CCDC88A,YWHAG,MAP4K4,YWHAH,CORO1C,KIDINS220,SKIL,MAPK6,ENC1,GPC2,TUBB2B
GO:BP	developmental process	GO:0032502	0.000931848	3.03066	6449	68	45	17847	ACVR2A,DNMT3A,HMGA1,CELSR3,AUTS2,AKAP6,PIK3R3,PAFAH1B3,MEST,BEX1,CD24,IDH1,HDAC2,ACVR2B,PTPRD,DACH1,L1CAM,MTF2,NEDD4L,ROBO1,PTPRS,TRIB2,NRCAM,NRXN1,CCDC88A,RBFOX2,MEIS1,CRABP1,YWHAG,SOX4,MAP4K4,TUBB3,YWHAH,CORO1C,KIDINS220,CXADR,SLC4A7,SKIL,MAPK6,SOX11,ENC1,GPC2,SLIT1,TUBB2A,TUBB2B
GO:BP	regulation of phosphate metabolic process	GO:0019220	0.0011736	2.93048	1827	68	22	17847	ACVR2A,CELSR3,PIK3R3,CCNC,CD24,IDH1,HDAC2,ACVR2B,MICAL1,CCNI,PKIA,TMSB4X,ROBO1,TRIB2,SET,NRXN1,CCDC88A,YWHAG,MAP4K4,GNG3,CORO1C,KIDINS220
GO:BP	regulation of phosphorus metabolic process	GO:0051174	0.00119588	2.92231	1829	68	22	17847	ACVR2A,CELSR3,PIK3R3,CCNC,CD24,IDH1,HDAC2,ACVR2B,MICAL1,CCNI,PKIA,TMSB4X,ROBO1,TRIB2,SET,NRXN1,CCDC88A,YWHAG,MAP4K4,GNG3,CORO1C,KIDINS220
GO:BP	regulation of transferase activity	GO:0051338	0.00126243	2.89879	981	68	16	17847	PIK3R3,CCNC,CD24,ACVR2B,CCNI,PKIA,ROBO1,TRIB2,NRXN1,CCDC88A,YWHAG,MAP4K4,CD200,GNG3,CORO1C,KIDINS220
GO:BP	anatomical structure development	GO:0048856	0.00131791	2.88011	6028	68	43	17847	ACVR2A,DNMT3A,CELSR3,AUTS2,AKAP6,PIK3R3,PAFAH1B3,MEST,BEX1,CD24,IDH1,HDAC2,ACVR2B,PTPRD,DACH1,L1CAM,MTF2,NEDD4L,ROBO1,PTPRS,NRCAM,NRXN1,CCDC88A,RBFOX2,MEIS1,CRABP1,YWHAG,SOX4,MAP4K4,TUBB3,YWHAH,CORO1C,KIDINS220,CXADR,SLC4A7,SKIL,MAPK6,SOX11,ENC1,GPC2,SLIT1,TUBB2A,TUBB2B
GO:BP	regulation of kinase activity	GO:0043549	0.00167638	2.77563	877	68	15	17847	PIK3R3,CCNC,CD24,ACVR2B,CCNI,PKIA,ROBO1,TRIB2,NRXN1,CCDC88A,YWHAG,MAP4K4,GNG3,CORO1C,KIDINS220
GO:BP	regulation of protein kinase activity	GO:0045859	0.00304208	2.51683	797	68	14	17847	CCNC,CD24,ACVR2B,CCNI,PKIA,ROBO1,TRIB2,NRXN1,CCDC88A,YWHAG,MAP4K4,GNG3,CORO1C,KIDINS220
GO:BP	regulation of protein phosphorylation	GO:0001932	0.00333495	2.47691	1477	68	19	17847	ACVR2A,CELSR3,PIK3R3,CCNC,CD24,HDAC2,ACVR2B,MICAL1,CCNI,PKIA,ROBO1,TRIB2,NRXN1,CCDC88A,YWHAG,MAP4K4,GNG3,CORO1C,KIDINS220
GO:BP	multicellular organismal process	GO:0032501	0.0037031	2.43143	7775	68	49	17847	ACVR2A,DNMT3A,ATP1A3,CELSR3,AUTS2,AKAP6,PIK3R3,PAFAH1B3,BEX1,CD24,IDH1,HDAC2,ACVR2B,MICAL1,PTPRD,DACH1,CCNI,TMSB4X,L1CAM,MTF2,NEDD4L,ROBO1,PTPRS,TRIB2,NRCAM,NRXN1,CCDC88A,RBFOX2,MEIS1,CRABP1,YWHAG,SCN3A,SOX4,MAP4K4,TUBB3,CD200,YWHAH,CORO1C,KIDINS220,CXADR,SLC4A7,SKIL,MAPK6,SOX11,ENC1,GPC2,SLIT1,TUBB2A,TUBB2B
GO:BP	axonogenesis	GO:0007409	0.0042054	2.37619	485	68	11	17847	CELSR3,AUTS2,L1CAM,ROBO1,PTPRS,NRCAM,NRXN1,TUBB3,SKIL,SLIT1,TUBB2B
GO:BP	positive regulation of multicellular organismal process	GO:0051240	0.00531398	2.27458	1835	68	21	17847	ACVR2A,AKAP6,CD24,HDAC2,ACVR2B,PTPRD,TMSB4X,L1CAM,NEDD4L,ROBO1,NRCAM,NRXN1,MAP4K4,CD200,KIDINS220,SKIL,MAPK6,SOX11,ENC1,GPC2,TUBB2B
GO:BP	movement of cell or subcellular component	GO:0006928	0.00829425	2.08122	2221	68	23	17847	CELSR3,AUTS2,PIK3R3,CD24,DACH1,TMSB4X,L1CAM,NEDD4L,ROBO1,NRCAM,NRXN1,CCDC88A,RBFOX2,DYNC1I2,MAP4K4,TUBB3,CD200,CORO1C,CXADR,GPC2,SLIT1,TUBB2A,TUBB2B
GO:BP	dendrite development	GO:0016358	0.0093167	2.03074	248	68	8	17847	HDAC2,PTPRD,NEDD4L,PTPRS,RBFOX2,YWHAH,KIDINS220,MAPK6
GO:BP	axon development	GO:0061564	0.00968176	2.01405	529	68	11	17847	CELSR3,AUTS2,L1CAM,ROBO1,PTPRS,NRCAM,NRXN1,TUBB3,SKIL,SLIT1,TUBB2B
GO:CC	axon	GO:0030424	0.000603926	3.21902	627	68	12	18842	ATP1A3,AUTS2,MICAL1,L1CAM,ROBO1,PTPRS,NRCAM,NRXN1,SCN3A,TUBB3,CD200,CXADR
KEGG	Gap junction	KEGG:04540	0.00391805	2.40693	88	37	5	7772	TUBB3,TUBA1A,TUBB,TUBB2A,TUBB2B
KEGG	Phagosome	KEGG:04145	0.00426799	2.36978	147	37	6	7772	DYNC1I2,TUBB3,TUBA1A,TUBB,TUBB2A,TUBB2B
REAC	L1CAM interactions	REAC:R-HSA-373760	3.58165e-05	4.44592	119	52	8	10565	CD24,L1CAM,NRCAM,SCN3A,TUBB3,TUBA1A,TUBB2A,TUBB2B
REAC	COPI-independent Golgi-to-ER retrograde traffic	REAC:R-HSA-6811436	7.15674e-05	4.14528	53	52	6	10565	PAFAH1B3,DYNC1I2,TUBB3,TUBA1A,TUBB2A,TUBB2B
REAC	Recruitment of NuMA to mitotic centrosomes	REAC:R-HSA-380320	0.000119703	3.9219	94	52	7	10565	DYNC1I2,YWHAG,TUBB3,TUBA1A,TUBB,TUBB2A,TUBB2B
REAC	Translocation of SLC2A4 (GLUT4) to the plasma membrane	REAC:R-HSA-1445148	0.000453634	3.34329	72	52	6	10565	YWHAG,TUBB3,YWHAH,TUBA1A,TUBB2A,TUBB2B
REAC	Microtubule-dependent trafficking of connexons from Golgi to the plasma membrane	REAC:R-HSA-190840	0.00083982	3.07581	20	52	4	10565	TUBB3,TUBA1A,TUBB2A,TUBB2B
REAC	Transport of connexons to the plasma membrane	REAC:R-HSA-190872	0.00103366	2.98562	21	52	4	10565	TUBB3,TUBA1A,TUBB2A,TUBB2B
REAC	Recycling pathway of L1	REAC:R-HSA-437239	0.00121886	2.91405	48	52	5	10565	L1CAM,TUBB3,TUBA1A,TUBB2A,TUBB2B
REAC	Post-chaperonin tubulin folding pathway	REAC:R-HSA-389977	0.00151824	2.81866	23	52	4	10565	TUBB3,TUBA1A,TUBB2A,TUBB2B
REAC	Formation of tubulin folding intermediates by CCT/TriC	REAC:R-HSA-389960	0.00253545	2.59595	26	52	4	10565	TUBB3,TUBA1A,TUBB2A,TUBB2B
REAC	HSP90 chaperone cycle for steroid hormone receptors (SHR)	REAC:R-HSA-3371497	0.00288258	2.54022	57	52	5	10565	DYNC1I2,TUBB3,TUBA1A,TUBB2A,TUBB2B
REAC	Prefoldin mediated transfer of substrate to CCT/TriC	REAC:R-HSA-389957	0.0034473	2.46252	28	52	4	10565	TUBB3,TUBA1A,TUBB2A,TUBB2B
REAC	Activation of AMPK downstream of NMDARs	REAC:R-HSA-9619483	0.0034473	2.46252	28	52	4	10565	TUBB3,TUBA1A,TUBB2A,TUBB2B
REAC	RHO GTPases activate IQGAPs	REAC:R-HSA-5626467	0.00596704	2.22424	32	52	4	10565	TUBB3,TUBA1A,TUBB2A,TUBB2B
REAC	Cooperation of Prefoldin and TriC/CCT in actin and tubulin folding	REAC:R-HSA-389958	0.00676544	2.1697	33	52	4	10565	TUBB3,TUBA1A,TUBB2A,TUBB2B

## Sheet: ST-Radial-Glia-like
Table S7, Related to Figures 3, 5. DGIdb hits and GO enrichment
Cell surface	Clinically actionable	DNA repair	Drug resistance	Druggable genome	GPCR	Growth factor	Histone modification	Ion channel	Kinase	Lipid kinase	Phospholipase	Protease	Protein phosphatase	Serine threonine kinase	Transcription factor binding	Transcription factor complex	Transporter	Tumor suppressor	Tyrosine kinase
ASTN1	FGFR3	TP73	HDAC4	AGT	AGT	AGT	CHD5	CACNB1	AGT	FGFR3	AGT	ADAMTSL2	PTN	IGF2	ASCL1	ASCL1	CACNB1	ASCL1	AGT
FGFR3	IGF2	XAB2	HMGCS1	BCAN		IGF2	HDAC4	KCNJ10	FGFR3		FGFR3	AGT	PTPRZ1	MAP2K3	HDAC4	HES6	FABP5	BOP1	FGFR3
NRXN1			MT3	CACNB1		PTN	IGF2	NCALD	FLRT2		NOTUM	LNPEP		MAPK8IP1	HES6	TP73	KCNJ10	HEPACAM	FLRT2
PSD2			PTN	CRB1			MT3	NRXN1	IGF2			MT3		MAPKAPK3	TBX5		MLC1	IGF2	MAP2K3
PTN			SLC1A2	DIO2				P2RX5	MAP2K3					MYO3A	TP73		NCALD	MAP2K3	MAPK8IP1
SLC1A2			TP73	FBP2				TTYH1	MAPK8IP1					PEA15			NRXN1	PEA15	PKIA
				FGFR3					MAPKAPK3					PKIA			P2RX5	PID1
				FLRT2					MT3					TP73			PMP2	PKIA
				HDAC4					MYO3A					WNT7B			SLC1A2	TP73
				HMGCS1					PEA15								TTYH1
				IGF2					PKIA
				KCNJ10					TP73
				LNPEP					WNT7B
				MAP2K3
				MAPKAPK3
				MT3
				MYO3A
				NOTUM
				NRXN1
				P2RX5
				PTN
				PTPRZ1
				SCG3
				SLC1A2
				SLIT1
				TNC
				TP73
				TRIM9
				TSPAN7
				WNT7B

## Sheet: ST Radial glia-like (GO)
Table S7, Related to Figures 3, 5. DGIdb hits and GO enrichment
source	term_name	term_id	adjusted_p_value	negative_log10_of_adjusted_p_value	term_size	query_size	intersection_size	effective_domain_size	intersections
GO:BP	nervous system development	GO:0007399	0.000170748	3.76764	2400	49	22	17847	ASTN1,TP73,HDAC4,AGT,CHD5,PTN,ASCL1,XAB2,HMGCS1,BCAN,KCNJ10,PTPRZ1,HES6,NRXN1,MT3,FLRT2,CRB1,SLC1A2,P2RX5,WNT7B,SLIT1,TNC
GO:BP	central nervous system development	GO:0007417	0.000711559	3.14779	1009	49	14	17847	TP73,CHD5,PTN,ASCL1,XAB2,HMGCS1,BCAN,KCNJ10,PTPRZ1,NRXN1,MT3,SLC1A2,WNT7B,SLIT1
GO:BP	cell-cell signaling	GO:0007267	0.00246845	2.60758	1679	49	17	17847	FGFR3,AGT,CACNB1,PTN,KCNJ10,FABP5,NRXN1,NOTUM,LNPEP,MAPK8IP1,CRB1,TBX5,SLC1A2,P2RX5,WNT7B,TNC,TRIM9
GO:BP	developmental growth	GO:0048589	0.00428856	2.36769	688	49	11	17847	FGFR3,TP73,AGT,PTN,IGF2,MT3,TBX5,SLC1A2,WNT7B,SLIT1,TNC
GO:BP	positive regulation of MAPK cascade	GO:0043410	0.00445218	2.35143	552	49	10	17847	FGFR3,TP73,IGF2,MAP2K3,NRXN1,MT3,MAPK8IP1,MAPKAPK3,PEA15,WNT7B
GO:BP	positive regulation of intracellular signal transduction	GO:1902533	0.00642367	2.19222	1037	49	13	17847	FGFR3,TP73,AGT,CHD5,IGF2,MAP2K3,NRXN1,MT3,MAPK8IP1,MAPKAPK3,P2RX5,PEA15,WNT7B
GO:BP	positive regulation of kinase activity	GO:0033674	0.0068214	2.16613	579	49	10	17847	FGFR3,TP73,AGT,IGF2,MAP2K3,NRXN1,MT3,MAPKAPK3,PEA15,WNT7B
GO:BP	regulation of kinase activity	GO:0043549	0.00684903	2.16437	877	49	12	17847	FGFR3,TP73,AGT,IGF2,MAP2K3,NRXN1,MT3,MAPK8IP1,MAPKAPK3,PEA15,PKIA,WNT7B
GO:BP	brain development	GO:0007420	0.0090032	2.0456	743	49	11	17847	CHD5,PTN,ASCL1,XAB2,HMGCS1,BCAN,NRXN1,MT3,SLC1A2,WNT7B,SLIT1
GO:CC	synapse	GO:0045202	6.16479e-05	4.21008	1206	49	15	18842	HDAC4,PTN,BCAN,KCNJ10,PTPRZ1,FABP5,NRXN1,MT3,FLRT2,MAPK8IP1,PSD2,SLC1A2,P2RX5,TTYH1,TRIM9
GO:CC	neuron part	GO:0097458	0.00727955	2.1379	1771	49	15	18842	ASTN1,PTN,ASCL1,KCNJ10,FABP5,NRXN1,MT3,FLRT2,MAPK8IP1,HEPACAM,PSD2,CRB1,SLC1A2,MYO3A,TRIM9

## Sheet: ST-Neuronal-Precursor-like
Table S7, Related to Figures 3, 5. DGIdb hits and GO enrichment
Cell surface	Clinically actionable	Drug resistance	Druggable genome	GPCR	Growth factor	Histone modification	Ion channel	Kinase	Protease	Protein phosphatase	Serine threonine kinase	Transcription factor binding	Transcription factor complex	Transporter	Tumor suppressor	Tyrosine kinase
ANK3	CCND2	HDAC2	CCND2	CELSR3	PTN	CHD5	ANK3	CCND2	MAPT	PTN	CCND2	HDAC2	DACH1	ANK3	CCND2	EFNA5
CNTN2	PTPRD	LRP8	CELSR3	GPR161		HDAC2	KCNH7	EFNA5	PCSK2	PTPRD	FAM212B	HES6	HES6	KCNH7	DACH1	FAM212B
EFNA5	PTPRS	PTN	CNTN2			KDM5B	NRXN1	FAM212B	ROBO1	PTPRS	GNG3	RBFOX2	IVNS1ABP	NRXN1	PKIA	LRP8
NCAM1	TUBB3		COPA					GLYCTK	ST18	SLC39A10	KALRN	TCF4	SOX4	SLC38A1	PROX1	PKIA
NRXN1			CRB1					GNG3			PKIA		TCF4	SLC39A10	SOX11
PTN			EFNA5					KALRN			PROX1				SOX4
ROBO1			ENC1					LRP8			ROBO1				TRIM36
ROBO2			GPR161					MAPT							TUBA1A
			HDAC2					PKIA							VASH1
			IGFBPL1					PROX1
			IVNS1ABP					ROBO1
			KALRN
			KCNH7
			LRP8
			MAPT
			NCAM1
			NRXN1
			PCSK2
			PTN
			PTPRD
			PTPRS
			SCG3
			TRIM36
			TUBA1A
			TUBB2B
			TUBB3
			VASH1

## Sheet: ST Neuronal-precursor (GO)
Table S7, Related to Figures 3, 5. DGIdb hits and GO enrichment
source	term_name	term_id	adjusted_p_value	negative_log10_of_adjusted_p_value	term_size	query_size	intersection_size	effective_domain_size	intersections
GO:BP	generation of neurons	GO:0048699	2.30442e-13	12.6374	1556	45	26	17847	ANK3,HDAC2,CELSR3,PTN,CHD5,MAPT,EFNA5,CNTN2,PTPRD,LRP8,HES6,PTPRS,NRXN1,ROBO1,RBFOX2,NCAM1,TUBB3,KALRN,TCF4,SOX4,PROX1,CRB1,SOX11,ENC1,ROBO2,TUBB2B
GO:BP	neuron differentiation	GO:0030182	2.34309e-13	12.6302	1392	45	25	17847	ANK3,HDAC2,CELSR3,PTN,CHD5,MAPT,EFNA5,CNTN2,PTPRD,LRP8,PTPRS,NRXN1,ROBO1,RBFOX2,NCAM1,TUBB3,KALRN,TCF4,SOX4,PROX1,CRB1,SOX11,ENC1,ROBO2,TUBB2B
GO:BP	neurogenesis	GO:0022008	1.05383e-12	11.9772	1656	45	26	17847	ANK3,HDAC2,CELSR3,PTN,CHD5,MAPT,EFNA5,CNTN2,PTPRD,LRP8,HES6,PTPRS,NRXN1,ROBO1,RBFOX2,NCAM1,TUBB3,KALRN,TCF4,SOX4,PROX1,CRB1,SOX11,ENC1,ROBO2,TUBB2B
GO:BP	cell morphogenesis involved in neuron differentiation	GO:0048667	7.43741e-11	10.1286	603	45	17	17847	ANK3,CELSR3,PTN,MAPT,EFNA5,CNTN2,PTPRD,LRP8,PTPRS,NRXN1,ROBO1,RBFOX2,NCAM1,TUBB3,KALRN,ROBO2,TUBB2B
GO:BP	nervous system development	GO:0007399	7.75261e-11	10.1106	2400	45	28	17847	ANK3,HDAC2,CELSR3,PTN,CHD5,MAPT,EFNA5,CNTN2,PTPRD,LRP8,GPR161,PCSK2,HES6,PTPRS,NRXN1,ROBO1,RBFOX2,NCAM1,TUBB3,KALRN,TCF4,SOX4,PROX1,CRB1,SOX11,ENC1,ROBO2,TUBB2B
GO:BP	cell morphogenesis involved in differentiation	GO:0000904	2.01612e-10	9.69548	758	45	18	17847	ANK3,CELSR3,PTN,MAPT,EFNA5,CNTN2,PTPRD,LRP8,PTPRS,NRXN1,ROBO1,RBFOX2,NCAM1,TUBB3,KALRN,PROX1,ROBO2,TUBB2B
GO:BP	neuron projection morphogenesis	GO:0048812	3.83011e-10	9.41679	667	45	17	17847	ANK3,CELSR3,PTN,MAPT,EFNA5,CNTN2,PTPRD,LRP8,PTPRS,NRXN1,ROBO1,RBFOX2,NCAM1,TUBB3,KALRN,ROBO2,TUBB2B
GO:BP	plasma membrane bounded cell projection morphogenesis	GO:0120039	5.35926e-10	9.2709	681	45	17	17847	ANK3,CELSR3,PTN,MAPT,EFNA5,CNTN2,PTPRD,LRP8,PTPRS,NRXN1,ROBO1,RBFOX2,NCAM1,TUBB3,KALRN,ROBO2,TUBB2B
GO:BP	cell projection morphogenesis	GO:0048858	5.89108e-10	9.22981	685	45	17	17847	ANK3,CELSR3,PTN,MAPT,EFNA5,CNTN2,PTPRD,LRP8,PTPRS,NRXN1,ROBO1,RBFOX2,NCAM1,TUBB3,KALRN,ROBO2,TUBB2B
GO:BP	regulation of nervous system development	GO:0051960	6.51016e-10	9.18641	945	45	19	17847	HDAC2,PTN,MAPT,EFNA5,CNTN2,PTPRD,LRP8,GPR161,HES6,PTPRS,NRXN1,ROBO1,KALRN,TCF4,PROX1,SOX11,ENC1,ROBO2,TUBB2B
GO:BP	cell development	GO:0048468	9.18779e-10	9.03679	2196	45	26	17847	ANK3,HDAC2,CELSR3,PTN,CHD5,MAPT,EFNA5,CNTN2,PTPRD,LRP8,HES6,PTPRS,NRXN1,ROBO1,RBFOX2,NCAM1,TUBB3,KALRN,TCF4,SOX4,PROX1,CRB1,SOX11,ENC1,ROBO2,TUBB2B
GO:BP	cell part morphogenesis	GO:0032990	9.37192e-10	9.02817	705	45	17	17847	ANK3,CELSR3,PTN,MAPT,EFNA5,CNTN2,PTPRD,LRP8,PTPRS,NRXN1,ROBO1,RBFOX2,NCAM1,TUBB3,KALRN,ROBO2,TUBB2B
GO:BP	neuron development	GO:0048666	1.33489e-09	8.87456	1131	45	20	17847	ANK3,HDAC2,CELSR3,PTN,MAPT,EFNA5,CNTN2,PTPRD,LRP8,PTPRS,NRXN1,ROBO1,RBFOX2,NCAM1,TUBB3,KALRN,CRB1,ENC1,ROBO2,TUBB2B
GO:BP	neuron projection development	GO:0031175	1.9086e-09	8.71928	1004	45	19	17847	ANK3,HDAC2,CELSR3,PTN,MAPT,EFNA5,CNTN2,PTPRD,LRP8,PTPRS,NRXN1,ROBO1,RBFOX2,NCAM1,TUBB3,KALRN,ENC1,ROBO2,TUBB2B
GO:BP	positive regulation of nervous system development	GO:0051962	6.03836e-09	8.21908	554	45	15	17847	HDAC2,PTN,MAPT,EFNA5,PTPRD,LRP8,NRXN1,ROBO1,KALRN,TCF4,PROX1,SOX11,ENC1,ROBO2,TUBB2B
GO:BP	regulation of neuron differentiation	GO:0045664	6.51508e-09	8.18608	671	45	16	17847	HDAC2,PTN,MAPT,EFNA5,CNTN2,PTPRD,LRP8,PTPRS,ROBO1,KALRN,TCF4,PROX1,SOX11,ENC1,ROBO2,TUBB2B
GO:BP	positive regulation of neuron differentiation	GO:0045666	1.32263e-08	7.87856	382	45	13	17847	PTN,MAPT,EFNA5,PTPRD,LRP8,ROBO1,KALRN,TCF4,PROX1,SOX11,ENC1,ROBO2,TUBB2B
GO:BP	regulation of neurogenesis	GO:0050767	1.54426e-08	7.81128	840	45	17	17847	HDAC2,PTN,MAPT,EFNA5,CNTN2,PTPRD,LRP8,HES6,PTPRS,ROBO1,KALRN,TCF4,PROX1,SOX11,ENC1,ROBO2,TUBB2B
GO:BP	positive regulation of neurogenesis	GO:0050769	1.73662e-08	7.7603	488	45	14	17847	HDAC2,PTN,MAPT,EFNA5,PTPRD,LRP8,ROBO1,KALRN,TCF4,PROX1,SOX11,ENC1,ROBO2,TUBB2B
GO:BP	cell morphogenesis	GO:0000902	4.85596e-08	7.31372	1050	45	18	17847	ANK3,CELSR3,PTN,MAPT,EFNA5,CNTN2,PTPRD,LRP8,PTPRS,NRXN1,ROBO1,RBFOX2,NCAM1,TUBB3,KALRN,PROX1,ROBO2,TUBB2B
GO:BP	positive regulation of cell development	GO:0010720	1.30787e-07	6.88344	568	45	14	17847	HDAC2,PTN,MAPT,EFNA5,PTPRD,LRP8,ROBO1,KALRN,TCF4,PROX1,SOX11,ENC1,ROBO2,TUBB2B
GO:BP	regulation of cell development	GO:0060284	1.53846e-07	6.81291	972	45	17	17847	HDAC2,PTN,MAPT,EFNA5,CNTN2,PTPRD,LRP8,HES6,PTPRS,ROBO1,KALRN,TCF4,PROX1,SOX11,ENC1,ROBO2,TUBB2B
GO:BP	cellular component morphogenesis	GO:0032989	2.36695e-07	6.62581	1156	45	18	17847	ANK3,CELSR3,PTN,MAPT,EFNA5,CNTN2,PTPRD,LRP8,PTPRS,NRXN1,ROBO1,RBFOX2,NCAM1,TUBB3,KALRN,PROX1,ROBO2,TUBB2B
GO:BP	plasma membrane bounded cell projection organization	GO:0120036	3.05986e-07	6.5143	1523	45	20	17847	ANK3,HDAC2,CELSR3,PTN,MAPT,EFNA5,CNTN2,PTPRD,LRP8,PTPRS,NRXN1,ROBO1,RBFOX2,NCAM1,TUBB3,KALRN,ENC1,ROBO2,TUBA1A,TUBB2B
GO:BP	regulation of neuron projection development	GO:0010975	4.68574e-07	6.32922	509	45	13	17847	HDAC2,PTN,MAPT,EFNA5,CNTN2,PTPRD,LRP8,PTPRS,ROBO1,KALRN,ENC1,ROBO2,TUBB2B
GO:BP	cell projection organization	GO:0030030	4.81047e-07	6.31781	1562	45	20	17847	ANK3,HDAC2,CELSR3,PTN,MAPT,EFNA5,CNTN2,PTPRD,LRP8,PTPRS,NRXN1,ROBO1,RBFOX2,NCAM1,TUBB3,KALRN,ENC1,ROBO2,TUBA1A,TUBB2B
GO:BP	regulation of multicellular organismal development	GO:2000026	5.15381e-07	6.28787	2180	45	23	17847	HDAC2,CELSR3,PTN,MAPT,EFNA5,CNTN2,PTPRD,LRP8,GPR161,HES6,PTPRS,KDM5B,NRXN1,ROBO1,RBFOX2,KALRN,TCF4,PROX1,SOX11,ENC1,ROBO2,VASH1,TUBB2B
GO:BP	synapse organization	GO:0050808	6.56877e-07	6.18252	416	45	12	17847	ANK3,PTN,MAPT,EFNA5,CNTN2,PTPRD,LRP8,PTPRS,NRXN1,KALRN,ROBO2,TUBA1A
GO:BP	axon development	GO:0061564	7.51832e-07	6.12388	529	45	13	17847	ANK3,CELSR3,PTN,MAPT,EFNA5,CNTN2,PTPRS,NRXN1,ROBO1,NCAM1,TUBB3,ROBO2,TUBB2B
GO:BP	anatomical structure morphogenesis	GO:0009653	1.3913e-06	5.85658	2764	45	25	17847	ANK3,HDAC2,CELSR3,PTN,MAPT,EFNA5,CNTN2,PTPRD,LRP8,PTPRS,KDM5B,NRXN1,ROBO1,RBFOX2,NCAM1,TUBB3,KALRN,TCF4,SOX4,PROX1,CRB1,SOX11,ROBO2,VASH1,TUBB2B
GO:BP	regulation of plasma membrane bounded cell projection organization	GO:0120035	1.46586e-06	5.83391	683	45	14	17847	HDAC2,PTN,MAPT,EFNA5,CNTN2,PTPRD,LRP8,PTPRS,NRXN1,ROBO1,KALRN,ENC1,ROBO2,TUBB2B
GO:BP	regulation of cell projection organization	GO:0031344	1.77028e-06	5.75196	693	45	14	17847	HDAC2,PTN,MAPT,EFNA5,CNTN2,PTPRD,LRP8,PTPRS,NRXN1,ROBO1,KALRN,ENC1,ROBO2,TUBB2B
GO:BP	axonogenesis	GO:0007409	3.759e-06	5.42493	485	45	12	17847	ANK3,CELSR3,MAPT,EFNA5,CNTN2,PTPRS,NRXN1,ROBO1,NCAM1,TUBB3,ROBO2,TUBB2B
GO:BP	positive regulation of neuron projection development	GO:0010976	4.13697e-06	5.38332	288	45	10	17847	PTN,MAPT,EFNA5,PTPRD,LRP8,ROBO1,KALRN,ENC1,ROBO2,TUBB2B
GO:BP	regulation of cell morphogenesis involved in differentiation	GO:0010769	7.18295e-06	5.1437	305	45	10	17847	MAPT,EFNA5,CNTN2,PTPRD,LRP8,PTPRS,ROBO1,KALRN,ROBO2,TUBB2B
GO:BP	regulation of synapse organization	GO:0050807	7.29406e-06	5.13703	221	45	9	17847	PTN,EFNA5,PTPRD,LRP8,PTPRS,NRXN1,KALRN,ROBO2,TUBA1A
GO:BP	positive regulation of cell morphogenesis involved in differentiation	GO:0010770	1.02165e-05	4.9907	157	45	8	17847	MAPT,EFNA5,PTPRD,LRP8,ROBO1,KALRN,ROBO2,TUBB2B
GO:BP	regulation of synapse structure or activity	GO:0050803	1.11564e-05	4.95247	232	45	9	17847	PTN,EFNA5,PTPRD,LRP8,PTPRS,NRXN1,KALRN,ROBO2,TUBA1A
GO:BP	regulation of developmental process	GO:0050793	4.4009e-05	4.35646	2729	45	23	17847	HDAC2,CELSR3,PTN,MAPT,EFNA5,CNTN2,PTPRD,LRP8,GPR161,HES6,PTPRS,KDM5B,NRXN1,ROBO1,RBFOX2,KALRN,TCF4,PROX1,SOX11,ENC1,ROBO2,VASH1,TUBB2B
GO:BP	central nervous system neuron differentiation	GO:0021953	4.56485e-05	4.34057	190	45	8	17847	CHD5,MAPT,CNTN2,NRXN1,ROBO1,SOX4,PROX1,ROBO2
GO:BP	cell-cell adhesion via plasma-membrane adhesion molecules	GO:0098742	4.88308e-05	4.31131	275	45	9	17847	CELSR3,EFNA5,CNTN2,PTPRD,PTPRS,NRXN1,ROBO1,CRB1,ROBO2
GO:BP	regulation of cell morphogenesis	GO:0022604	5.78524e-05	4.23768	493	45	11	17847	PTN,MAPT,EFNA5,CNTN2,PTPRD,LRP8,PTPRS,ROBO1,KALRN,ROBO2,TUBB2B
GO:BP	axon guidance	GO:0007411	6.25241e-05	4.20395	283	45	9	17847	CELSR3,EFNA5,CNTN2,NRXN1,ROBO1,NCAM1,TUBB3,ROBO2,TUBB2B
GO:BP	neuron projection guidance	GO:0097485	6.64318e-05	4.17762	285	45	9	17847	CELSR3,EFNA5,CNTN2,NRXN1,ROBO1,NCAM1,TUBB3,ROBO2,TUBB2B
GO:BP	positive regulation of cell projection organization	GO:0031346	7.26065e-05	4.13902	389	45	10	17847	PTN,MAPT,EFNA5,PTPRD,LRP8,ROBO1,KALRN,ENC1,ROBO2,TUBB2B
GO:BP	system development	GO:0048731	0.00013714	3.86284	4967	45	30	17847	ANK3,HDAC2,CELSR3,PTN,CHD5,MAPT,EFNA5,CNTN2,PTPRD,LRP8,GPR161,PCSK2,HES6,PTPRS,KDM5B,NRXN1,ROBO1,RBFOX2,NCAM1,TUBB3,KALRN,TCF4,SOX4,PROX1,CRB1,SOX11,ENC1,ROBO2,VASH1,TUBB2B
GO:BP	ventricular septum morphogenesis	GO:0060412	0.000151332	3.82007	43	45	5	17847	ROBO1,SOX4,PROX1,SOX11,ROBO2
GO:BP	regulation of anatomical structure morphogenesis	GO:0022603	0.000180143	3.74438	1170	45	15	17847	CELSR3,PTN,MAPT,EFNA5,CNTN2,PTPRD,LRP8,PTPRS,ROBO1,KALRN,TCF4,PROX1,ROBO2,VASH1,TUBB2B
GO:BP	positive regulation of cell differentiation	GO:0045597	0.000191174	3.71857	1002	45	14	17847	HDAC2,PTN,MAPT,EFNA5,PTPRD,LRP8,ROBO1,KALRN,TCF4,PROX1,SOX11,ENC1,ROBO2,TUBB2B
GO:BP	central nervous system development	GO:0007417	0.000208387	3.68113	1009	45	14	17847	HDAC2,PTN,CHD5,MAPT,CNTN2,LRP8,PTPRS,NRXN1,ROBO1,RBFOX2,SOX4,PROX1,SOX11,ROBO2
GO:BP	cellular developmental process	GO:0048869	0.000296836	3.52748	4470	45	28	17847	ANK3,HDAC2,CELSR3,PTN,CHD5,MAPT,EFNA5,CNTN2,PTPRD,LRP8,HES6,PTPRS,KDM5B,NRXN1,ROBO1,RBFOX2,NCAM1,TUBB3,KALRN,TCF4,SOX4,PROX1,CRB1,SOX11,ENC1,ROBO2,VASH1,TUBB2B
GO:BP	regulation of postsynapse organization	GO:0099175	0.000378145	3.42234	100	45	6	17847	PTN,PTPRD,LRP8,PTPRS,NRXN1,KALRN
GO:BP	positive regulation of developmental process	GO:0051094	0.000389987	3.40895	1432	45	16	17847	HDAC2,PTN,MAPT,EFNA5,PTPRD,LRP8,KDM5B,NRXN1,ROBO1,KALRN,TCF4,PROX1,SOX11,ENC1,ROBO2,TUBB2B
GO:BP	multicellular organism development	GO:0007275	0.000391398	3.40738	5532	45	31	17847	ANK3,HDAC2,CELSR3,PTN,CHD5,MAPT,DACH1,EFNA5,CNTN2,PTPRD,LRP8,GPR161,PCSK2,HES6,PTPRS,KDM5B,NRXN1,ROBO1,RBFOX2,NCAM1,TUBB3,KALRN,TCF4,SOX4,PROX1,CRB1,SOX11,ENC1,ROBO2,VASH1,TUBB2B
GO:BP	cell differentiation	GO:0030154	0.000553865	3.2566	4279	45	27	17847	ANK3,HDAC2,CELSR3,PTN,CHD5,MAPT,EFNA5,CNTN2,PTPRD,LRP8,HES6,PTPRS,KDM5B,NRXN1,ROBO1,RBFOX2,NCAM1,TUBB3,KALRN,TCF4,SOX4,PROX1,CRB1,SOX11,ENC1,ROBO2,TUBB2B
GO:BP	regulation of cell differentiation	GO:0045595	0.000617931	3.20906	1903	45	18	17847	HDAC2,PTN,MAPT,EFNA5,CNTN2,PTPRD,LRP8,HES6,PTPRS,ROBO1,RBFOX2,KALRN,TCF4,PROX1,SOX11,ENC1,ROBO2,TUBB2B
GO:BP	spinal cord development	GO:0021510	0.000631621	3.19954	109	45	6	17847	PTN,PTPRS,SOX4,PROX1,SOX11,ROBO2
GO:BP	regulation of axonogenesis	GO:0050770	0.000867557	3.0617	188	45	7	17847	MAPT,EFNA5,CNTN2,PTPRS,ROBO1,ROBO2,TUBB2B
GO:BP	synaptic membrane adhesion	GO:0099560	0.00143906	2.84192	28	45	4	17847	EFNA5,PTPRD,PTPRS,NRXN1
GO:BP	regulation of multicellular organismal process	GO:0051239	0.00159167	2.79815	3300	45	23	17847	HDAC2,CELSR3,PTN,MAPT,EFNA5,CNTN2,PTPRD,LRP8,GPR161,HES6,PTPRS,KDM5B,NRXN1,ROBO1,RBFOX2,KALRN,TCF4,PROX1,SOX11,ENC1,ROBO2,VASH1,TUBB2B
GO:BP	regulation of cell communication	GO:0010646	0.00169006	2.7721	3595	45	24	17847	ANK3,HDAC2,PTN,CHD5,MAPT,EFNA5,CNTN2,LRP8,GPR161,PTPRS,KDM5B,NRXN1,ROBO1,GNG3,IVNS1ABP,NCAM1,ST18,SLC39A10,KALRN,TCF4,SOX4,SOX11,ROBO2,TUBB2B
GO:BP	ventricular septum development	GO:0003281	0.0023899	2.62162	74	45	5	17847	ROBO1,SOX4,PROX1,SOX11,ROBO2
GO:BP	cardiac septum morphogenesis	GO:0060411	0.00255583	2.59247	75	45	5	17847	ROBO1,SOX4,PROX1,SOX11,ROBO2
GO:BP	anatomical structure development	GO:0048856	0.00327575	2.48469	6028	45	31	17847	ANK3,HDAC2,CELSR3,PTN,CHD5,MAPT,DACH1,EFNA5,CNTN2,PTPRD,LRP8,GPR161,PCSK2,HES6,PTPRS,KDM5B,NRXN1,ROBO1,RBFOX2,NCAM1,TUBB3,KALRN,TCF4,SOX4,PROX1,CRB1,SOX11,ENC1,ROBO2,VASH1,TUBB2B
GO:BP	regulation of dendrite development	GO:0050773	0.00463306	2.33413	153	45	6	17847	HDAC2,PTN,PTPRD,LRP8,PTPRS,KALRN
GO:BP	dendrite development	GO:0016358	0.00554027	2.25647	248	45	7	17847	HDAC2,PTN,PTPRD,LRP8,PTPRS,RBFOX2,KALRN
GO:BP	positive regulation of axonogenesis	GO:0050772	0.00598783	2.22273	89	45	5	17847	MAPT,EFNA5,ROBO1,ROBO2,TUBB2B
GO:BP	regulation of postsynaptic density assembly	GO:0099151	0.00675754	2.17021	12	45	3	17847	PTPRD,PTPRS,NRXN1
GO:BP	presynaptic membrane organization	GO:0097090	0.00675754	2.17021	12	45	3	17847	CNTN2,PTPRD,NRXN1
GO:BP	postsynapse organization	GO:0099173	0.00743326	2.12882	166	45	6	17847	PTN,PTPRD,LRP8,PTPRS,NRXN1,KALRN
GO:BP	protein modification process	GO:0036211	0.00747832	2.1262	4196	45	25	17847	CCND2,HDAC2,CELSR3,PTN,CHD5,MAPT,EFNA5,PTPRD,LRP8,PTPRS,KDM5B,NRXN1,ROBO1,GNG3,IVNS1ABP,PKIA,NCAM1,GLYCTK,SLC39A10,KALRN,SOX4,PROX1,ENC1,TRIM36,SCG3
GO:BP	cellular protein modification process	GO:0006464	0.00747832	2.1262	4196	45	25	17847	CCND2,HDAC2,CELSR3,PTN,CHD5,MAPT,EFNA5,PTPRD,LRP8,PTPRS,KDM5B,NRXN1,ROBO1,GNG3,IVNS1ABP,PKIA,NCAM1,GLYCTK,SLC39A10,KALRN,SOX4,PROX1,ENC1,TRIM36,SCG3
GO:BP	chemotaxis	GO:0006935	0.00837061	2.07724	653	45	10	17847	CELSR3,PTN,EFNA5,CNTN2,NRXN1,ROBO1,NCAM1,TUBB3,ROBO2,TUBB2B
GO:BP	taxis	GO:0042330	0.00860091	2.06546	655	45	10	17847	CELSR3,PTN,EFNA5,CNTN2,NRXN1,ROBO1,NCAM1,TUBB3,ROBO2,TUBB2B
GO:BP	regulation of signaling	GO:0023051	0.00925076	2.03382	3637	45	23	17847	HDAC2,PTN,CHD5,MAPT,EFNA5,CNTN2,LRP8,GPR161,PTPRS,KDM5B,NRXN1,ROBO1,GNG3,IVNS1ABP,NCAM1,ST18,SLC39A10,KALRN,TCF4,SOX4,SOX11,ROBO2,TUBB2B
GO:CC	axon	GO:0030424	0.000433689	3.36282	627	45	10	18842	ANK3,MAPT,CNTN2,LRP8,PTPRS,NRXN1,ROBO1,TUBB3,SLC38A1,ROBO2
GO:CC	neuron part	GO:0097458	0.00211436	2.67482	1771	45	15	18842	ANK3,PTN,MAPT,CNTN2,LRP8,PCSK2,PTPRS,NRXN1,ROBO1,GNG3,TUBB3,SLC38A1,CRB1,ENC1,ROBO2
GO:CC	synapse	GO:0045202	0.00448589	2.34815	1206	45	12	18842	ANK3,PTN,MAPT,EFNA5,CNTN2,PTPRD,LRP8,PTPRS,NRXN1,GNG3,TUBA1A,TUBB2B
GO:CC	main axon	GO:0044304	0.00519478	2.28443	68	45	4	18842	ANK3,MAPT,CNTN2,ROBO2
GO:CC	somatodendritic compartment	GO:0036477	0.00586627	2.23164	843	45	10	18842	ANK3,MAPT,CNTN2,LRP8,PCSK2,PTPRS,NRXN1,GNG3,TUBB3,ENC1
REAC	L1CAM interactions	REAC:R-HSA-373760	0.000302428	3.51938	119	31	6	10565	ANK3,CNTN2,NCAM1,TUBB3,TUBA1A,TUBB2B
REAC	Neuronal System	REAC:R-HSA-112316	0.000420504	3.37623	402	31	9	10565	PTPRD,KCNH7,PTPRS,NRXN1,GNG3,TUBB3,SLC38A1,TUBA1A,TUBB2B
REAC	Axon guidance	REAC:R-HSA-422475	0.000636107	3.19647	550	31	10	10565	ANK3,EFNA5,CNTN2,ROBO1,NCAM1,TUBB3,KALRN,ROBO2,TUBA1A,TUBB2B
REAC	COPI-mediated anterograde transport	REAC:R-HSA-6807878	0.00304003	2.51712	102	31	5	10565	ANK3,TUBB3,COPA,TUBA1A,TUBB2B
REAC	Microtubule-dependent trafficking of connexons from Golgi to the plasma membrane	REAC:R-HSA-190840	0.00724493	2.13997	20	31	3	10565	TUBB3,TUBA1A,TUBB2B
REAC	Transport of connexons to the plasma membrane	REAC:R-HSA-190872	0.00843563	2.07388	21	31	3	10565	TUBB3,TUBA1A,TUBB2B

## Sheet: ST-RELA-variable
Table S7, Related to Figures 3, 5. DGIdb hits and GO enrichment
ABC transporter	Cell surface	Clinically actionable	DNA repair	Drug metabolism	Drug resistance	Druggable genome	GPCR	Growth factor	Histone modification	Ion channel	Kinase	Lipid kinase	Nuclear hormone receptors	Phospholipase	Protease	Protein phosphatase	Serine threonine kinase	Transcription factor binding	Transcription factor complex	Transporter	Tumor suppressor	Tyrosine kinase
ABCB1	ABCB1	EGFL7	POLR2C	CYP4F12	ABCB1	ABCB1	ADAM15	OGN	PADI2	ABCB1	BAD	WDR91	AHR	CASR	ADAM15	PPP1R14B	CD74	AHR	AHR	ABCB1	ANKRD53	DCN
TCIRG1	ACHE	RPS6KB2	TWIST1		BAD	ACHE	CASR		TWIST1	ANXA6	CD74		NR4A1	SMPD2	BACE2	PTP4A3	EFNA1	FOXC1	ALX4	ANXA6	BAD	EFNA1
	ADAM15				COL18A1	ACPP	SSTR2			ASIC1	DCN				BAD		GRK5	GPX3	NFATC4	ASIC1	FOXC1	EPHA2
	ASIC1				COL1A1	ADAM15	TSKU			PDE4B	EFNA1				COL6A3		GSTP1	NFATC4	PITX1	PDE4B	GRK5	SLA
	BACE2				EMX2	AHR				RRAD	EPHA2				DAP		LTBP1	PITX1	TEAD3	PLSCR3	HSPA1A
	CASR				PDE4B	ALDH3B1				SGK1	GRK5				ECEL1		MAP4K2	TEAD3		RRAD	MAP4K2
	CD74					ASIC1					GSTP1				EFNA1		RPS6KB2	TRIP6		SGK1	NR4A1
	CYP2W1					BACE2					LTBP1				PRDX5		SGK1	TWIST1		SLC27A6	PSME1
	EPHA2					BAD					MAP4K2				PSME1		SRPK3			TCIRG1
	HLA-H					CASR					RPS6KB2				SERPING1		UCHL1			TWIST1
	L1CAM					CD248					SGK1				SERPINH1
	MXRA8					CD72					SLA				TNFAIP8
	TNFRSF18					CD74					SRPK3				UCHL1
	VASN					CHST3					TRPT1
	VCAM1					COL18A1					UCHL1
						COL1A1					WDR91
						COL1A2					WNT11
						COL21A1
						COL5A1
						COL6A1
						COL6A2
						COL6A3
						CYP11A1
						CYP2W1
						CYP4F12
						DCN
						DLK1
						ECEL1
						EDN2
						EFNA1
						EGFL7
						EPHA2
						EPOR
						FKBP2
						GPX3
						GRK5
						GSTP1
						HSPA1A
						L1CAM
						LRRC17
						LTBP1
						LUM
						MAP4K2
						MFAP2
						MOXD1
						MUC4
						NFATC4
						NR4A1
						OGN
						PDE4B
						PLSCR3
						POLR2C
						PTP4A3
						RPS6KB2
						SCG5
						SERPING1
						SERPINH1
						SGK1
						SMPD2
						SRPK3
						SSTR2
						TGFBI
						TM4SF1
						TNFAIP2
						TNFAIP8
						TNFRSF18
						TUBA1C
						UCHL1
						VASN
						VCAM1
						WNT11

## Sheet: ST RELA-variable (GO)
Table S7, Related to Figures 3, 5. DGIdb hits and GO enrichment
source	term_name	term_id	adjusted_p_value	negative_log10_of_adjusted_p_value	term_size	query_size	intersection_size	effective_domain_size	intersections
GO:MF	extracellular matrix structural constituent	GO:0005201	3.50662e-12	11.4551	165	93	15	18098	OGN,DCN,COL18A1,COL1A1,COL6A3,LTBP1,COL1A2,COL21A1,COL5A1,COL6A1,COL6A2,LUM,MFAP2,MUC4,TGFBI
GO:MF	extracellular matrix structural constituent conferring tensile strength	GO:0030020	1.88216e-08	7.72534	41	93	8	18098	COL18A1,COL1A1,COL6A3,COL1A2,COL21A1,COL5A1,COL6A1,COL6A2
GO:MF	collagen binding	GO:0005518	3.9645e-05	4.40181	69	93	7	18098	DCN,ACHE,SERPINH1,COL6A1,COL6A2,LUM,TGFBI
GO:MF	platelet-derived growth factor binding	GO:0048407	0.00019835	3.70257	12	93	4	18098	COL1A1,COL1A2,COL5A1,COL6A1
GO:MF	structural molecule activity	GO:0005198	0.000215489	3.66657	680	93	16	18098	OGN,DCN,COL18A1,COL1A1,COL6A3,LTBP1,COL1A2,COL21A1,COL5A1,COL6A1,COL6A2,LUM,MFAP2,MUC4,TGFBI,TUBA1C
GO:BP	extracellular matrix organization	GO:0030198	1.45207e-06	5.83801	375	92	15	17847	ADAM15,DCN,FOXC1,COL18A1,COL1A1,COL6A3,SERPINH1,VCAM1,COL1A2,COL5A1,COL6A1,COL6A2,LUM,MFAP2,TGFBI
GO:BP	system development	GO:0048731	3.56085e-06	5.44845	4967	92	53	17847	EGFL7,ADAM15,PADI2,BAD,AHR,CASR,CD74,DCN,TCIRG1,ACHE,TWIST1,ANXA6,NR4A1,BACE2,EFNA1,FOXC1,ALX4,COL18A1,SSTR2,NFATC4,EPHA2,COL1A1,TSKU,COL6A3,GSTP1,PITX1,EMX2,LTBP1,TEAD3,HSPA1A,SGK1,PSME1,SRPK3,UCHL1,L1CAM,CD248,SERPINH1,MXRA8,TNFRSF18,VASN,VCAM1,COL1A2,WNT11,COL5A1,COL6A1,COL6A2,EDN2,EPOR,LRRC17,LUM,MFAP2,TGFBI,TNFAIP2
GO:BP	animal organ development	GO:0048513	5.99914e-06	5.22191	3635	92	44	17847	ADAM15,PADI2,BAD,CASR,CD74,DCN,TCIRG1,ACHE,TWIST1,ANXA6,NR4A1,EFNA1,FOXC1,ALX4,COL18A1,SSTR2,NFATC4,EPHA2,COL1A1,TSKU,COL6A3,GSTP1,PITX1,EMX2,LTBP1,HSPA1A,PSME1,SRPK3,CD248,SERPINH1,TNFRSF18,VASN,VCAM1,COL1A2,WNT11,COL5A1,COL6A1,COL6A2,EDN2,EPOR,LRRC17,LUM,MFAP2,TGFBI
GO:BP	extracellular structure organization	GO:0043062	9.07039e-06	5.04237	429	92	15	17847	ADAM15,DCN,FOXC1,COL18A1,COL1A1,COL6A3,SERPINH1,VCAM1,COL1A2,COL5A1,COL6A1,COL6A2,LUM,MFAP2,TGFBI
GO:BP	skeletal system development	GO:0001501	1.80991e-05	4.74234	524	92	16	17847	TWIST1,ANXA6,FOXC1,ALX4,EPHA2,COL1A1,COL6A3,PITX1,SERPINH1,COL1A2,WNT11,COL6A1,COL6A2,LRRC17,LUM,TGFBI
GO:BP	connective tissue development	GO:0061448	3.57391e-05	4.44686	278	92	12	17847	CASR,ANXA6,COL1A1,COL6A3,PITX1,SERPINH1,WNT11,COL5A1,COL6A1,COL6A2,LUM,TGFBI
GO:BP	animal organ morphogenesis	GO:0009887	3.74967e-05	4.42601	1080	92	22	17847	ADAM15,DCN,TCIRG1,TWIST1,ANXA6,EFNA1,FOXC1,ALX4,COL18A1,EPHA2,COL1A1,TSKU,COL6A3,EMX2,PSME1,SERPINH1,COL1A2,WNT11,COL5A1,COL6A1,COL6A2,MFAP2
GO:BP	multicellular organism development	GO:0007275	6.45228e-05	4.19029	5532	92	54	17847	EGFL7,ADAM15,PADI2,BAD,AHR,CASR,CD74,DCN,TCIRG1,ACHE,TWIST1,ANXA6,NR4A1,BACE2,EFNA1,FOXC1,ALX4,COL18A1,SSTR2,NFATC4,EPHA2,COL1A1,TSKU,COL6A3,GSTP1,PITX1,EMX2,LTBP1,TEAD3,HSPA1A,SGK1,PSME1,SRPK3,UCHL1,L1CAM,CD248,SERPINH1,MXRA8,TNFRSF18,VASN,VCAM1,COL1A2,WNT11,COL5A1,COL6A1,COL6A2,EDN2,EPOR,LRRC17,LUM,MFAP2,TGFBI,TM4SF1,TNFAIP2
GO:BP	developmental process	GO:0032502	7.87552e-05	4.10372	6449	92	59	17847	EGFL7,POLR2C,ADAM15,PADI2,BAD,AHR,CASR,CD74,DCN,TCIRG1,ACHE,TWIST1,ANXA6,NR4A1,BACE2,EFNA1,FOXC1,ALX4,COL18A1,SSTR2,GRK5,NFATC4,EPHA2,COL1A1,TSKU,COL6A3,GSTP1,PITX1,SLA,EMX2,LTBP1,TEAD3,HSPA1A,SGK1,PSME1,SRPK3,SERPING1,UCHL1,L1CAM,CD248,SERPINH1,MXRA8,TNFRSF18,VASN,VCAM1,COL1A2,WNT11,COL5A1,COL6A1,COL6A2,DLK1,EDN2,EPOR,LRRC17,LUM,MFAP2,TGFBI,TM4SF1,TNFAIP2
GO:BP	blood vessel development	GO:0001568	0.000118853	3.92499	770	92	18	17847	EGFL7,ADAM15,AHR,DCN,TWIST1,NR4A1,EFNA1,FOXC1,COL18A1,NFATC4,EPHA2,COL1A1,LTBP1,COL1A2,WNT11,COL5A1,TGFBI,TNFAIP2
GO:BP	tissue development	GO:0009888	0.000153728	3.81325	2080	92	30	17847	ADAM15,BAD,CASR,DCN,TCIRG1,TWIST1,ANXA6,NR4A1,EFNA1,FOXC1,ALX4,COL18A1,NFATC4,EPHA2,COL1A1,COL6A3,PITX1,PSME1,SRPK3,SERPINH1,VASN,COL1A2,WNT11,COL5A1,COL6A1,COL6A2,EPOR,LRRC17,LUM,TGFBI
GO:BP	endochondral bone morphogenesis	GO:0060350	0.000175574	3.75554	73	92	7	17847	ANXA6,FOXC1,COL1A1,COL6A3,SERPINH1,COL6A1,COL6A2
GO:BP	vasculature development	GO:0001944	0.000231485	3.63548	805	92	18	17847	EGFL7,ADAM15,AHR,DCN,TWIST1,NR4A1,EFNA1,FOXC1,COL18A1,NFATC4,EPHA2,COL1A1,LTBP1,COL1A2,WNT11,COL5A1,TGFBI,TNFAIP2
GO:BP	cartilage development involved in endochondral bone morphogenesis	GO:0060351	0.00026686	3.57372	47	92	6	17847	ANXA6,COL1A1,COL6A3,SERPINH1,COL6A1,COL6A2
GO:BP	cartilage development	GO:0051216	0.000270336	3.5681	213	92	10	17847	ANXA6,COL1A1,COL6A3,PITX1,SERPINH1,WNT11,COL6A1,COL6A2,LUM,TGFBI
GO:BP	bone morphogenesis	GO:0060349	0.00027317	3.56357	116	92	8	17847	TWIST1,ANXA6,FOXC1,COL1A1,COL6A3,SERPINH1,COL6A1,COL6A2
GO:BP	cardiovascular system development	GO:0072358	0.000273188	3.56354	814	92	18	17847	EGFL7,ADAM15,AHR,DCN,TWIST1,NR4A1,EFNA1,FOXC1,COL18A1,NFATC4,EPHA2,COL1A1,LTBP1,COL1A2,WNT11,COL5A1,TGFBI,TNFAIP2
GO:BP	response to stimulus	GO:0050896	0.000526122	3.27891	9379	92	72	17847	ABCB1,EGFL7,POLR2C,ADAM15,OGN,PADI2,BAD,AHR,CASR,PPP1R14B,CD74,DCN,TCIRG1,ACHE,RPS6KB2,TWIST1,ANXA6,NR4A1,SMPD2,BACE2,PTP4A3,EFNA1,FOXC1,COL18A1,ACPP,SSTR2,ASIC1,GRK5,GPX3,NFATC4,EPHA2,COL1A1,TSKU,PDE4B,GSTP1,SLA,EMX2,RRAD,DAP,LTBP1,TEAD3,PLSCR3,HSPA1A,ALDH3B1,SGK1,ECEL1,MAP4K2,TRIP6,CYP2W1,PRDX5,PSME1,SRPK3,SERPING1,UCHL1,L1CAM,SERPINH1,TNFRSF18,VASN,VCAM1,COL1A2,WNT11,COL5A1,COL6A1,COL6A2,CYP11…
GO:BP	cell migration	GO:0016477	0.000574371	3.24081	1597	92	25	17847	ADAM15,PADI2,CD74,DCN,TWIST1,NR4A1,PTP4A3,EFNA1,FOXC1,COL18A1,EPHA2,COL1A1,PDE4B,GSTP1,EMX2,SGK1,TRIP6,L1CAM,CD248,TNFRSF18,VCAM1,COL1A2,WNT11,COL5A1,EDN2
GO:BP	collagen fibril organization	GO:0030199	0.000623577	3.20511	54	92	6	17847	FOXC1,COL1A1,SERPINH1,COL1A2,COL5A1,LUM
GO:BP	chondrocyte differentiation involved in endochondral bone morphogenesis	GO:0003413	0.00065045	3.18679	29	92	5	17847	ANXA6,COL6A3,SERPINH1,COL6A1,COL6A2
GO:BP	anatomical structure morphogenesis	GO:0009653	0.000723937	3.1403	2764	92	34	17847	EGFL7,ADAM15,CASR,DCN,TCIRG1,TWIST1,ANXA6,NR4A1,EFNA1,FOXC1,ALX4,COL18A1,NFATC4,EPHA2,COL1A1,TSKU,COL6A3,PITX1,EMX2,SGK1,PSME1,UCHL1,L1CAM,CD248,SERPINH1,COL1A2,WNT11,COL5A1,COL6A1,COL6A2,MFAP2,TGFBI,TM4SF1,TNFAIP2
GO:BP	anatomical structure development	GO:0048856	0.00150989	2.82105	6028	92	54	17847	EGFL7,ADAM15,PADI2,BAD,AHR,CASR,CD74,DCN,TCIRG1,ACHE,TWIST1,ANXA6,NR4A1,BACE2,EFNA1,FOXC1,ALX4,COL18A1,SSTR2,NFATC4,EPHA2,COL1A1,TSKU,COL6A3,GSTP1,PITX1,EMX2,LTBP1,TEAD3,HSPA1A,SGK1,PSME1,SRPK3,UCHL1,L1CAM,CD248,SERPINH1,MXRA8,TNFRSF18,VASN,VCAM1,COL1A2,WNT11,COL5A1,COL6A1,COL6A2,EDN2,EPOR,LRRC17,LUM,MFAP2,TGFBI,TM4SF1,TNFAIP2
GO:BP	cell population proliferation	GO:0008283	0.00153161	2.81485	2052	92	28	17847	ABCB1,EGFL7,OGN,BAD,AHR,CASR,CD74,TCIRG1,ACHE,TWIST1,NR4A1,FOXC1,COL18A1,SSTR2,GRK5,EPHA2,GSTP1,SLA,EMX2,TEAD3,HSPA1A,SGK1,UCHL1,CD248,VCAM1,WNT11,EDN2,TGFBI
GO:BP	response to growth factor	GO:0070848	0.00185778	2.73101	736	92	16	17847	POLR2C,CASR,DCN,TWIST1,NR4A1,PTP4A3,FOXC1,EPHA2,COL1A1,GSTP1,LTBP1,HSPA1A,VASN,VCAM1,COL1A2,LUM
GO:BP	multicellular organismal process	GO:0032501	0.00215933	2.66568	7775	92	63	17847	EGFL7,POLR2C,CYP4F12,ADAM15,PADI2,BAD,AHR,CASR,CD74,DCN,TCIRG1,ACHE,TWIST1,ANXA6,NR4A1,BACE2,PTP4A3,EFNA1,FOXC1,ALX4,COL18A1,ACPP,SSTR2,ASIC1,NFATC4,EPHA2,COL1A1,TSKU,PDE4B,COL6A3,GSTP1,PITX1,EMX2,LTBP1,TEAD3,HSPA1A,SGK1,ECEL1,PSME1,SRPK3,SERPING1,UCHL1,L1CAM,CD248,SERPINH1,MXRA8,TNFRSF18,VASN,VCAM1,COL1A2,WNT11,COL5A1,COL6A1,COL6A2,EDN2,EPOR,LRRC17,LUM,MFAP2,MUC4,TGFBI,TM4SF1,TNFAIP2
GO:BP	cell differentiation	GO:0030154	0.00280558	2.55198	4279	92	43	17847	EGFL7,ADAM15,BAD,CD74,TCIRG1,ACHE,TWIST1,ANXA6,NR4A1,BACE2,EFNA1,FOXC1,COL18A1,GRK5,NFATC4,EPHA2,COL1A1,TSKU,COL6A3,GSTP1,PITX1,SLA,EMX2,TEAD3,HSPA1A,SGK1,PSME1,SRPK3,UCHL1,L1CAM,SERPINH1,MXRA8,TNFRSF18,VASN,VCAM1,WNT11,COL5A1,COL6A1,COL6A2,DLK1,LRRC17,TGFBI,TNFAIP2
GO:BP	localization of cell	GO:0051674	0.00322229	2.49184	1752	92	25	17847	ADAM15,PADI2,CD74,DCN,TWIST1,NR4A1,PTP4A3,EFNA1,FOXC1,COL18A1,EPHA2,COL1A1,PDE4B,GSTP1,EMX2,SGK1,TRIP6,L1CAM,CD248,TNFRSF18,VCAM1,COL1A2,WNT11,COL5A1,EDN2
GO:BP	cell motility	GO:0048870	0.00322229	2.49184	1752	92	25	17847	ADAM15,PADI2,CD74,DCN,TWIST1,NR4A1,PTP4A3,EFNA1,FOXC1,COL18A1,EPHA2,COL1A1,PDE4B,GSTP1,EMX2,SGK1,TRIP6,L1CAM,CD248,TNFRSF18,VCAM1,COL1A2,WNT11,COL5A1,EDN2
GO:BP	response to organic substance	GO:0010033	0.00344322	2.46303	3388	92	37	17847	POLR2C,ADAM15,PADI2,BAD,AHR,CASR,CD74,DCN,TCIRG1,TWIST1,NR4A1,PTP4A3,FOXC1,SSTR2,ASIC1,GPX3,NFATC4,EPHA2,COL1A1,PDE4B,GSTP1,LTBP1,PLSCR3,HSPA1A,PSME1,SERPINH1,TNFRSF18,VASN,VCAM1,COL1A2,WNT11,COL6A1,COL6A2,CYP11A1,EDN2,EPOR,LUM
GO:BP	circulatory system development	GO:0072359	0.00349863	2.4561	1181	92	20	17847	EGFL7,ADAM15,AHR,DCN,TWIST1,NR4A1,EFNA1,FOXC1,COL18A1,NFATC4,EPHA2,COL1A1,LTBP1,VCAM1,COL1A2,WNT11,COL5A1,EPOR,TGFBI,TNFAIP2
GO:BP	bone development	GO:0060348	0.00370087	2.4317	220	92	9	17847	TWIST1,ANXA6,FOXC1,COL1A1,COL6A3,SERPINH1,COL6A1,COL6A2,LRRC17
GO:BP	skeletal system morphogenesis	GO:0048705	0.00781073	2.10731	241	92	9	17847	TWIST1,ANXA6,FOXC1,ALX4,COL1A1,COL6A3,SERPINH1,COL6A1,COL6A2
GO:BP	cellular response to chemical stimulus	GO:0070887	0.00844343	2.07348	3364	92	36	17847	POLR2C,ADAM15,PADI2,BAD,AHR,CASR,CD74,DCN,TCIRG1,TWIST1,NR4A1,PTP4A3,FOXC1,SSTR2,GPX3,NFATC4,EPHA2,COL1A1,PDE4B,GSTP1,LTBP1,PLSCR3,HSPA1A,ALDH3B1,CYP2W1,PRDX5,PSME1,TNFRSF18,VASN,VCAM1,COL1A2,WNT11,COL6A1,CYP11A1,EDN2,EPOR
GO:BP	locomotion	GO:0040011	0.00910064	2.04093	1983	92	26	17847	ADAM15,PADI2,CASR,CD74,DCN,TWIST1,NR4A1,PTP4A3,EFNA1,FOXC1,COL18A1,EPHA2,COL1A1,PDE4B,GSTP1,EMX2,SGK1,TRIP6,L1CAM,CD248,TNFRSF18,VCAM1,COL1A2,WNT11,COL5A1,EDN2
GO:BP	cellular developmental process	GO:0048869	0.0095177	2.02147	4470	92	43	17847	EGFL7,ADAM15,BAD,CD74,TCIRG1,ACHE,TWIST1,ANXA6,NR4A1,BACE2,EFNA1,FOXC1,COL18A1,GRK5,NFATC4,EPHA2,COL1A1,TSKU,COL6A3,GSTP1,PITX1,SLA,EMX2,TEAD3,HSPA1A,SGK1,PSME1,SRPK3,UCHL1,L1CAM,SERPINH1,MXRA8,TNFRSF18,VASN,VCAM1,WNT11,COL5A1,COL6A1,COL6A2,DLK1,LRRC17,TGFBI,TNFAIP2
GO:CC	extracellular matrix	GO:0031012	9.25865e-16	15.0335	530	91	25	18842	EGFL7,OGN,DCN,ACHE,ANXA6,COL18A1,COL1A1,COL6A3,LTBP1,SERPING1,L1CAM,CD248,SERPINH1,VASN,COL1A2,WNT11,COL21A1,COL5A1,COL6A1,COL6A2,LRRC17,LUM,MFAP2,MUC4,TGFBI
GO:CC	collagen-containing extracellular matrix	GO:0062023	1.50706e-12	11.8219	405	91	20	18842	EGFL7,OGN,DCN,ACHE,ANXA6,COL18A1,COL1A1,COL6A3,LTBP1,SERPING1,L1CAM,SERPINH1,COL1A2,COL21A1,COL5A1,COL6A1,COL6A2,LUM,MFAP2,TGFBI
GO:CC	collagen trimer	GO:0005581	4.25329e-10	9.37128	97	91	11	18842	DCN,COL18A1,COL1A1,COL6A3,SERPINH1,COL1A2,COL21A1,COL5A1,COL6A1,COL6A2,LUM
GO:CC	extracellular region part	GO:0044421	1.26667e-06	5.89734	3751	91	43	18842	ABCB1,EGFL7,ADAM15,OGN,PADI2,CD74,DCN,ACHE,ANXA6,COL18A1,ACPP,GPX3,COL1A1,TSKU,COL6A3,GSTP1,LTBP1,HSPA1A,ALDH3B1,PRDX5,PSME1,SERPING1,L1CAM,CD248,SERPINH1,MXRA8,VASN,VCAM1,COL1A2,WNT11,COL21A1,COL5A1,COL6A1,COL6A2,DLK1,EDN2,LRRC17,LUM,MFAP2,MOXD1,MUC4,TGFBI,TNFAIP2
GO:CC	extracellular region	GO:0005576	3.94689e-06	5.40375	4536	91	47	18842	ABCB1,EGFL7,ADAM15,OGN,PADI2,CD74,DCN,ACHE,ANXA6,EFNA1,COL18A1,ACPP,GPX3,COL1A1,TSKU,COL6A3,GSTP1,LTBP1,HSPA1A,ALDH3B1,PRDX5,PSME1,SERPING1,L1CAM,CD248,SERPINH1,MXRA8,TNFRSF18,VASN,VCAM1,COL1A2,WNT11,COL21A1,COL5A1,COL6A1,COL6A2,DLK1,EDN2,EPOR,LRRC17,LUM,MFAP2,MOXD1,MUC4,SCG5,TGFBI,TNFAIP2
GO:CC	endoplasmic reticulum lumen	GO:0005788	9.14808e-06	5.03867	306	91	12	18842	COL18A1,COL1A1,COL6A3,LTBP1,CYP2W1,SERPINH1,MXRA8,COL1A2,COL21A1,COL5A1,COL6A1,COL6A2
GO:CC	endomembrane system	GO:0012505	3.13368e-05	4.50394	4490	91	45	18842	CYP4F12,ADAM15,OGN,PADI2,WDR91,CD74,DCN,TCIRG1,ACHE,ANXA6,NR4A1,BACE2,PTP4A3,COL18A1,ACPP,ASIC1,GRK5,COL1A1,PDE4B,COL6A3,GSTP1,SLA,LTBP1,HSPA1A,ALDH3B1,SGK1,MAP4K2,CYP2W1,SERPING1,UCHL1,SERPINH1,MXRA8,CHST3,VCAM1,COL1A2,COL21A1,COL5A1,COL6A1,COL6A2,FKBP2,LUM,MOXD1,MUC4,SCG5,TGFBI
GO:CC	extracellular space	GO:0005615	3.48145e-05	4.45824	3541	91	39	18842	ABCB1,EGFL7,ADAM15,OGN,PADI2,CD74,DCN,ACHE,ANXA6,COL18A1,ACPP,GPX3,COL1A1,TSKU,COL6A3,GSTP1,HSPA1A,ALDH3B1,PRDX5,PSME1,SERPING1,CD248,SERPINH1,MXRA8,VASN,VCAM1,COL1A2,WNT11,COL5A1,COL6A1,COL6A2,DLK1,EDN2,LRRC17,LUM,MOXD1,MUC4,TGFBI,TNFAIP2
GO:CC	collagen type VI trimer	GO:0005589	3.65718e-05	4.43685	3	91	3	18842	DCN,COL6A3,COL6A1
GO:CC	collagen beaded filament	GO:0098647	3.65718e-05	4.43685	3	91	3	18842	DCN,COL6A3,COL6A1
GO:CC	extracellular matrix component	GO:0044420	6.89327e-05	4.16157	53	91	6	18842	COL1A1,LTBP1,COL1A2,COL5A1,LUM,MFAP2
GO:CC	banded collagen fibril	GO:0098643	8.20957e-05	4.08568	12	91	4	18842	COL1A1,COL1A2,COL5A1,LUM
GO:CC	fibrillar collagen trimer	GO:0005583	8.20957e-05	4.08568	12	91	4	18842	COL1A1,COL1A2,COL5A1,LUM
GO:CC	complex of collagen trimers	GO:0098644	0.000960132	3.01767	21	91	4	18842	COL1A1,COL1A2,COL5A1,LUM
GO:CC	extracellular exosome	GO:0070062	0.00203644	2.69113	2143	91	26	18842	ABCB1,ADAM15,OGN,PADI2,CD74,ANXA6,COL18A1,ACPP,GPX3,COL6A3,GSTP1,HSPA1A,ALDH3B1,PRDX5,PSME1,SERPING1,CD248,MXRA8,VASN,VCAM1,COL1A2,COL6A1,COL6A2,LUM,MUC4,TGFBI
GO:CC	extracellular vesicle	GO:1903561	0.00247379	2.60664	2166	91	26	18842	ABCB1,ADAM15,OGN,PADI2,CD74,ANXA6,COL18A1,ACPP,GPX3,COL6A3,GSTP1,HSPA1A,ALDH3B1,PRDX5,PSME1,SERPING1,CD248,MXRA8,VASN,VCAM1,COL1A2,COL6A1,COL6A2,LUM,MUC4,TGFBI
GO:CC	extracellular organelle	GO:0043230	0.00257961	2.58845	2171	91	26	18842	ABCB1,ADAM15,OGN,PADI2,CD74,ANXA6,COL18A1,ACPP,GPX3,COL6A3,GSTP1,HSPA1A,ALDH3B1,PRDX5,PSME1,SERPING1,CD248,MXRA8,VASN,VCAM1,COL1A2,COL6A1,COL6A2,LUM,MUC4,TGFBI
GO:CC	collagen type I trimer	GO:0005584	0.00774171	2.11116	2	91	2	18842	COL1A1,COL1A2
GO:CC	vesicle	GO:0031982	0.0095508	2.01996	3891	91	36	18842	ABCB1,ADAM15,OGN,PADI2,WDR91,CD74,TCIRG1,ANXA6,BACE2,PTP4A3,COL18A1,ACPP,GPX3,COL1A1,PDE4B,COL6A3,GSTP1,SLA,HSPA1A,ALDH3B1,PRDX5,PSME1,SERPING1,CD248,MXRA8,VASN,VCAM1,COL1A2,COL6A1,COL6A2,LUM,MOXD1,MUC4,SCG5,TGFBI,TUBA1C
REAC	Extracellular matrix organization	REAC:R-HSA-1474244	5.09017e-08	7.29327	298	63	15	10565	ADAM15,DCN,COL18A1,COL1A1,COL6A3,LTBP1,SERPINH1,VCAM1,COL1A2,COL21A1,COL5A1,COL6A1,COL6A2,LUM,MFAP2
REAC	Collagen chain trimerization	REAC:R-HSA-8948216	5.32564e-08	7.27363	44	63	8	10565	COL18A1,COL1A1,COL6A3,COL1A2,COL21A1,COL5A1,COL6A1,COL6A2
REAC	Collagen biosynthesis and modifying enzymes	REAC:R-HSA-1650814	6.05205e-08	7.2181	67	63	9	10565	COL18A1,COL1A1,COL6A3,SERPINH1,COL1A2,COL21A1,COL5A1,COL6A1,COL6A2
REAC	Integrin cell surface interactions	REAC:R-HSA-216083	4.81661e-07	6.31726	84	63	9	10565	COL18A1,COL1A1,COL6A3,VCAM1,COL1A2,COL5A1,COL6A1,COL6A2,LUM
REAC	Collagen formation	REAC:R-HSA-1474290	8.12616e-07	6.09011	89	63	9	10565	COL18A1,COL1A1,COL6A3,SERPINH1,COL1A2,COL21A1,COL5A1,COL6A1,COL6A2
REAC	ECM proteoglycans	REAC:R-HSA-3000178	4.38932e-06	5.3576	75	63	8	10565	DCN,COL1A1,COL6A3,COL1A2,COL5A1,COL6A1,COL6A2,LUM
REAC	Assembly of collagen fibrils and other multimeric structures	REAC:R-HSA-2022090	2.02092e-05	4.69445	60	63	7	10565	COL18A1,COL1A1,COL6A3,COL1A2,COL5A1,COL6A1,COL6A2
REAC	Collagen degradation	REAC:R-HSA-1442490	3.1907e-05	4.49611	64	63	7	10565	COL18A1,COL1A1,COL6A3,COL1A2,COL5A1,COL6A1,COL6A2
REAC	Degradation of the extracellular matrix	REAC:R-HSA-1474228	4.42034e-05	4.35454	140	63	9	10565	ADAM15,DCN,COL18A1,COL1A1,COL6A3,COL1A2,COL5A1,COL6A1,COL6A2
